# Supplementary material for: Transportation infrastructure and eco-environmental quality: Evidence from China’s high-speed rail
Source: PLoS One. 2023 Aug 29;18(8):e0290840. doi: 10.1371/journal.pone.0290840 (PMC10465004; doi:10.1371/journal.pone.0290840)
Supplement: S1 Data — (XLSX) [file pone.0290840.s002.xlsx]

## Sheet: HSR operation information
Trnub	Dptstt	Pftn_Dpt	Prvn_Dpt	Dptstttp	Arvstt	Pftn_Arv	Prvn_Arv	Arvstttp	Models	Dpttm	Arvtm	Oprttm	Mileage
Train number	Departure station	Prefecture-level city of departure station	The province of the departure station	Departure station type	Destination station	Arrive at the prefecture-level city where the station belongs	Arrive in the province of the station	Arrival station type	Vehicle type	Driving time	Arrival time	Running time	mileage
C6306	宜宾西	宜宾市	四川省	始发车	江油	绵阳市	四川省	终点站	城际列车	11:20	14:35	3小时15分	428
D1855/D1854	宜宾西	宜宾市	四川省	过路车	广州	广州市	广东省	终点站	动车组	11:45	19:09	7小时28分	1224
D4554	宜宾西	宜宾市	四川省	过路车	成都东	成都市	四川省	终点站	动车组	12:25	13:55	1小时34分	274
C6676	宜宾西	宜宾市	四川省	始发车	成都东	成都市	四川省	终点站	城际列车	12:34	14:17	1小时43分	276
D4552	宜宾西	宜宾市	四川省	过路车	成都南	成都市	四川省	终点站	动车组	12:45	14:23	1小时42分	268
D1838	宜宾西	宜宾市	四川省	过路车	成都东	成都市	四川省	终点站	动车组	12:57	14:34	1小时41分	274
C6666	宜宾西	宜宾市	四川省	始发车	成都东	成都市	四川省	终点站	城际列车	13:10	14:46	1小时36分	276
C6352	宜宾西	宜宾市	四川省	始发车	德阳	德阳市	四川省	终点站	城际列车	13:18	15:20	2小时2分	342
C6668	宜宾西	宜宾市	四川省	始发车	成都东	成都市	四川省	终点站	城际列车	13:22	15:43	2小时21分	276
D4272	宜宾西	宜宾市	四川省	过路车	成都南	成都市	四川省	终点站	动车组	13:52	15:49	2小时1分	268
C5963	宜宾西	宜宾市	四川省	过路车	兴文	宜宾市	四川省	终点站	城际列车	14:12	14:38	30分	80
G2828	宜宾西	宜宾市	四川省	过路车	成都东	成都市	四川省	终点站	高速铁路	14:59	16:40	1小时43分	275
C6678	宜宾西	宜宾市	四川省	始发车	成都东	成都市	四川省	终点站	城际列车	15:04	16:58	1小时54分	276
D1825	宜宾西	宜宾市	四川省	过路车	广州南	广州市	广东省	终点站	动车组	15:10	22:20	7小时21分	1227
C5964	宜宾西	宜宾市	四川省	过路车	成都东	成都市	四川省	终点站	城际列车	15:31	17:03	1小时36分	276
C6680	宜宾西	宜宾市	四川省	始发车	成都东	成都市	四川省	终点站	城际列车	15:46	17:46	2小时0分	276
D1842	宜宾西	宜宾市	四川省	过路车	成都东	成都市	四川省	终点站	动车组	16:02	17:52	1小时54分	274
D4553	宜宾西	宜宾市	四川省	过路车	佛山西	佛山市	广东省	终点站	动车组	16:08	23:39	7小时35分	1194
D4551	宜宾西	宜宾市	四川省	过路车	佛山西	佛山市	广东省	终点站	动车组	16:31	23:59	7小时32分	1196
D1810	宜宾西	宜宾市	四川省	过路车	成都东	成都市	四川省	终点站	动车组	16:43	18:27	1小时48分	274
D1837	宜宾西	宜宾市	四川省	过路车	桂林北	桂林市	广西壮族自治区	终点站	动车组	16:48	21:17	4小时33分	789
D1853/D1856	宜宾西	宜宾市	四川省	过路车	绵阳	绵阳市	四川省	终点站	动车组	17:06	19:36	2小时35分	387
C6670	宜宾西	宜宾市	四川省	始发车	成都南	成都市	四川省	终点站	城际列车	17:20	19:32	2小时12分	268
C6669	宜宾西	宜宾市	四川省	过路车	兴文	宜宾市	四川省	终点站	城际列车	17:51	18:21	37分	80
C6354	宜宾西	宜宾市	四川省	始发车	江油	绵阳市	四川省	终点站	城际列车	18:19	21:31	3小时12分	428
C6316	宜宾西	宜宾市	四川省	始发车	绵阳	绵阳市	四川省	终点站	城际列车	18:46	21:54	3小时8分	389
G2827	宜宾西	宜宾市	四川省	过路车	昆明南	昆明市	云南省	终点站	高速铁路	18:50	23:12	4小时26分	836
G2825	宜宾西	宜宾市	四川省	过路车	昆明南	昆明市	云南省	终点站	高速铁路	19:10	23:21	4小时15分	836
C6684	宜宾西	宜宾市	四川省	始发车	成都南	成都市	四川省	终点站	城际列车	19:33	21:10	1小时37分	268
D1796	宜宾西	宜宾市	四川省	过路车	成都东	成都市	四川省	终点站	动车组	19:57	21:28	1小时33分	274
D1857/D1860	宜宾西	宜宾市	四川省	过路车	德阳	德阳市	四川省	终点站	动车组	20:04	22:10	2小时8分	340
D4276	宜宾西	宜宾市	四川省	过路车	成都东	成都市	四川省	终点站	动车组	20:18	21:48	1小时34分	274
C6682	宜宾西	宜宾市	四川省	始发车	成都东	成都市	四川省	终点站	城际列车	20:42	22:45	2小时3分	276
D4961	宜宾西	宜宾市	四川省	过路车	广州南	广州市	广东省	终点站	动车组	21:04	03:42	6小时42分	1234
D4268	宜宾西	宜宾市	四川省	过路车	成都东	成都市	四川省	终点站	动车组	21:05	22:51	1小时50分	274
C6674	宜宾西	宜宾市	四川省	始发车	成都东	成都市	四川省	终点站	城际列车	21:13	23:02	1小时49分	276
D4550	宜宾西	宜宾市	四川省	过路车	成都东	成都市	四川省	终点站	动车组	21:38	23:35	2小时1分	274
D4965	宜宾西	宜宾市	四川省	过路车	广州南	广州市	广东省	终点站	动车组	21:38	04:04	6小时30分	1234
C6686	宜宾西	宜宾市	四川省	始发车	成都东	成都市	四川省	终点站	城际列车	21:49	23:53	2小时4分	276
G6471	邵阳北	邵阳市	湖南省	过路车	怀化南	怀化市	湖南省	终点站	高速铁路	07:38	08:33	57分	205
G2111	邵阳北	邵阳市	湖南省	过路车	昆明南	昆明市	云南省	终点站	高速铁路	08:22	13:38	5小时18分	992
G6155/G6158	邵阳北	邵阳市	湖南省	过路车	珠海	珠海市	广东省	终点站	高速铁路	08:24	13:19	4小时57分	1000
G2161/G2164	邵阳北	邵阳市	湖南省	过路车	成都东	成都市	四川省	终点站	高速铁路	08:52	15:29	6小时39分	1374
G2117	邵阳北	邵阳市	湖南省	过路车	昆明南	昆明市	云南省	终点站	高速铁路	09:29	14:42	5小时15分	992
G2119	邵阳北	邵阳市	湖南省	过路车	昆明南	昆明市	云南省	终点站	高速铁路	10:15	15:25	5小时12分	992
G1484	邵阳北	邵阳市	湖南省	过路车	南京南	南京市	江苏省	终点站	高速铁路	10:29	17:38	0分	1357
G1521	邵阳北	邵阳市	湖南省	过路车	贵阳北	贵阳市	贵州省	终点站	高速铁路	10:32	13:25	2小时55分	529
G6159/G6162	邵阳北	邵阳市	湖南省	过路车	深圳北	深圳市	广东省	终点站	高速铁路	11:00	15:46	4小时48分	796
G4833	邵阳北	邵阳市	湖南省	过路车	贵阳北	贵阳市	贵州省	终点站	高速铁路	11:40	14:16	2小时38分	529
G1322	邵阳北	邵阳市	湖南省	过路车	上海虹桥		上海市	终点站	高速铁路	11:45	18:22	6小时39分	1260
G4835	邵阳北	邵阳市	湖南省	过路车	贵阳北	贵阳市	贵州省	终点站	高速铁路	12:02	14:53	2小时53分	529
G467/G466	邵阳北	邵阳市	湖南省	过路车	济南东	济南市	山东省	终点站	高速铁路	12:30	22:15	9小时47分	1765
G1380	邵阳北	邵阳市	湖南省	过路车	南京南	南京市	江苏省	终点站	高速铁路	12:38	20:19	7小时43分	1051
G1522	邵阳北	邵阳市	湖南省	过路车	武汉	武汉市	湖北省	终点站	高速动车	13:05	15:33	2小时30分	576
G2105	邵阳北	邵阳市	湖南省	过路车	贵阳北	贵阳市	贵州省	终点站	高速铁路	13:13	15:50	2小时39分	529
G1371	邵阳北	邵阳市	湖南省	过路车	昆明南	昆明市	云南省	终点站	高速铁路	13:57	19:17	5小时22分	992
G1539	邵阳北	邵阳市	湖南省	过路车	昆明南	昆明市	云南省	终点站	高速铁路	14:31	19:29	5小时4分	992
G1328	邵阳北	邵阳市	湖南省	过路车	上海虹桥		上海市	终点站	高速铁路	14:33	21:42	7小时11分	0
G2332/G2333	邵阳北	邵阳市	湖南省	过路车	贵阳北	贵阳市	贵州省	终点站	高速铁路	14:54	17:24	2小时32分	529
G1337/G1340	邵阳北	邵阳市	湖南省	过路车	重庆西		重庆市	终点站	高速铁路	15:04	19:45	4小时43分	863
G1532	邵阳北	邵阳市	湖南省	过路车	徐州东	徐州市	江苏省	终点站	高速铁路	15:07	22:12	7小时7分	1435
G1376	邵阳北	邵阳市	湖南省	过路车	上海虹桥		上海市	终点站	高速铁路	16:03	22:59	6小时58分	1260
G1377	邵阳北	邵阳市	湖南省	过路车	昆明南	昆明市	云南省	终点站	高速铁路	16:04	21:14	5小时12分	992
G406	邵阳北	邵阳市	湖南省	过路车	北京西		北京市	终点站	高速铁路	16:15	23:18	7小时5分	1768
G1338/G1339	邵阳北	邵阳市	湖南省	过路车	上海虹桥		上海市	终点站	高速铁路	16:38	23:03	6小时28分	1260
G1339/G1338	邵阳北	邵阳市	湖南省	过路车	上海虹桥		上海市	终点站	高速铁路	16:38	23:03	6小时28分	1260
G1536	邵阳北	邵阳市	湖南省	过路车	郑州东	郑州市	河南省	终点站	高速铁路	16:53	21:33	4小时42分	1075
G1533	邵阳北	邵阳市	湖南省	过路车	贵阳北	贵阳市	贵州省	终点站	高速铁路	16:57	19:35	2小时40分	529
G1422	邵阳北	邵阳市	湖南省	过路车	嘉兴南	嘉兴市	浙江省	终点站	高速铁路	17:27	23:28	6小时3分	1176
G1685/G1688	邵阳北	邵阳市	湖南省	过路车	贵阳北	贵阳市	贵州省	终点站	高速铁路	17:47	20:21	2小时36分	529
G1333/G1336	邵阳北	邵阳市	湖南省	过路车	重庆西		重庆市	终点站	高速铁路	18:23	23:05	4小时44分	863
G2335	邵阳北	邵阳市	湖南省	过路车	贵阳北	贵阳市	贵州省	终点站	高速铁路	19:12	21:58	2小时48分	331
G1369	邵阳北	邵阳市	湖南省	过路车	怀化南	怀化市	湖南省	终点站	高速铁路	19:20	20:15	57分	155
G401	邵阳北	邵阳市	湖南省	过路车	贵阳北	贵阳市	贵州省	终点站	高速铁路	19:52	22:30	2小时40分	489
G6160/G6161	邵阳北	邵阳市	湖南省	过路车	怀化南	怀化市	湖南省	终点站	高速铁路	21:08	21:56	50分	155
G2124	邵阳北	邵阳市	湖南省	过路车	长沙南	长沙市	湖南省	终点站	高速铁路	21:19	22:06	49分	177
G4077	抚州东	抚州市	江西省	过路车	南昌西	南昌市	江西省	终点站	高速铁路	01:31	01:57	28分	97
G4766	抚州东	抚州市	江西省	过路车	上海虹桥		上海市	终点站	高速铁路	07:34	11:23	3小时51分	644
G1382	抚州东	抚州市	江西省	过路车	上海虹桥		上海市	终点站	高速铁路	07:59	11:31	3小时34分	644
G5003	抚州东	抚州市	江西省	过路车	南昌	南昌市	江西省	终点站	高速铁路	08:25	09:08	45分	97
G1321	抚州东	抚州市	江西省	过路车	六盘水	六盘水市	贵州省	终点站	高速铁路	09:46	17:10	7小时26分	-645
G4761	抚州东	抚州市	江西省	过路车	萍乡北	萍乡市	江西省	终点站	高速铁路	09:54	11:27	1小时43分	334
G2355/G2358	抚州东	抚州市	江西省	过路车	宁波	宁波市	浙江省	终点站	高速铁路	09:57	15:37	5小时42分	640
G2312/G2313	抚州东	抚州市	江西省	过路车	长沙南	长沙市	湖南省	终点站	高速铁路	10:39	12:44	2小时14分	920
G1482	抚州东	抚州市	江西省	过路车	南京南	南京市	江苏省	终点站	高速铁路	10:54	14:56	4小时4分	701
G1405	抚州东	抚州市	江西省	过路车	广州南	广州市	广东省	终点站	高速铁路	12:10	17:41	5小时41分	1134
G1431/G1434	抚州东	抚州市	江西省	过路车	宁波	宁波市	浙江省	终点站	高速铁路	12:12	15:42	3小时35分	600
G1349	抚州东	抚州市	江西省	过路车	长沙南	长沙市	湖南省	终点站	高速铁路	14:08	16:15	2小时9分	557
G2337/G2340	抚州东	抚州市	江西省	过路车	福州	福州市	福建省	终点站	高速铁路	14:11	16:58	2小时49分	484
G1685/G1688	抚州东	抚州市	江西省	过路车	贵阳北	贵阳市	贵州省	终点站	高速铁路	14:25	20:21	5小时59分	1145
G2301/G2304	抚州东	抚州市	江西省	过路车	温州南	温州市	浙江省	终点站	高速铁路	14:33	17:56	3小时25分	520
G2338/G2339	抚州东	抚州市	江西省	过路车	南宁东	南宁市	广西壮族自治区	终点站	高速铁路	14:40	22:36	7小时58分	1326
G2331/G2334	抚州东	抚州市	江西省	过路车	宁海	宁波市	浙江省	终点站	高速铁路	14:54	19:54	5小时6分	712
G1375	抚州东	抚州市	江西省	过路车	昆明南	昆明市	云南省	终点站	高速铁路	14:55	23:01	8小时8分	1608
G62	抚州东	抚州市	江西省	过路车	济南西	济南市	山东省	终点站	高速铁路	15:03	22:23	7小时22分	1358
G1362	抚州东	抚州市	江西省	过路车	上海虹桥		上海市	终点站	高速铁路	15:30	19:04	3小时36分	604
G1481	抚州东	抚州市	江西省	过路车	贵阳北	贵阳市	贵州省	终点站	高速铁路	15:36	21:31	5小时57分	1145
G1380	抚州东	抚州市	江西省	过路车	南京南	南京市	江苏省	终点站	高速铁路	16:30	20:19	3小时55分	435
G2041/G2040	抚州东	抚州市	江西省	过路车	庐山	九江市	江西省	终点站	高速铁路	16:39	18:03	1小时27分	-481
G2040/G2041	抚州东	抚州市	江西省	过路车	庐山	九江市	江西省	终点站	高速铁路	16:39	18:03	1小时27分	180
G2336	抚州东	抚州市	江西省	过路车	南京南	南京市	江苏省	终点站	高速铁路	16:49	20:53	4小时11分	731
G1392	抚州东	抚州市	江西省	过路车	杭州东	杭州市	浙江省	终点站	高速铁路	17:32	20:18	2小时53分	485
G2316/G2317	抚州东	抚州市	江西省	过路车	长沙南	长沙市	湖南省	终点站	高速铁路	17:42	19:58	2小时18分	439
G635	抚州东	抚州市	江西省	过路车	广州南	广州市	广东省	终点站	高速铁路	18:07	23:00	-4小时-59分	1514
G1304	抚州东	抚州市	江西省	过路车	上海虹桥		上海市	终点站	高速铁路	18:28	21:51	3小时25分	644
G9816/G9817	抚州东	抚州市	江西省	过路车	南昌西	南昌市	江西省	终点站	高速铁路	18:42	19:09	29分	-41
G1506	抚州东	抚州市	江西省	过路车	南京南	南京市	江苏省	终点站	高速铁路	19:16	23:11	3小时57分	730
G2366	抚州东	抚州市	江西省	过路车	上海虹桥		上海市	终点站	高速铁路	19:28	22:55	3小时29分	601
G1422	抚州东	抚州市	江西省	过路车	嘉兴南	嘉兴市	浙江省	终点站	高速铁路	20:29	23:28	3小时1分	560
G4834	抚州东	抚州市	江西省	过路车	上海虹桥		上海市	终点站	高速铁路	20:41	00:02	3小时26分	644
G4809	抚州东	抚州市	江西省	过路车	广州南	广州市	广东省	终点站	高速铁路	21:21	01:50	4小时31分	1134
G1395	抚州东	抚州市	江西省	过路车	南昌西	南昌市	江西省	终点站	高速铁路	21:52	22:19	29分	140
G4088/G4089	民权北	商丘市	河南省	过路车	郑州东	郑州市	河南省	终点站	高速铁路	05:57	06:45	50分	140
G1560/G1561	民权北	商丘市	河南省	过路车	北京西		北京市	终点站	高速铁路	07:47	12:19	4小时34分	833
G1961/G1964	民权北	商丘市	河南省	过路车	宁波	宁波市	浙江省	终点站	高速铁路	08:01	13:42	5小时43分	1160
G2205	民权北	商丘市	河南省	过路车	成都东	成都市	四川省	终点站	高速铁路	08:54	16:24	7小时32分	1321
G1805/G1808	民权北	商丘市	河南省	过路车	上海虹桥		上海市	终点站	高速铁路	09:01	13:50	4小时52分	846
G1852/G1853	民权北	商丘市	河南省	过路车	青岛北	青岛市	山东省	终点站	高速铁路	09:20	15:24	6小时6分	887
G1853/G1852	民权北	商丘市	河南省	过路车	青岛北	青岛市	山东省	终点站	高速铁路	09:20	15:24	6小时6分	887
G2207	民权北	商丘市	河南省	过路车	重庆西		重庆市	终点站	高速铁路	09:21	18:24	9小时5分	1623
G1831	民权北	商丘市	河南省	过路车	重庆西		重庆市	终点站	高速铁路	10:00	19:08	9小时10分	1623
G1533	民权北	商丘市	河南省	过路车	贵阳北	贵阳市	贵州省	终点站	高速铁路	10:13	19:35	9小时24分	1744
G1802/G1803	民权北	商丘市	河南省	过路车	郑州东	郑州市	河南省	终点站	高速铁路	10:43	11:44	1小时3分	140
G1886/G1887	民权北	商丘市	河南省	过路车	重庆西		重庆市	终点站	高速铁路	10:53	19:33	8小时42分	1623
G465/G468	民权北	商丘市	河南省	过路车	昆明南	昆明市	云南省	终点站	高速铁路	11:15	22:13	11小时6分	2207
G1869/G1872	民权北	商丘市	河南省	过路车	杭州	杭州市	浙江省	终点站	高速铁路	11:35	16:12	4小时39分	807
G1893/G1896	民权北	商丘市	河南省	过路车	温州南	温州市	浙江省	终点站	高速铁路	12:11	19:37	7小时28分	1237
G288/G289	民权北	商丘市	河南省	过路车	青岛	青岛市	山东省	终点站	高速铁路	12:40	18:26	5小时48分	602
G801/G804	民权北	商丘市	河南省	过路车	商丘	商丘市	河南省	终点站	高速铁路	13:07	13:23	23分	50
G1920/G1921	民权北	商丘市	河南省	过路车	西安北	西安市	陕西省	终点站	高速铁路	13:30	16:36	3小时8分	663
G1835/G1838	民权北	商丘市	河南省	过路车	重庆西		重庆市	终点站	高速铁路	14:01	22:28	8小时29分	1623
G1825/G1828	民权北	商丘市	河南省	过路车	上海虹桥		上海市	终点站	高速铁路	14:56	19:09	4小时15分	846
G1924/G1925	民权北	商丘市	河南省	过路车	西安北	西安市	陕西省	终点站	高速铁路	15:55	19:09	3小时16分	663
G1856/G1857	民权北	商丘市	河南省	过路车	青岛北	青岛市	山东省	终点站	高速铁路	15:56	21:43	5小时49分	887
G4196/G4197	民权北	商丘市	河南省	过路车	西安北	西安市	陕西省	终点站	高速铁路	16:46	20:02	3小时18分	663
G1973/G1976	民权北	商丘市	河南省	过路车	上海虹桥		上海市	终点站	高速铁路	18:02	22:25	4小时25分	846
G2081/G2084	民权北	商丘市	河南省	过路车	信阳东	信阳市	河南省	终点站	高速铁路	18:24	20:55	2小时33分	477
G1939/G1942	民权北	商丘市	河南省	过路车	上海虹桥		上海市	终点站	高速铁路	18:56	23:23	4小时31分	846
G1962/G1963	民权北	商丘市	河南省	过路车	郑州东	郑州市	河南省	终点站	高速铁路	19:08	20:04	58分	-195
G1822/G1823	民权北	商丘市	河南省	过路车	洛阳龙门	洛阳市	河南省	终点站	高速铁路	20:00	21:21	1小时23分	283
G1823/G1822	民权北	商丘市	河南省	过路车	洛阳龙门	洛阳市	河南省	终点站	高速铁路	20:00	21:21	1小时23分	283
G1940/G1941	民权北	商丘市	河南省	过路车	西安北	西安市	陕西省	终点站	高速铁路	20:47	23:33	2小时48分	663
G4094/G4091	民权北	商丘市	河南省	过路车	上海虹桥		上海市	终点站	高速铁路	20:48	01:23	4小时37分	846
G2206	民权北	商丘市	河南省	过路车	徐州东	徐州市	江苏省	终点站	高速铁路	20:49	21:58	1小时11分	220
G1532	民权北	商丘市	河南省	过路车	徐州东	徐州市	江苏省	终点站	高速铁路	20:59	22:12	1小时16分	220
G1890/G1891	民权北	商丘市	河南省	过路车	郑州东	郑州市	河南省	终点站	高速铁路	21:07	21:54	49分	137
G9197	民权北	商丘市	河南省	过路车	郑州东	郑州市	河南省	终点站	高速铁路	21:24	22:12	50分	140
G6606	民权北	商丘市	河南省	过路车	商丘	商丘市	河南省	终点站	高速铁路	22:06	22:22	18分	50
G246/G247	淮南东	淮南市	安徽省	过路车	青岛	青岛市	山东省	终点站	高速铁路	07:20	12:29	5小时11分	901
G1741	淮南东	淮南市	安徽省	过路车	长沙南	长沙市	湖南省	终点站	高速铁路	07:35	12:17	4小时44分	811
G262	淮南东	淮南市	安徽省	过路车	北京南		北京市	终点站	高速铁路	07:45	11:45	4小时2分	911
G7409/G7412	淮南东	淮南市	安徽省	过路车	六安	六安市	安徽省	终点站	高速铁路	08:41	10:14	1小时35分	181
G266	淮南东	淮南市	安徽省	过路车	北京南		北京市	终点站	高速铁路	09:35	13:58	4小时25分	891
G7402	淮南东	淮南市	安徽省	过路车	蚌埠南	蚌埠市	安徽省	终点站	高速铁路	10:08	10:25	19分	43
G7403	淮南东	淮南市	安徽省	过路车	黄山北	黄山市	安徽省	终点站	高速铁路	10:59	13:43	2小时46分	415
G261	淮南东	淮南市	安徽省	过路车	六安	六安市	安徽省	终点站	高速铁路	11:16	12:41	1小时27分	181
G7428/G7429	淮南东	淮南市	安徽省	过路车	淮北	淮北市	安徽省	终点站	高速铁路	12:32	14:37	2小时7分	296
G7429/G7428	淮南东	淮南市	安徽省	过路车	淮北	淮北市	安徽省	终点站	高速铁路	12:32	14:37	2小时7分	296
G263	淮南东	淮南市	安徽省	过路车	合肥南	合肥市	安徽省	终点站	高速铁路	12:33	13:12	41分	109
G162	淮南东	淮南市	安徽省	过路车	北京南		北京市	终点站	高速铁路	12:42	16:53	4小时13分	891
G355	淮南东	淮南市	安徽省	过路车	厦门北	厦门市	福建省	终点站	高速铁路	12:58	19:58	7小时2分	1162
G241/G244	淮南东	淮南市	安徽省	过路车	厦门	厦门市	福建省	终点站	高速铁路	13:44	21:06	7小时24分	1193
G268	淮南东	淮南市	安徽省	过路车	北京南		北京市	终点站	高速铁路	13:47	18:18	4小时35分	891
G323	淮南东	淮南市	安徽省	过路车	厦门北	厦门市	福建省	终点站	高速铁路	14:17	21:43	7小时28分	1162
G1748	淮南东	淮南市	安徽省	过路车	蚌埠南	蚌埠市	安徽省	终点站	高速铁路	14:27	14:44	19分	192
G242/G243	淮南东	淮南市	安徽省	过路车	青岛	青岛市	山东省	终点站	高速铁路	14:43	20:26	5小时45分	881
G330	淮南东	淮南市	安徽省	过路车	天津西		天津市	终点站	高速铁路	15:08	19:25	4小时19分	786
G324	淮南东	淮南市	安徽省	过路车	北京南		北京市	终点站	高速铁路	15:54	20:13	0分	891
G1747	淮南东	淮南市	安徽省	过路车	广州南	广州市	广东省	终点站	高速铁路	15:58	23:15	7小时19分	1667
G325	淮南东	淮南市	安徽省	过路车	厦门北	厦门市	福建省	终点站	高速铁路	16:09	22:54	6小时50分	1162
G270	淮南东	淮南市	安徽省	过路车	北京南		北京市	终点站	高速铁路	17:05	21:08	4小时5分	891
G304	淮南东	淮南市	安徽省	过路车	北京南		北京市	终点站	高速铁路	17:17	21:48	4小时33分	891
G1742	淮南东	淮南市	安徽省	过路车	徐州东	徐州市	江苏省	终点站	高速铁路	17:33	18:37	1小时6分	199
G356	淮南东	淮南市	安徽省	过路车	北京南		北京市	终点站	高速铁路	17:57	22:23	4小时29分	891
G7427/G7430	淮南东	淮南市	安徽省	过路车	合肥南	合肥市	安徽省	终点站	高速铁路	18:43	19:21	40分	109
G245/G248	淮南东	淮南市	安徽省	过路车	合肥南	合肥市	安徽省	终点站	高速铁路	18:52	19:30	40分	109
G161	淮南东	淮南市	安徽省	过路车	安庆	安庆市	安徽省	终点站	高速铁路	19:16	21:55	2小时41分	366
G351	淮南东	淮南市	安徽省	过路车	黄山北	黄山市	安徽省	终点站	高速铁路	19:38	22:01	2小时25分	415
G7410/G7411	淮南东	淮南市	安徽省	过路车	淮北	淮北市	安徽省	终点站	高速铁路	20:55	22:50	1小时57分	276
G267	淮南东	淮南市	安徽省	过路车	合肥南	合肥市	安徽省	终点站	高速铁路	21:51	22:30	41分	89
G1670	淮南东	淮南市	安徽省	过路车	徐州东	徐州市	江苏省	终点站	高速铁路	22:01	23:02	1小时3分	270
G271	淮南东	淮南市	安徽省	过路车	合肥南	合肥市	安徽省	终点站	高速铁路	22:50	23:29	41分	109
G269	淮南东	淮南市	安徽省	过路车	合肥南	合肥市	安徽省	终点站	高速铁路	23:00	23:39	41分	109
D3605	郁南	云浮市	广东省	过路车	广州南	广州市	广东省	终点站	动车组	09:37	11:15	1小时40分	215
D3818/D3819	郁南	云浮市	广东省	过路车	大理	大理白族自治州	云南省	终点站	动车组	10:17	19:11	9小时0分	1424
D3613	郁南	云浮市	广东省	过路车	广州南	广州市	广东省	终点站	动车组	10:20	11:52	1小时40分	215
D2364	郁南	云浮市	广东省	过路车	南宁东	南宁市	广西壮族自治区	终点站	动车组	10:39	12:44	2小时7分	348
D3619	郁南	云浮市	广东省	过路车	广州南	广州市	广东省	终点站	动车组	11:21	12:46	1小时27分	215
D3621	郁南	云浮市	广东省	过路车	广州南	广州市	广东省	终点站	动车组	11:36	13:07	1小时33分	215
D3679/D3678	郁南	云浮市	广东省	过路车	广州	广州市	广东省	终点站	动车组	11:50	13:31	1小时43分	212
D3830/D3831	郁南	云浮市	广东省	过路车	昆明南	昆明市	云南省	终点站	动车组	11:57	18:18	6小时23分	1068
D3705/D3708	郁南	云浮市	广东省	过路车	广州南	广州市	广东省	终点站	动车组	12:01	13:20	1小时21分	215
D3785/D3788	郁南	云浮市	广东省	过路车	广州南	广州市	广东省	终点站	动车组	12:23	13:48	1小时27分	215
D3726/D3727	郁南	云浮市	广东省	过路车	北海	北海市	广西壮族自治区	终点站	动车组	13:25	17:19	4小时1分	545
D3727/D3726	郁南	云浮市	广东省	过路车	北海	北海市	广西壮族自治区	终点站	动车组	13:25	17:19	4小时1分	545
D3623	郁南	云浮市	广东省	过路车	广州南	广州市	广东省	终点站	动车组	13:28	15:14	1小时48分	215
D3730/D3731	郁南	云浮市	广东省	过路车	北海	北海市	广西壮族自治区	终点站	动车组	14:00	18:01	4小时11分	545
D3758	郁南	云浮市	广东省	过路车	柳州	柳州市	广西壮族自治区	终点站	动车组	14:11	16:41	2小时32分	387
D3878/D3875	郁南	云浮市	广东省	过路车	广州南	广州市	广东省	终点站	动车组	14:27	15:55	1小时30分	215
D3760	郁南	云浮市	广东省	过路车	柳州	柳州市	广西壮族自治区	终点站	动车组	14:33	16:58	2小时27分	387
D3755	郁南	云浮市	广东省	过路车	广州南	广州市	广东省	终点站	动车组	15:04	16:35	1小时33分	215
D2363	郁南	云浮市	广东省	过路车	广州南	广州市	广东省	终点站	动车组	15:29	17:00	1小时33分	215
D3813/D3816	郁南	云浮市	广东省	过路车	广州南	广州市	广东省	终点站	动车组	16:01	17:33	1小时34分	215
D3738/D3739	郁南	云浮市	广东省	过路车	北海	北海市	广西壮族自治区	终点站	动车组	16:11	20:18	4小时9分	545
D3821/D3824	郁南	云浮市	广东省	过路车	广州南	广州市	广东省	终点站	动车组	17:05	18:28	1小时25分	215
D3620	郁南	云浮市	广东省	过路车	南宁东	南宁市	广西壮族自治区	终点站	动车组	17:05	19:27	2小时24分	348
D3829/D3832	郁南	云浮市	广东省	过路车	广州南	广州市	广东省	终点站	动车组	17:55	19:26	1小时33分	215
D3762	郁南	云浮市	广东省	过路车	桂林北	桂林市	广西壮族自治区	终点站	动车组	17:56	22:10	4小时22分	551
D3746/D3747	郁南	云浮市	广东省	过路车	防城港北	防城港市	广西壮族自治区	终点站	动车组	18:14	21:30	3小时18分	496
D3637	郁南	云浮市	广东省	过路车	珠海	珠海市	广东省	终点站	动车组	19:03	21:36	2小时35分	331
D3628	郁南	云浮市	广东省	过路车	南宁东	南宁市	广西壮族自治区	终点站	动车组	19:34	21:40	2小时8分	348
D3763	郁南	云浮市	广东省	过路车	广州南	广州市	广东省	终点站	动车组	20:14	21:43	1小时31分	215
D3845/D3848	郁南	云浮市	广东省	过路车	广州南	广州市	广东省	终点站	动车组	20:21	21:47	1小时28分	215
D3848/D3845	郁南	云浮市	广东省	过路车	广州南	广州市	广东省	终点站	动车组	20:21	21:47	1小时28分	215
D4290	郁南	云浮市	广东省	过路车	南宁东	南宁市	广西壮族自治区	终点站	动车组	20:34	23:18	3小时5分	348
D3733/D3736	郁南	云浮市	广东省	过路车	广州南	广州市	广东省	终点站	动车组	20:50	22:15	1小时27分	215
D3642	郁南	云浮市	广东省	过路车	南宁东	南宁市	广西壮族自治区	终点站	动车组	21:15	23:12	1小时59分	348
D3644	郁南	云浮市	广东省	过路车	梧州南	梧州市	广西壮族自治区	终点站	动车组	21:30	21:44	18分	31
D3645	郁南	云浮市	广东省	过路车	广州南	广州市	广东省	终点站	动车组	21:52	23:12	1小时22分	215
G4766	进贤南	南昌市	江西省	过路车	上海虹桥		上海市	终点站	高速铁路	07:20	11:23	4小时6分	683
G5003	进贤南	南昌市	江西省	过路车	南昌	南昌市	江西省	终点站	高速铁路	08:40	09:08	30分	58
G38	进贤南	南昌市	江西省	过路车	北京南		北京市	终点站	高速铁路	08:58	18:09	9小时16分	1803
G2355/G2358	进贤南	南昌市	江西省	过路车	宁波	宁波市	浙江省	终点站	高速铁路	09:43	15:37	5小时56分	679
G1346	进贤南	南昌市	江西省	过路车	上海虹桥		上海市	终点站	高速铁路	09:56	13:18	3小时24分	683
G1383	进贤南	南昌市	江西省	过路车	赣州西	赣州市	江西省	终点站	高速铁路	10:27	12:54	2小时29分	472
G1403	进贤南	南昌市	江西省	过路车	广州南	广州市	广东省	终点站	高速铁路	10:37	15:32	0分	1107
G2315/G2318	进贤南	南昌市	江西省	过路车	温州南	温州市	浙江省	终点站	高速铁路	11:00	14:08	3小时10分	559
G1431/G1434	进贤南	南昌市	江西省	过路车	宁波	宁波市	浙江省	终点站	高速铁路	11:54	15:42	3小时50分	679
G1505	进贤南	南昌市	江西省	过路车	南宁东	南宁市	广西壮族自治区	终点站	高速铁路	12:03	19:47	7小时50分	1287
G1332	进贤南	南昌市	江西省	过路车	杭州东	杭州市	浙江省	终点站	高速铁路	12:12	14:36	2小时26分	564
G1405	进贤南	南昌市	江西省	过路车	广州南	广州市	广东省	终点站	高速铁路	12:28	17:41	5小时18分	1095
G1352	进贤南	南昌市	江西省	过路车	上海虹桥		上海市	终点站	高速铁路	12:28	16:07	3小时41分	683
G1503	进贤南	南昌市	江西省	过路车	南宁东	南宁市	广西壮族自治区	终点站	高速铁路	12:44	20:23	7小时41分	1287
G1370	进贤南	南昌市	江西省	过路车	上海虹桥		上海市	终点站	高速铁路	12:58	16:37	3小时41分	683
G2302/G2303	进贤南	南昌市	江西省	过路车	宜宾西	宜宾市	四川省	终点站	高速铁路	13:38	21:23	7小时47分	1468
G2303/G2302	进贤南	南昌市	江西省	过路车	宜宾西	宜宾市	四川省	终点站	高速铁路	13:38	21:23	7小时47分	1468
G1390	进贤南	南昌市	江西省	过路车	上海虹桥		上海市	终点站	高速铁路	14:08	17:37	3小时32分	683
D6266/D6267	进贤南	南昌市	江西省	过路车	南昌	南昌市	江西省	终点站	动车组	14:27	14:53	28分	58
G1620	进贤南	南昌市	江西省	过路车	阜阳西	阜阳市	安徽省	终点站	高速铁路	14:32	20:06	5小时36分	891
G1391	进贤南	南昌市	江西省	过路车	昆明南	昆明市	云南省	终点站	高速铁路	14:43	22:55	8小时14分	1569
G2363/G2362	进贤南	南昌市	江西省	过路车	贵阳北	贵阳市	贵州省	终点站	高速铁路	14:59	20:39	5小时42分	1106
G2305/G2308	进贤南	南昌市	江西省	过路车	温州南	温州市	浙江省	终点站	高速铁路	15:06	18:28	3小时24分	559
G1333/G1336	进贤南	南昌市	江西省	过路车	重庆西		重庆市	终点站	高速铁路	15:21	23:05	7小时46分	1440
G1686/G1687	进贤南	南昌市	江西省	过路车	厦门北	厦门市	福建省	终点站	高速铁路	15:33	20:28	5小时2分	808
G1387	进贤南	南昌市	江西省	过路车	南昌西	南昌市	江西省	终点站	高速铁路	15:54	16:13	21分	58
G4206/G4207	进贤南	南昌市	江西省	过路车	长沙南	长沙市	湖南省	终点站	高速铁路	16:39	19:05	2小时28分	400
G1328	进贤南	南昌市	江西省	过路车	上海虹桥		上海市	终点站	高速铁路	17:38	21:42	4小时6分	0
G1374	进贤南	南昌市	江西省	过路车	上海虹桥		上海市	终点站	高速铁路	18:34	22:16	3小时49分	683
G1461	进贤南	南昌市	江西省	过路车	赣州西	赣州市	江西省	终点站	高速铁路	18:45	21:29	2小时46分	472
G1376	进贤南	南昌市	江西省	过路车	上海虹桥		上海市	终点站	高速铁路	18:52	22:59	4小时9分	683
G1359	进贤南	南昌市	江西省	过路车	长沙南	长沙市	湖南省	终点站	高速铁路	19:10	20:57	1小时49分	486
G2366	进贤南	南昌市	江西省	过路车	上海虹桥		上海市	终点站	高速铁路	19:13	22:55	3小时44分	683
G1696/G1697	进贤南	南昌市	江西省	过路车	福州	福州市	福建省	终点站	高速铁路	19:25	22:02	2小时39分	523
G1691/G1694	进贤南	南昌市	江西省	过路车	长沙南	长沙市	湖南省	终点站	高速铁路	20:27	22:23	1小时58分	317
G1404	进贤南	南昌市	江西省	过路车	杭州东	杭州市	浙江省	终点站	高速铁路	20:41	23:25	2小时46分	564
D1793	綦江东		重庆市	过路车	北海	北海市	广西壮族自治区	终点站	动车组	08:16	17:08	8小时54分	1297
G2871	綦江东		重庆市	过路车	昆明南	昆明市	云南省	终点站	高速铁路	08:29	12:45	4小时19分	749
G1334/G1335	綦江东		重庆市	过路车	上海虹桥		上海市	终点站	高速铁路	09:16	20:56	11小时42分	2062
G1335/G1334	綦江东		重庆市	过路车	上海虹桥		上海市	终点站	高速铁路	09:16	20:56	11小时42分	2062
D1957/D1960	綦江东		重庆市	过路车	太原南	太原市	山西省	终点站	动车组	09:37	19:03	9小时28分	1370
D1781	綦江东		重庆市	过路车	南宁东	南宁市	广西壮族自治区	终点站	动车组	09:45	17:02	7小时19分	1071
D1869	綦江东		重庆市	过路车	广州南	广州市	广东省	终点站	动车组	10:54	18:36	7小时44分	1140
G2872	綦江东		重庆市	过路车	重庆西		重庆市	终点站	高速铁路	12:47	13:20	35分	61
D8558	綦江东		重庆市	过路车	重庆西		重庆市	终点站	动车组	13:15	13:41	28分	61
D1824/D1821	綦江东		重庆市	过路车	广州南	广州市	广东省	终点站	动车组	13:29	20:58	7小时32分	1140
G2855	綦江东		重庆市	过路车	南宁东	南宁市	广西壮族自治区	终点站	高速铁路	14:06	20:58	6小时54分	1278
G2874	綦江东		重庆市	过路车	重庆西		重庆市	终点站	高速铁路	14:07	14:34	29分	61
D1881/D1884	綦江东		重庆市	过路车	广州南	广州市	广东省	终点站	动车组	14:59	22:00	7小时3分	1140
D1782	綦江东		重庆市	过路车	成都东	成都市	四川省	终点站	动车组	15:08	17:34	2小时29分	363
D1875	綦江东		重庆市	过路车	广州南	广州市	广东省	终点站	动车组	15:16	22:08	6小时54分	1140
G1761/G1760	綦江东		重庆市	过路车	南昌西	南昌市	江西省	终点站	高速铁路	15:41	22:23	6小时45分	1321
G8660	綦江东		重庆市	过路车	成都东	成都市	四川省	终点站	高速铁路	15:46	17:51	2小时7分	363
G2891	綦江东		重庆市	过路车	昆明南	昆明市	云南省	终点站	高速铁路	16:20	20:50	4小时37分	749
G2151/G2154	綦江东		重庆市	过路车	重庆西		重庆市	终点站	高速铁路	16:31	16:57	28分	61
D1833	綦江东		重庆市	过路车	广州南	广州市	广东省	终点站	动车组	16:45	23:50	7小时8分	1140
G1757/G1756	綦江东		重庆市	过路车	成都东	成都市	四川省	终点站	高速铁路	17:22	19:31	2小时12分	363
D1780	綦江东		重庆市	过路车	成都东	成都市	四川省	终点站	动车组	17:54	20:22	2小时36分	363
D1818/D1819	綦江东		重庆市	过路车	成都东	成都市	四川省	终点站	动车组	18:05	20:42	2小时39分	350
D4818/D4819	綦江东		重庆市	过路车	重庆西		重庆市	终点站	动车组	18:05	18:31	28分	48
D8583	綦江东		重庆市	过路车	贵阳北	贵阳市	贵州省	终点站	动车组	18:15	20:18	2小时22分	286
G2889	綦江东		重庆市	过路车	昆明南	昆明市	云南省	终点站	高速铁路	18:17	22:42	4小时28分	749
D1868	綦江东		重庆市	过路车	重庆西		重庆市	终点站	动车组	18:38	19:04	28分	48
D1958/D1959	綦江东		重庆市	过路车	贵阳北	贵阳市	贵州省	终点站	动车组	19:30	21:22	1小时54分	286
D1959/D1958	綦江东		重庆市	过路车	贵阳北	贵阳市	贵州省	终点站	动车组	19:30	21:22	1小时54分	286
G2880	綦江东		重庆市	过路车	重庆西		重庆市	终点站	高速铁路	19:33	19:59	28分	61
D8555	綦江东		重庆市	过路车	贵阳北	贵阳市	贵州省	终点站	动车组	20:04	21:58	1小时56分	286
D8557	綦江东		重庆市	过路车	贵阳北	贵阳市	贵州省	终点站	动车组	20:29	22:15	1小时48分	286
D1794	綦江东		重庆市	过路车	重庆西		重庆市	终点站	动车组	20:56	21:22	34分	61
D8561	綦江东		重庆市	过路车	贵阳北	贵阳市	贵州省	终点站	动车组	21:34	23:20	0分	286
D1872	綦江东		重庆市	过路车	重庆西		重庆市	终点站	动车组	21:48	22:15	29分	48
G7203	苏州园区	苏州市	江苏省	过路车	上海		上海市	终点站	高速铁路	07:02	07:25	25分	74
G7503	苏州园区	苏州市	江苏省	过路车	台州	台州市	浙江省	终点站	高速铁路	07:26	11:06	3小时45分	540
G7209	苏州园区	苏州市	江苏省	过路车	上海		上海市	终点站	高速铁路	07:35	08:07	34分	74
G7033	苏州园区	苏州市	江苏省	过路车	上海		上海市	终点站	高速铁路	07:45	08:18	35分	74
G7102	苏州园区	苏州市	江苏省	过路车	南京	南京市	江苏省	终点站	高速铁路	07:58	09:26	1小时30分	227
G7037	苏州园区	苏州市	江苏省	过路车	上海		上海市	终点站	高速铁路	08:26	08:58	43分	74
G7043	苏州园区	苏州市	江苏省	过路车	上海		上海市	终点站	高速铁路	09:05	09:35	41分	74
D2216/D2217	苏州园区	苏州市	江苏省	过路车	重庆北		重庆市	终点站	动车组	09:23	21:13	11小时57分	1598
D2281	苏州园区	苏州市	江苏省	过路车	深圳北	深圳市	广东省	终点站	动车组	09:37	21:53	12小时18分	1697
G7255/G7258	苏州园区	苏州市	江苏省	过路车	上海		上海市	终点站	高速铁路	10:28	10:57	31分	74
D3060/D3061	苏州园区	苏州市	江苏省	过路车	麻城北	黄冈市	湖北省	终点站	动车组	10:28	14:37	4小时20分	642
G7201	苏州园区	苏州市	江苏省	过路车	上海		上海市	终点站	高速铁路	10:59	11:31	33分	74
G7060/G7061	苏州园区	苏州市	江苏省	过路车	安庆	安庆市	安徽省	终点站	高速铁路	11:07	14:52	3小时47分	494
G7047	苏州园区	苏州市	江苏省	过路车	上海		上海市	终点站	高速铁路	11:44	12:07	25分	74
G7316	苏州园区	苏州市	江苏省	过路车	常州	常州市	江苏省	终点站	高速铁路	11:55	12:36	42分	91
G7113	苏州园区	苏州市	江苏省	过路车	上海虹桥		上海市	终点站	高速铁路	12:28	12:51	25分	74
G7046	苏州园区	苏州市	江苏省	过路车	南京	南京市	江苏省	终点站	高速铁路	12:40	14:13	1小时39分	227
G7315	苏州园区	苏州市	江苏省	过路车	黄山北	黄山市	安徽省	终点站	高速铁路	13:32	17:09	3小时38分	518
D3026/D3027	苏州园区	苏州市	江苏省	过路车	宜昌东	宜昌市	湖北省	终点站	动车组	13:54	20:58	7小时6分	1045
G7583	苏州园区	苏州市	江苏省	过路车	宁波	宁波市	浙江省	终点站	高速铁路	14:11	16:37	2小时32分	388
G7053	苏州园区	苏州市	江苏省	过路车	上海		上海市	终点站	高速铁路	14:46	15:15	31分	74
G7050	苏州园区	苏州市	江苏省	过路车	南京	南京市	江苏省	终点站	高速铁路	15:01	16:29	1小时30分	227
G7115	苏州园区	苏州市	江苏省	过路车	上海虹桥		上海市	终点站	高速铁路	15:11	15:35	25分	74
G7571/G7574	苏州园区	苏州市	江苏省	过路车	平阳	温州市	浙江省	终点站	高速铁路	15:42	20:50	5小时11分	703
G7057	苏州园区	苏州市	江苏省	过路车	上海		上海市	终点站	高速铁路	16:02	16:28	27分	74
G7052	苏州园区	苏州市	江苏省	过路车	南京	南京市	江苏省	终点站	高速铁路	16:04	17:44	1小时41分	237
G7376/G7377	苏州园区	苏州市	江苏省	过路车	合肥南	合肥市	安徽省	终点站	高速铁路	17:02	19:38	2小时38分	349
G7118	苏州园区	苏州市	江苏省	过路车	南京	南京市	江苏省	终点站	高速铁路	17:44	19:13	1小时31分	227
G7063	苏州园区	苏州市	江苏省	过路车	上海		上海市	终点站	高速铁路	17:48	18:21	34分	74
G7208	苏州园区	苏州市	江苏省	过路车	苏州	苏州市	江苏省	终点站	高速铁路	17:57	18:03	11分	10
D3136/D3137	苏州园区	苏州市	江苏省	过路车	南京	南京市	江苏省	终点站	动车组	18:39	20:28	2小时11分	227
G7083/G7086	苏州园区	苏州市	江苏省	过路车	上海		上海市	终点站	高速铁路	19:06	19:36	32分	74
G7273/G7272	苏州园区	苏州市	江苏省	过路车	安庆	安庆市	安徽省	终点站	高速铁路	19:15	22:41	3小时28分	494
G7285/G7288	苏州园区	苏州市	江苏省	过路车	上海		上海市	终点站	高速铁路	19:28	20:07	41分	74
G7226/G7227	苏州园区	苏州市	江苏省	过路车	芜湖	芜湖市	安徽省	终点站	高速铁路	20:12	22:28	2小时18分	322
G7087/G7090	苏州园区	苏州市	江苏省	过路车	上海		上海市	终点站	高速铁路	20:44	21:09	27分	74
G5003	弋阳	上饶市	江西省	过路车	南昌	南昌市	江西省	终点站	高速铁路	07:54	09:08	1小时16分	181
G4766	弋阳	上饶市	江西省	过路车	上海虹桥		上海市	终点站	高速铁路	08:06	11:23	3小时19分	560
K4418	弋阳	上饶市	江西省	过路车	上海南		上海市	终点站	快速	08:14	21:37	13小时30分	622
G4835	弋阳	上饶市	江西省	过路车	贵阳北	贵阳市	贵州省	终点站	高速铁路	08:48	14:53	6小时7分	1229
G1384	弋阳	上饶市	江西省	过路车	上海虹桥		上海市	终点站	高速铁路	09:13	12:18	3小时13分	560
G4761	弋阳	上饶市	江西省	过路车	萍乡北	萍乡市	江西省	终点站	高速铁路	09:15	11:27	2小时20分	418
K8713	弋阳	上饶市	江西省	过路车	南昌	南昌市	江西省	终点站	快速	09:31	12:05	2小时37分	195
G1383	弋阳	上饶市	江西省	过路车	赣州西	赣州市	江西省	终点站	高速铁路	09:54	12:54	3小时2分	595
G2312/G2313	弋阳	上饶市	江西省	过路车	长沙南	长沙市	湖南省	终点站	高速铁路	10:08	12:44	2小时38分	920
K8722	弋阳	上饶市	江西省	过路车	玉山	上饶市	江西省	终点站	快速	10:18	11:28	1小时14分	109
G1692/G1693	弋阳	上饶市	江西省	过路车	厦门北	厦门市	福建省	终点站	高速铁路	11:07	15:07	4小时2分	645
G1482	弋阳	上饶市	江西省	过路车	南京南	南京市	江苏省	终点站	高速铁路	11:22	14:56	3小时39分	657
G1405	弋阳	上饶市	江西省	过路车	广州南	广州市	广东省	终点站	高速铁路	11:29	17:41	6小时23分	1218
G4626/G4623	弋阳	上饶市	江西省	过路车	宁波	宁波市	浙江省	终点站	高速铁路	12:18	16:02	3小时46分	556
G2345/G2348	弋阳	上饶市	江西省	过路车	宁波	宁波市	浙江省	终点站	高速铁路	12:19	16:02	3小时45分	556
G2039/G2042	弋阳	上饶市	江西省	过路车	青田	丽水市	浙江省	终点站	高速铁路	12:49	15:31	2小时44分	396
G1352	弋阳	上饶市	江西省	过路车	上海虹桥		上海市	终点站	高速铁路	13:01	16:07	3小时8分	560
G1462	弋阳	上饶市	江西省	过路车	杭州东	杭州市	浙江省	终点站	高速铁路	13:25	15:28	2小时5分	401
K8721	弋阳	上饶市	江西省	过路车	南昌	南昌市	江西省	终点站	快速	13:33	16:09	2小时39分	195
G1685/G1688	弋阳	上饶市	江西省	过路车	贵阳北	贵阳市	贵州省	终点站	高速铁路	13:53	20:21	6小时30分	1146
G1391	弋阳	上饶市	江西省	过路车	昆明南	昆明市	云南省	终点站	高速铁路	14:02	22:55	8小时55分	1692
G2363/G2362	弋阳	上饶市	江西省	过路车	贵阳北	贵阳市	贵州省	终点站	高速铁路	14:20	20:39	6小时21分	1229
G4205/G4208	弋阳	上饶市	江西省	过路车	厦门	厦门市	福建省	终点站	高速铁路	14:21	18:57	4小时38分	676
G1375	弋阳	上饶市	江西省	过路车	昆明南	昆明市	云南省	终点站	高速铁路	14:30	23:01	8小时33分	1692
G2301/G2304	弋阳	上饶市	江西省	过路车	温州南	温州市	浙江省	终点站	高速铁路	14:58	17:56	3小时0分	436
K8720	弋阳	上饶市	江西省	过路车	上饶	上饶市	江西省	终点站	快速	15:02	15:45	46分	65
G1481	弋阳	上饶市	江西省	过路车	贵阳北	贵阳市	贵州省	终点站	高速铁路	15:04	21:31	6小时29分	1240
G1620	弋阳	上饶市	江西省	过路车	阜阳西	阜阳市	安徽省	终点站	高速铁路	15:11	20:06	4小时57分	768
G2305/G2308	弋阳	上饶市	江西省	过路车	温州南	温州市	浙江省	终点站	高速铁路	15:39	18:28	2小时51分	436
G1362	弋阳	上饶市	江西省	过路车	上海虹桥		上海市	终点站	高速铁路	15:55	19:04	3小时11分	560
G4206/G4207	弋阳	上饶市	江西省	过路车	长沙南	长沙市	湖南省	终点站	高速铁路	16:00	19:05	3小时7分	523
G2040/G2041	弋阳	上饶市	江西省	过路车	庐山	九江市	江西省	终点站	高速铁路	16:14	18:03	1小时51分	304
G2041/G2040	弋阳	上饶市	江西省	过路车	庐山	九江市	江西省	终点站	高速铁路	16:14	18:03	1小时51分	-397
G1380	弋阳	上饶市	江西省	过路车	南京南	南京市	江苏省	终点站	高速铁路	16:55	20:19	3小时26分	351
K1185/K1188	弋阳	上饶市	江西省	过路车	九江	九江市	江西省	终点站	快速	17:21	21:26	4小时15分	330
K793/K796	弋阳	上饶市	江西省	过路车	广州东	广州市	广东省	终点站	快速	17:40	06:49	13小时21分	1087
G1335/G1334	弋阳	上饶市	江西省	过路车	上海虹桥		上海市	终点站	高速铁路	17:43	20:56	3小时15分	560
G1334/G1335	弋阳	上饶市	江西省	过路车	上海虹桥		上海市	终点站	高速铁路	17:43	20:56	3小时15分	560
G9816/G9817	弋阳	上饶市	江西省	过路车	南昌西	南昌市	江西省	终点站	高速铁路	18:18	19:09	53分	-40
G1402	弋阳	上饶市	江西省	过路车	上饶	上饶市	江西省	终点站	高速铁路	18:47	19:05	35分	60
G1483	弋阳	上饶市	江西省	过路车	长沙南	长沙市	湖南省	终点站	高速铁路	18:49	21:39	2小时52分	534
K8714	弋阳	上饶市	江西省	过路车	玉山	上饶市	江西省	终点站	快速	19:07	20:16	1小时12分	109
G1432/G1433	弋阳	上饶市	江西省	过路车	长沙南	长沙市	湖南省	终点站	高速铁路	20:00	22:29	2小时31分	523
G1363	弋阳	上饶市	江西省	过路车	长沙南	长沙市	湖南省	终点站	高速铁路	20:19	22:40	2小时23分	609
K4119	天津		天津市	始发车	加格达奇	大兴安岭地区	黑龙江省	终点站	快速	00:14	08:30	32小时16分	-1
K294/K295	天津		天津市	过路车	齐齐哈尔	齐齐哈尔市	黑龙江省	终点站	快速	00:23	20:36	20小时21分	1252
K925/K928	天津		天津市	过路车	郑州	郑州市	河南省	终点站	快速	00:27	13:56	13小时37分	839
K1303	天津		天津市	过路车	海拉尔	呼伦贝尔市	内蒙古自治区	终点站	快速	00:34	04:41	28小时17分	1949
K2385/K2388	天津		天津市	过路车	南宁	南宁市	广西壮族自治区	终点站	快速	00:36	17:10	40小时44分	2722
K39	天津		天津市	过路车	鸡西	鸡西市	黑龙江省	终点站	快速	00:41	23:20	22小时45分	1834
K19	天津		天津市	过路车	满洲里	呼伦贝尔市	内蒙古自治区	终点站	快速	00:41	04:17	27小时42分	2211
K515/K518	天津		天津市	过路车	上海		上海市	终点站	快速	00:43	17:33	16小时59分	1325
Z191/Z194	天津		天津市	过路车	太原	太原市	山西省	终点站	新空直达	00:49	07:13	6小时32分	626
Z365/Z368	天津		天津市	过路车	南京	南京市	江苏省	终点站	新空直达	00:55	10:45	9小时57分	1053
G4728	天津		天津市	过路车	北京南		北京市	终点站	高速铁路	00:59	01:41	45分	128
G4724	天津		天津市	过路车	北京南		北京市	终点站	高速铁路	01:08	01:50	48分	128
K4576/K4577	天津		天津市	过路车	哈尔滨	哈尔滨市	黑龙江省	终点站	快速	01:10	23:25	22小时44分	-653
Z102/Z103	天津		天津市	过路车	厦门北	厦门市	福建省	终点站	新空直达	01:15	22:11	21小时4分	2290
Z171/Z174	天津		天津市	过路车	上海		上海市	终点站	新空直达	01:21	12:56	11小时43分	1354
G4858	天津		天津市	过路车	北京南		北京市	终点站	高速铁路	01:22	02:05	47分	120
G4854	天津		天津市	过路车	北京南		北京市	终点站	高速铁路	01:22	02:05	47分	127
K1532/K1533	天津		天津市	过路车	乌兰浩特	兴安盟	内蒙古自治区	终点站	快速	01:23	16:58	15小时47分	1195
K1984/K1985	天津		天津市	过路车	吉林	吉林市	吉林省	终点站	快速	01:32	16:00	14小时36分	1141
G4786	天津		天津市	过路车	北京南		北京市	终点站	高速铁路	01:33	02:16	46分	128
1227/1230	天津		天津市	过路车	上海		上海市	终点站	普快	01:38	18:26	16小时55分	1325
4310	天津		天津市	过路车	上海		上海市	终点站	普快	01:38	18:26	16小时55分	1325
K1573/K1572	天津		天津市	过路车	重庆西		重庆市	终点站	快速	01:45	06:26	28小时47分	2140
K125/K128	天津		天津市	过路车	西安	西安市	陕西省	终点站	快速	01:53	20:31	18小时44分	1386
G4788	天津		天津市	过路车	北京南		北京市	终点站	高速铁路	01:56	02:39	47分	128
Z383/Z386	天津		天津市	过路车	长春	长春市	吉林省	终点站	新空直达	02:00	11:43	10小时0分	989
G4852	天津		天津市	过路车	北京南		北京市	终点站	高速铁路	02:05	02:48	46分	129
K715/K718	天津		天津市	过路车	郑州	郑州市	河南省	终点站	快速	02:06	13:30	11小时31分	689
K1451/K1450	天津		天津市	过路车	牡丹江	牡丹江市	黑龙江省	终点站	快速	02:13	22:45	20小时42分	1578
G4751/G4754	天津		天津市	过路车	北京南		北京市	终点站	高速铁路	02:13	02:55	44分	127
K1081/K1084	天津		天津市	过路车	乌鲁木齐	乌鲁木齐市	新疆维吾尔自治区	终点站	快速	02:14	20:43	42小时37分	3280
G4755	天津		天津市	过路车	长春西	长春市	吉林省	终点站	高速铁路	02:15	06:56	4小时48分	966
K7725/K7728	天津		天津市	过路车	邯郸	邯郸市	河北省	终点站	快速	02:21	10:42	8小时29分	569
G4721	天津		天津市	过路车	哈尔滨西	哈尔滨市	黑龙江省	终点站	高速铁路	02:28	08:04	5小时41分	1204
K926/K927	天津		天津市	过路车	海拉尔	呼伦贝尔市	内蒙古自治区	终点站	快速	02:32	05:06	26小时45分	2030
K1525/K1528	天津		天津市	过路车	邯郸	邯郸市	河北省	终点站	快速	02:35	09:10	7小时17分	468
G4731	天津		天津市	过路车	长春西	长春市	吉林省	终点站	高速铁路	02:37	07:12	4小时39分	966
K7727/K7726	天津		天津市	过路车	秦皇岛	秦皇岛市	河北省	终点站	快速	02:39	06:34	4小时1分	285
T241/T244	天津		天津市	过路车	合肥	合肥市	安徽省	终点站	特快	02:42	12:58	10小时24分	927
K385/K388	天津		天津市	过路车	成都	成都市	四川省	终点站	快速	02:48	08:03	0分	2147
G4727	天津		天津市	过路车	哈尔滨西	哈尔滨市	黑龙江省	终点站	高速铁路	02:49	08:18	5小时34分	1204
K716/K717	天津		天津市	过路车	大连	大连市	辽宁省	终点站	快速	02:50	15:04	12小时23分	913
Z384/Z385	天津		天津市	过路车	三亚	三亚市	海南省	终点站	新空直达	02:55	20:00	41小时14分	3636
G4723	天津		天津市	过路车	哈尔滨西	哈尔滨市	黑龙江省	终点站	高速铁路	03:01	09:10	6小时12分	1204
T368/T369	天津		天津市	过路车	广州	广州市	广东省	终点站	特快	03:01	05:18	26小时26分	2332
Z185/Z188	天津		天津市	过路车	深圳	深圳市	广东省	终点站	新空直达	03:12	04:28	25小时25分	2374
Z366/Z367	天津		天津市	过路车	哈尔滨西	哈尔滨市	黑龙江省	终点站	新空直达	03:13	15:40	12小时36分	1257
Z367/Z366	天津		天津市	过路车	哈尔滨西	哈尔滨市	黑龙江省	终点站	新空直达	03:13	15:40	12小时36分	1257
G4853	天津		天津市	过路车	长春	长春市	吉林省	终点站	高速铁路	03:15	08:15	5小时5分	976
G4857	天津		天津市	过路车	沈阳北	沈阳市	辽宁省	终点站	高速铁路	03:15	06:54	3小时44分	659
K956/K957	天津		天津市	过路车	白城	白城市	吉林省	终点站	快速	03:26	21:20	18小时1分	1304
G4785	天津		天津市	过路车	哈尔滨西	哈尔滨市	黑龙江省	终点站	高速铁路	03:30	09:53	6小时31分	1204
Z192/Z193	天津		天津市	过路车	沈阳北	沈阳市	辽宁省	终点站	新空直达	03:34	10:12	6小时47分	689
Z101/Z104	天津		天津市	过路车	长春	长春市	吉林省	终点站	新空直达	03:42	12:13	8小时37分	989
K517/K516	天津		天津市	过路车	吉林	吉林市	吉林省	终点站	快速	03:50	17:50	14小时8分	1117
G4753/G4752	天津		天津市	过路车	大连北	大连市	辽宁省	终点站	高速铁路	03:56	08:10	4小时16分	836
T242/T243	天津		天津市	过路车	齐齐哈尔	齐齐哈尔市	黑龙江省	终点站	特快	03:57	19:31	15小时40分	1192
K20	天津		天津市	过路车	北京		北京市	终点站	快速	03:59	05:49	1小时57分	142
G4851	天津		天津市	过路车	长春	长春市	吉林省	终点站	高速铁路	04:01	09:02	5小时3分	976
T182/T183	天津		天津市	过路车	哈尔滨	哈尔滨市	黑龙江省	终点站	特快	04:09	18:27	14小时29分	1276
K702/K703	天津		天津市	过路车	哈尔滨西	哈尔滨市	黑龙江省	终点站	快速	04:16	21:03	16小时58分	1257
K1055/K1054	天津		天津市	过路车	图们	延边朝鲜族自治州	吉林省	终点站	快速	04:27	05:36	25小时18分	1547
G4787	天津		天津市	过路车	哈尔滨西	哈尔滨市	黑龙江省	终点站	高速铁路	04:27	10:55	6小时38分	1204
K1983/K1986	天津		天津市	过路车	南通	南通市	江苏省	终点站	快速	04:32	21:58	17小时59分	1273
K5602	南京	南京市	江苏省	过路车	阜阳	阜阳市	安徽省	终点站	快速	04:11	13:25	9小时25分	190
K1101/K1104	南京	南京市	江苏省	过路车	上海		上海市	终点站	快速	04:28	08:59	4小时39分	301
K1148/K1149	南京	南京市	江苏省	过路车	昆山	苏州市	江苏省	终点站	快速	04:34	08:34	4小时8分	252
D717	南京	南京市	江苏省	过路车	杭州	杭州市	浙江省	终点站	动车组	04:51	08:47	4小时2分	471
D701	南京	南京市	江苏省	过路车	上海		上海市	终点站	动车组	04:57	07:26	2小时35分	301
K5550/K5551	南京	南京市	江苏省	过路车	阜阳	阜阳市	安徽省	终点站	快速	05:10	10:25	5小时29分	459
D709	南京	南京市	江苏省	过路车	上海		上海市	终点站	动车组	05:15	07:46	2小时37分	301
K5566/K5567	南京	南京市	江苏省	过路车	阜阳	阜阳市	安徽省	终点站	快速	05:23	10:48	5小时33分	459
K462/K463	南京	南京市	江苏省	过路车	上海		上海市	终点站	快速	05:30	10:20	4小时56分	301
G7029	南京	南京市	江苏省	始发车	上海		上海市	终点站	高速铁路	05:36	07:30	1小时54分	301
K4168/K4169	南京	南京市	江苏省	过路车	郑州	郑州市	河南省	终点站	快速	05:37	16:18	10小时55分	697
Z281/Z284	南京	南京市	江苏省	过路车	杭州	杭州市	浙江省	终点站	新空直达	05:38	12:23	6小时53分	488
K5834	南京	南京市	江苏省	过路车	徐州	徐州市	江苏省	终点站	快速	05:48	11:17	5小时39分	348
K4028/K4025	南京	南京市	江苏省	过路车	西安	西安市	陕西省	终点站	快速	05:54	23:48	18小时4分	1208
K5592/K5593	南京	南京市	江苏省	过路车	阜阳	阜阳市	安徽省	终点站	快速	06:01	14:26	8小时35分	459
G7101	南京	南京市	江苏省	始发车	上海虹桥		上海市	终点站	高速铁路	06:12	08:19	2小时7分	301
K4632/K4633	南京	南京市	江苏省	过路车	重庆西		重庆市	终点站	快速	06:17	11:32	29小时24分	1982
K5826	南京	南京市	江苏省	过路车	徐州	徐州市	江苏省	终点站	快速	06:24	10:27	4小时13分	348
K171/K174	南京	南京市	江苏省	过路车	上海		上海市	终点站	快速	06:27	11:31	5小时10分	301
G7035	南京	南京市	江苏省	始发车	上海		上海市	终点站	高速铁路	06:30	08:35	2小时5分	301
T235/T238	南京	南京市	江苏省	过路车	昆山	苏州市	江苏省	终点站	特快	06:35	10:15	3小时52分	252
D705	南京	南京市	江苏省	过路车	上海		上海市	终点站	动车组	06:51	09:21	2小时36分	301
K5804/K5805	南京	南京市	江苏省	过路车	连云港东	连云港市	江苏省	终点站	快速	06:53	14:44	8小时1分	558
D711	南京	南京市	江苏省	过路车	杭州	杭州市	浙江省	终点站	动车组	06:57	10:56	4小时5分	471
G7001	南京	南京市	江苏省	始发车	上海		上海市	终点站	高速铁路	07:00	08:40	1小时40分	301
D5502/D5503	南京	南京市	江苏省	始发车	南通	南通市	江苏省	终点站	动车组	07:04	09:37	2小时33分	284
K781/K784	南京	南京市	江苏省	过路车	上海		上海市	终点站	快速	07:04	11:41	5小时11分	301
G7039	南京	南京市	江苏省	始发车	上海		上海市	终点站	高速铁路	07:15	09:15	2小时0分	301
K345/K348	南京	南京市	江苏省	过路车	沈阳北	沈阳市	辽宁省	终点站	快速	07:17	08:10	25小时1分	1809
Z195/Z198	南京	南京市	江苏省	过路车	上海		上海市	终点站	新空直达	07:20	09:54	2小时43分	251
Z85/Z88	南京	南京市	江苏省	过路车	杭州	杭州市	浙江省	终点站	新空直达	07:26	11:51	4小时34分	471
K4054/K4055	南京	南京市	江苏省	过路车	郑州	郑州市	河南省	终点站	快速	07:31	18:29	11小时4分	697
G7389	南京	南京市	江苏省	始发车	衢州	衢州市	浙江省	终点站	高速铁路	07:33	12:00	4小时27分	699
K1326/K1327	南京	南京市	江苏省	过路车	苏州	苏州市	江苏省	终点站	快速	07:35	10:37	3小时18分	217
D5441/D5444	南京	南京市	江苏省	始发车	南通	南通市	江苏省	终点站	动车组	07:38	10:11	2小时33分	284
K736/K737	南京	南京市	江苏省	过路车	上海		上海市	终点站	快速	07:41	12:35	5小时10分	301
D2281	南京	南京市	江苏省	始发车	深圳北	深圳市	广东省	终点站	动车组	07:46	21:53	14小时7分	1924
K4616/K4617	南京	南京市	江苏省	过路车	成都	成都市	四川省	终点站	快速	07:47	11:50	28小时19分	1866
T109	南京	南京市	江苏省	过路车	上海		上海市	终点站	特快	07:50	11:00	3小时17分	301
K4046/K4047	南京	南京市	江苏省	过路车	新乡	新乡市	河南省	终点站	快速	07:51	18:52	11小时9分	777
T7772/T7773	南京	南京市	江苏省	始发车	盐城	盐城市	江苏省	终点站	特快	07:59	11:40	3小时41分	322
T7773/T7772	南京	南京市	江苏省	始发车	盐城	盐城市	江苏省	终点站	特快	07:59	11:40	3小时41分	322
K4614/K4611	南京	南京市	江苏省	过路车	上海		上海市	终点站	快速	08:00	13:07	5小时16分	301
G7003	南京	南京市	江苏省	始发车	上海		上海市	终点站	高速铁路	08:00	09:39	1小时39分	301
K1011/K1014	南京	南京市	江苏省	过路车	上海		上海市	终点站	快速	08:00	13:07	5小时16分	311
D5432/D5433	南京	南京市	江苏省	始发车	启东	南通市	江苏省	终点站	动车组	08:07	11:38	3小时31分	367
D3135/D3138	南京	南京市	江苏省	始发车	赣州	赣州市	江西省	终点站	动车组	08:09	22:40	14小时31分	1837
K5832	南京	南京市	江苏省	过路车	徐州	徐州市	江苏省	终点站	快速	08:13	12:12	4小时12分	348
3218/3215	南京	南京市	江苏省	过路车	上海		上海市	终点站	普快	08:14	13:13	5小时19分	301
K8392/K8393	南京	南京市	江苏省	始发车	如东	南通市	江苏省	终点站	快速	08:23	12:16	3小时53分	293
K4030/K4031	南京	南京市	江苏省	过路车	嘉峪关	嘉峪关市	甘肃省	终点站	快速	08:32	22:59	38小时37分	2654
K5586/K5587	南京	南京市	江苏省	过路车	淮南	淮南市	安徽省	终点站	快速	08:38	12:17	3小时47分	270
G7105	南京	南京市	江苏省	始发车	上海虹桥		上海市	终点站	高速铁路	08:40	10:44	2小时4分	301
G7005	南京	南京市	江苏省	始发车	上海		上海市	终点站	高速铁路	09:00	10:39	1小时39分	301
Z163/Z166	南京	南京市	江苏省	过路车	上海		上海市	终点站	新空直达	09:01	11:51	2小时58分	301
Z39/Z42	南京	南京市	江苏省	过路车	上海		上海市	终点站	新空直达	09:07	11:59	3小时0分	301
T153/T152	南京	南京市	江苏省	过路车	泰州	泰州市	江苏省	终点站	特快	09:08	10:56	2小时1分	165
T152/T153	南京	南京市	江苏省	过路车	泰州	泰州市	江苏省	终点站	特快	09:08	10:56	2小时1分	165
G7107	南京	南京市	江苏省	始发车	上海虹桥		上海市	终点站	高速铁路	09:10	11:18	2小时8分	301
Z267/Z270	南京	南京市	江苏省	过路车	上海		上海市	终点站	新空直达	09:13	12:05	3小时0分	301
D5512/D5513	南京	南京市	江苏省	始发车	南通	南通市	江苏省	终点站	动车组	09:15	11:38	2小时23分	284
K5824	南京	南京市	江苏省	过路车	徐州	徐州市	江苏省	终点站	快速	09:24	14:40	5小时25分	348
G7045	南京	南京市	江苏省	始发车	上海		上海市	终点站	高速铁路	09:28	11:35	2小时7分	301
T131/T134	南京	南京市	江苏省	过路车	上海		上海市	终点站	特快	09:28	12:42	3小时22分	301
K4256/K4257	南京	南京市	江苏省	过路车	安康	安康市	陕西省	终点站	快速	09:36	02:48	17小时26分	1222
K558/K559	南京	南京市	江苏省	过路车	上海		上海市	终点站	快速	09:45	13:48	4小时10分	301
D5554/D5555	南京	南京市	江苏省	始发车	南通	南通市	江苏省	终点站	动车组	09:50	12:35	2小时45分	284
K849/K852	南京	南京市	江苏省	过路车	上海		上海市	终点站	快速	09:51	13:55	4小时11分	301
G7109	南京	南京市	江苏省	始发车	上海虹桥		上海市	终点站	高速铁路	09:55	12:00	2小时5分	301
G7007	南京	南京市	江苏省	始发车	上海		上海市	终点站	高速铁路	10:00	11:47	1小时47分	301
Z251/Z254	南京	南京市	江苏省	过路车	上海		上海市	终点站	新空直达	10:00	12:50	2小时58分	301
Z171/Z174	南京	南京市	江苏省	过路车	上海		上海市	终点站	新空直达	10:06	12:56	2小时58分	301
G7047	南京	南京市	江苏省	始发车	上海		上海市	终点站	高速铁路	10:10	12:07	1小时57分	301
K1155/K1158	南京	南京市	江苏省	过路车	上海		上海市	终点站	快速	10:12	14:40	5小时5分	14
3556/3557	南京	南京市	江苏省	过路车	信阳	信阳市	河南省	终点站	普快	10:15	20:03	10小时3分	659
K5828	南京	南京市	江苏省	过路车	蚌埠	蚌埠市	安徽省	终点站	快速	10:16	12:58	2小时49分	-232
K2665/K2668	南京	南京市	江苏省	过路车	苏州	苏州市	江苏省	终点站	快速	10:18	13:49	3小时41分	217
T115/T118	南京	南京市	江苏省	过路车	上海		上海市	终点站	特快	10:25	13:30	3小时16分	301
G7111	南京	南京市	江苏省	始发车	上海虹桥		上海市	终点站	高速铁路	10:29	12:28	1小时59分	301
K371/K374	南京	南京市	江苏省	过路车	上海		上海市	终点站	快速	10:37	14:46	4小时17分	301
3258/3255	南京	南京市	江苏省	过路车	上海		上海市	终点站	普快	10:46	15:52	5小时19分	301
G7113	南京	南京市	江苏省	始发车	上海虹桥		上海市	终点站	高速铁路	10:55	12:51	1小时56分	301
G7009	南京	南京市	江苏省	始发车	上海		上海市	终点站	高速铁路	11:00	12:39	1小时39分	301
D3141/D3144	南京	南京市	江苏省	始发车	龙岩	龙岩市	福建省	终点站	动车组	11:12	22:01	10小时49分	1549
G7049	南京	南京市	江苏省	始发车	上海		上海市	终点站	高速铁路	11:41	13:48	2小时7分	301
G7011	南京	南京市	江苏省	始发车	上海		上海市	终点站	高速铁路	12:00	13:40	1小时40分	301
G7051	南京	南京市	江苏省	始发车	上海		上海市	终点站	高速铁路	12:08	14:12	2小时4分	301
Z215/Z218	南京	南京市	江苏省	过路车	上海		上海市	终点站	新空直达	12:11	14:54	2小时51分	301
K187/K190	南京	南京市	江苏省	过路车	上海		上海市	终点站	快速	12:18	15:58	3小时48分	301
K1331/K1334	南京	南京市	江苏省	过路车	上海		上海市	终点站	快速	12:24	16:16	4小时0分	297
K4458/K4455	南京	南京市	江苏省	过路车	南充	南充市	四川省	终点站	快速	12:39	12:09	23小时44分	1624
D5436/D5437	南京	南京市	江苏省	始发车	启东	南通市	江苏省	终点站	动车组	12:53	16:16	3小时23分	367
K290/K291	南京	南京市	江苏省	过路车	成都	成都市	四川省	终点站	快速	12:59	20:06	31小时19分	2050
K376/K377	南京	南京市	江苏省	过路车	西宁	西宁市	青海省	终点站	快速	12:59	16:50	28小时1分	2100
G7013	南京	南京市	江苏省	始发车	上海		上海市	终点站	高速铁路	13:00	14:39	1小时39分	301
K517/K516	南京	南京市	江苏省	过路车	吉林	吉林市	吉林省	终点站	快速	13:05	17:50	28小时57分	2141
G7053	南京	南京市	江苏省	始发车	上海		上海市	终点站	高速铁路	13:08	15:15	2小时7分	301
T111/T114	南京	南京市	江苏省	过路车	杭州	杭州市	浙江省	终点站	特快	13:11	18:54	5小时49分	471
K361/K360	南京	南京市	江苏省	过路车	银川	银川市	宁夏回族自治区	终点站	快速	13:14	19:31	30小时23分	1991
K525	南京	南京市	江苏省	始发车	福州	福州市	福建省	终点站	快速	13:17	09:09	0分	1302
D5522/D5523	南京	南京市	江苏省	始发车	南通	南通市	江苏省	终点站	动车组	13:20	15:52	2小时32分	284
K1147/K1150	南京	南京市	江苏省	过路车	新乡	新乡市	河南省	终点站	快速	13:26	23:35	10小时21分	777
G7115	南京	南京市	江苏省	始发车	上海虹桥		上海市	终点站	高速铁路	13:33	15:35	2小时2分	301
T7782	南京	南京市	江苏省	始发车	盐城	盐城市	江苏省	终点站	特快	13:34	16:33	2小时59分	322
K515/K518	南京	南京市	江苏省	过路车	上海		上海市	终点站	快速	13:39	17:33	4小时0分	301
K2185/K2188	南京	南京市	江苏省	过路车	上海		上海市	终点站	快速	13:47	18:01	4小时22分	289
G7055	南京	南京市	江苏省	始发车	上海		上海市	终点站	高速铁路	13:54	15:51	1小时57分	301
K101	南京	南京市	江苏省	过路车	温州	温州市	浙江省	终点站	快速	13:55	05:49	16小时2分	861
D5442/D5443	南京	南京市	江苏省	始发车	启东	南通市	江苏省	终点站	动车组	13:56	17:31	3小时35分	367
G7015	南京	南京市	江苏省	始发车	上海		上海市	终点站	高速铁路	14:00	15:40	1小时40分	301
T203/T206	南京	南京市	江苏省	过路车	上海		上海市	终点站	特快	14:05	17:50	3小时57分	274
T236/T237	南京	南京市	江苏省	过路车	重庆西		重庆市	终点站	特快	14:09	14:11	24小时14分	1734
1227/1230	南京	南京市	江苏省	过路车	上海		上海市	终点站	普快	14:16	18:26	4小时20分	301
4310	南京	南京市	江苏省	过路车	上海		上海市	终点站	普快	14:16	18:26	4小时20分	301
K34/K35	南京	南京市	江苏省	过路车	苏州	苏州市	江苏省	终点站	快速	14:24	17:02	2小时53分	217
G7057	南京	南京市	江苏省	始发车	上海		上海市	终点站	高速铁路	14:28	16:28	2小时0分	301
K4638/K4635	南京	南京市	江苏省	过路车	上海		上海市	终点站	快速	14:31	20:04	5小时50分	301
K1557/K1556	南京	南京市	江苏省	过路车	南宁	南宁市	广西壮族自治区	终点站	快速	14:36	16:38	26小时14分	1840
K527	南京	南京市	江苏省	始发车	广州	广州市	广东省	终点站	快速	14:38	17:50	27小时12分	2095
K1537/K1540	南京	南京市	江苏省	始发车	乌鲁木齐	乌鲁木齐市	新疆维吾尔自治区	终点站	快速	14:40	14:05	47小时25分	3837
G7117	南京	南京市	江苏省	始发车	上海虹桥		上海市	终点站	高速铁路	14:41	16:44	2小时3分	301
D5532/D5533	南京	南京市	江苏省	始发车	南通	南通市	江苏省	终点站	动车组	14:47	17:33	2小时46分	284
K162	南京	南京市	江苏省	过路车	徐州	徐州市	江苏省	终点站	快速	14:53	19:08	4小时28分	348
G7017	南京	南京市	江苏省	始发车	上海		上海市	终点站	高速铁路	15:00	16:40	1小时40分	301
K46	南京	南京市	江苏省	过路车	北京		北京市	终点站	快速	15:03	05:09	11小时19分	1162
G7059	南京	南京市	江苏省	始发车	上海		上海市	终点站	高速铁路	15:05	16:59	1小时54分	301
K235/K234	南京	南京市	江苏省	过路车	石家庄	石家庄市	河北省	终点站	快速	15:09	06:17	15小时17分	1105
K2186/K2187	南京	南京市	江苏省	过路车	西宁	西宁市	青海省	终点站	快速	15:15	21:24	30小时18分	2100
K1156/K1157	南京	南京市	江苏省	过路车	成都	成都市	四川省	终点站	快速	15:30	17:01	25小时49分	1762
T112/T113	南京	南京市	江苏省	过路车	兰州	兰州市	甘肃省	终点站	特快	15:40	12:52	21小时20分	1867
T204/T205	南京	南京市	江苏省	过路车	伊宁	伊犁哈萨克自治州	新疆维吾尔自治区	终点站	特快	15:46	15:39	48小时1分	4441
G7041	南京	南京市	江苏省	始发车	上海		上海市	终点站	高速铁路	15:47	17:50	2小时3分	301
G7019	南京	南京市	江苏省	始发车	上海		上海市	终点站	高速铁路	16:00	17:40	1小时40分	301
K4666/K4667	南京	南京市	江苏省	过路车	乌鲁木齐	乌鲁木齐市	新疆维吾尔自治区	终点站	快速	16:10	21:10	53小时16分	3837
G7063	南京	南京市	江苏省	始发车	上海		上海市	终点站	高速铁路	16:13	18:21	2小时8分	301
G7119	南京	南京市	江苏省	始发车	上海虹桥		上海市	终点站	高速铁路	16:18	18:26	2小时8分	301
1462	南京	南京市	江苏省	过路车	北京		北京市	终点站	普快	16:22	10:50	18小时38分	1162
K155	南京	南京市	江苏省	始发车	昆明	昆明市	云南省	终点站	快速	16:23	07:03	38小时40分	2683
K461/K464	南京	南京市	江苏省	过路车	平顶山	平顶山市	河南省	终点站	快速	16:28	05:01	12小时43分	740
Z367/Z366	南京	南京市	江苏省	始发车	哈尔滨西	哈尔滨市	黑龙江省	终点站	新空直达	16:39	15:40	23小时1分	2281
Z366/Z367	南京	南京市	江苏省	始发车	哈尔滨西	哈尔滨市	黑龙江省	终点站	新空直达	16:39	15:40	23小时1分	2281
K850	南京	南京市	江苏省	过路车	保定	保定市	河北省	终点站	快速	16:45	11:54	19小时24分	1246
G7021	南京	南京市	江苏省	始发车	上海		上海市	终点站	高速铁路	17:00	18:41	1小时41分	301
G7121	南京	南京市	江苏省	始发车	上海虹桥		上海市	终点站	高速铁路	17:05	18:57	1小时52分	301
3216/3217	南京	南京市	江苏省	过路车	成都	成都市	四川省	终点站	普快	17:24	00:28	31小时34分	1866
K173/K172	南京	南京市	江苏省	过路车	日照	日照市	山东省	终点站	快速	17:38	06:01	12小时31分	827
K782/K783	南京	南京市	江苏省	过路车	萍乡	萍乡市	江西省	终点站	快速	17:43	10:09	16小时46分	871
T132/T133	南京	南京市	江苏省	过路车	大连	大连市	辽宁省	终点站	特快	17:45	15:14	21小时37分	1937
Z268/Z269	南京	南京市	江苏省	过路车	呼和浩特	呼和浩特市	内蒙古自治区	终点站	新空直达	17:53	17:58	24小时12分	2045
T151/T154	南京	南京市	江苏省	过路车	广州	广州市	广东省	终点站	特快	17:57	16:57	23小时14分	1803
G7023	南京	南京市	江苏省	始发车	上海		上海市	终点站	高速铁路	18:00	19:40	1小时40分	301
K1102/K1103	南京	南京市	江苏省	过路车	安阳	安阳市	河南省	终点站	快速	18:06	06:30	12小时34分	884
G7065	南京	南京市	江苏省	始发车	上海		上海市	终点站	高速铁路	18:09	20:14	2小时5分	301
D5446/D5447	南京	南京市	江苏省	始发车	启东	南通市	江苏省	终点站	动车组	18:13	21:50	3小时37分	367
K735/K738	南京	南京市	江苏省	过路车	洛阳	洛阳市	河南省	终点站	快速	18:19	07:06	13小时1分	821
K8385	南京	南京市	江苏省	过路车	上海		上海市	终点站	快速	18:23	22:10	3小时57分	301
K2666/K2667	南京	南京市	江苏省	过路车	临汾	临汾市	山西省	终点站	快速	18:26	16:23	22小时5分	1339
K1505	南京	南京市	江苏省	过路车	上海		上海市	终点站	快速	18:29	22:22	0分	301
K1806/K1807	南京	南京市	江苏省	过路车	银川	银川市	宁夏回族自治区	终点站	快速	18:32	21:55	27小时31分	1914
G7123	南京	南京市	江苏省	始发车	上海虹桥		上海市	终点站	高速铁路	18:33	20:51	2小时18分	301
K8401	南京	南京市	江苏省	过路车	苏州	苏州市	江苏省	终点站	快速	18:35	21:36	3小时8分	217
G7097	南京	南京市	江苏省	始发车	上海		上海市	终点站	高速铁路	18:38	20:44	2小时6分	301
Z176/Z177	南京	南京市	江苏省	过路车	哈尔滨西	哈尔滨市	黑龙江省	终点站	新空直达	18:44	15:31	20小时55分	2252
G7099	南京	南京市	江苏省	始发车	上海		上海市	终点站	高速铁路	18:54	20:59	2小时5分	301
K8378/K8375	南京	南京市	江苏省	过路车	上海		上海市	终点站	快速	18:54	22:28	3小时48分	301
T116/T117	南京	南京市	江苏省	过路车	兰州	兰州市	甘肃省	终点站	特快	18:55	16:05	21小时18分	1884
G7025	南京	南京市	江苏省	始发车	上海		上海市	终点站	高速铁路	19:00	20:40	1小时40分	301
Z252/Z253	南京	南京市	江苏省	过路车	西安	西安市	陕西省	终点站	新空直达	19:03	07:57	13小时4分	1208
K557/K560	南京	南京市	江苏省	过路车	延安	延安市	陕西省	终点站	快速	19:10	15:15	20小时13分	1534
K8365	南京	南京市	江苏省	过路车	上海		上海市	终点站	快速	19:13	22:36	3小时31分	301
K8427	南京	南京市	江苏省	过路车	上海		上海市	终点站	快速	19:19	22:53	3小时42分	301
D5550/D5551	南京	南京市	江苏省	始发车	南通	南通市	江苏省	终点站	动车组	19:30	21:30	2小时0分	284
T7777/T7776	南京	南京市	江苏省	始发车	盐城	盐城市	江苏省	终点站	特快	19:36	22:47	3小时11分	322
T7776/T7777	南京	南京市	江苏省	始发车	盐城	盐城市	江苏省	终点站	特快	19:36	22:47	3小时11分	322
K1191	南京	南京市	江苏省	始发车	南宁	南宁市	广西壮族自治区	终点站	快速	19:41	23:50	28小时9分	1852
K1012/K1013	南京	南京市	江苏省	过路车	石家庄北	石家庄市	河北省	终点站	快速	19:42	13:20	17小时56分	1090
K4612/K4613	南京	南京市	江苏省	过路车	石家庄北	石家庄市	河北省	终点站	快速	19:42	13:28	18小时4分	1090
G7067	南京	南京市	江苏省	始发车	上海		上海市	终点站	高速铁路	19:43	21:48	2小时5分	301
G7125	南京	南京市	江苏省	始发车	上海虹桥		上海市	终点站	高速铁路	19:48	21:41	1小时53分	301
K372/K373	南京	南京市	江苏省	过路车	太原	太原市	山西省	终点站	快速	19:49	12:25	16小时42分	1204
K551/K554	南京	南京市	江苏省	过路车	温州	温州市	浙江省	终点站	快速	19:50	10:50	15小时18分	866
K5549	南京	南京市	江苏省	过路车	上海		上海市	终点站	快速	19:52	23:44	4小时1分	197
D5543/D5542	南京	南京市	江苏省	始发车	南通	南通市	江苏省	终点站	动车组	19:56	22:30	2小时34分	284
D5542/D5543	南京	南京市	江苏省	始发车	南通	南通市	江苏省	终点站	动车组	19:56	22:30	2小时34分	284
G7027	南京	南京市	江苏省	始发车	上海		上海市	终点站	高速铁路	20:00	21:49	1小时49分	301
K346/K347	南京	南京市	江苏省	过路车	温州	温州市	浙江省	终点站	快速	20:12	11:40	15小时47分	878
D5452/D5453	南京	南京市	江苏省	始发车	南通	南通市	江苏省	终点站	动车组	20:28	22:58	2小时30分	284
K4170/K4167	南京	南京市	江苏省	过路车	上海		上海市	终点站	快速	20:28	00:18	4小时0分	301
K1325/K1328	南京	南京市	江苏省	过路车	南昌	南昌市	江西省	终点站	快速	20:32	06:11	9小时57分	585
K1509/K1512	南京	南京市	江苏省	过路车	聊城	聊城市	山东省	终点站	快速	20:36	08:08	11小时45分	806
G7069	南京	南京市	江苏省	始发车	上海		上海市	终点站	高速铁路	20:39	22:33	1小时54分	301
K153/K152	南京	南京市	江苏省	过路车	郑州	郑州市	河南省	终点站	快速	20:42	07:27	10小时54分	697
K4026/K4027	南京	南京市	江苏省	过路车	上海		上海市	终点站	快速	20:46	00:57	4小时21分	301
K48/K49	南京	南京市	江苏省	过路车	齐齐哈尔	齐齐哈尔市	黑龙江省	终点站	快速	20:48	08:00	35小时21分	2405
K33/K36	南京	南京市	江苏省	过路车	深圳	深圳市	广东省	终点站	快速	21:01	22:19	0分	1707
Z92/Z93	南京	南京市	江苏省	过路车	西安	西安市	陕西省	终点站	新空直达	21:02	09:29	12小时35分	1208
Z196/Z197	南京	南京市	江苏省	过路车	太原	太原市	山西省	终点站	新空直达	21:08	08:14	11小时14分	1204
K4668/K4665	南京	南京市	江苏省	过路车	上海		上海市	终点站	快速	21:08	01:31	4小时31分	301
Z86/Z87	南京	南京市	江苏省	过路车	西安	西安市	陕西省	终点站	新空直达	21:14	09:16	12小时9分	1208
Z216/Z217	南京	南京市	江苏省	过路车	兰州	兰州市	甘肃省	终点站	新空直达	21:21	17:19	20小时6分	1884
D716	南京	南京市	江苏省	始发车	北京南		北京市	终点站	动车组	21:29	06:48	9小时19分	1153
K4032/K4029	南京	南京市	江苏省	过路车	上海		上海市	终点站	快速	21:30	01:52	4小时40分	301
D718	南京	南京市	江苏省	过路车	北京		北京市	终点站	动车组	21:40	07:07	9小时33分	1162
D702	南京	南京市	江苏省	过路车	北京		北京市	终点站	动车组	21:46	07:12	9小时32分	1162
K5803	南京	南京市	江苏省	过路车	上海		上海市	终点站	快速	21:51	02:12	4小时31分	301
K4138/K4139	南京	南京市	江苏省	过路车	成都	成都市	四川省	终点站	快速	21:53	22:48	25小时23分	1990
T110	南京	南京市	江苏省	过路车	北京		北京市	终点站	特快	22:07	10:08	12小时8分	1162
K722/K723	南京	南京市	江苏省	过路车	昆明	昆明市	云南省	终点站	快速	22:08	09:07	35小时15分	2487
Z172/Z173	南京	南京市	江苏省	过路车	哈尔滨西	哈尔滨市	黑龙江省	终点站	新空直达	22:13	18:39	20小时33分	2252
K1805/K1808	南京	南京市	江苏省	过路车	杭州	杭州市	浙江省	终点站	快速	22:25	06:29	8小时21分	484
K5601/K5604	南京	南京市	江苏省	过路车	宁波	宁波市	浙江省	终点站	快速	22:31	07:06	8小时52分	378
K4258/K4255	南京	南京市	江苏省	过路车	上海		上海市	终点站	快速	22:44	03:10	4小时49分	301
3256/3257	南京	南京市	江苏省	过路车	成都	成都市	四川省	终点站	普快	22:49	08:38	34小时9分	1971
Z40/Z41	南京	南京市	江苏省	过路车	乌鲁木齐	乌鲁木齐市	新疆维吾尔自治区	终点站	新空直达	22:49	11:10	36小时28分	3746
K4056/K4053	南京	南京市	江苏省	过路车	上海		上海市	终点站	快速	22:54	02:30	3小时44分	301
Z283/Z282	南京	南京市	江苏省	过路车	包头	包头市	内蒙古自治区	终点站	新空直达	22:55	22:24	23小时36分	1825
Z282/Z283	南京	南京市	江苏省	过路车	包头	包头市	内蒙古自治区	终点站	新空直达	22:55	22:24	23小时36分	1825
Z164/Z165	南京	南京市	江苏省	过路车	拉萨	拉萨市	西藏自治区	终点站	新空直达	23:01	19:35	44小时41分	4072
K4045/K4048	南京	南京市	江苏省	过路车	上海		上海市	终点站	快速	23:02	02:49	3小时57分	301
K5831	南京	南京市	江苏省	过路车	上海南		上海市	终点站	快速	23:10	03:27	4小时25分	315
K189/K188	南京	南京市	江苏省	过路车	沈阳北	沈阳市	辽宁省	终点站	快速	23:13	23:48	24小时42分	1809
K1332/K1333	南京	南京市	江苏省	过路车	银川	银川市	宁夏回族自治区	终点站	快速	23:24	23:58	24小时40分	1914
K8356/K8357	南京	南京市	江苏省	过路车	连云港东	连云港市	江苏省	终点站	快速	23:34	08:09	8小时41分	558
K8376/K8377	南京	南京市	江苏省	过路车	淮安	淮安市	江苏省	终点站	快速	23:40	07:42	8小时8分	506
D706	南京	南京市	江苏省	过路车	北京		北京市	终点站	动车组	23:57	09:24	9小时33分	1162
D8432/D8433	梧州南	梧州市	广西壮族自治区	始发车	北海	北海市	广西壮族自治区	终点站	动车组	08:08	11:46	3小时38分	514
D3601	梧州南	梧州市	广西壮族自治区	始发车	广州南	广州市	广东省	终点站	动车组	08:30	10:12	1小时42分	246
D3803/D3802	梧州南	梧州市	广西壮族自治区	过路车	大理	大理白族自治州	云南省	终点站	动车组	08:34	17:37	9小时6分	1393
D3802/D3803	梧州南	梧州市	广西壮族自治区	过路车	大理	大理白族自治州	云南省	终点站	动车组	08:34	17:37	9小时6分	1393
D3564	梧州南	梧州市	广西壮族自治区	始发车	贵阳北	贵阳市	贵州省	终点站	动车组	08:50	15:21	6小时31分	949
D3807/D3806	梧州南	梧州市	广西壮族自治区	过路车	昆明南	昆明市	云南省	终点站	动车组	09:01	15:09	6小时11分	1037
D3806/D3807	梧州南	梧州市	广西壮族自治区	过路车	昆明南	昆明市	云南省	终点站	动车组	09:01	15:09	6小时11分	1037
G2912	梧州南	梧州市	广西壮族自治区	过路车	南宁东	南宁市	广西壮族自治区	终点站	高速铁路	09:07	10:42	1小时38分	317
D3603	梧州南	梧州市	广西壮族自治区	过路车	广州南	广州市	广东省	终点站	动车组	09:12	10:58	1小时49分	246
D3602	梧州南	梧州市	广西壮族自治区	过路车	南宁东	南宁市	广西壮族自治区	终点站	动车组	09:13	11:01	1小时51分	317
D3810/D3811	梧州南	梧州市	广西壮族自治区	过路车	大理	大理白族自治州	云南省	终点站	动车组	09:18	18:41	9小时26分	1393
D3605	梧州南	梧州市	广西壮族自治区	过路车	广州南	广州市	广东省	终点站	动车组	09:22	11:15	1小时56分	246
D3604	梧州南	梧州市	广西壮族自治区	过路车	南宁东	南宁市	广西壮族自治区	终点站	动车组	09:32	11:19	1小时50分	317
D3607	梧州南	梧州市	广西壮族自治区	过路车	广州南	广州市	广东省	终点站	动车组	09:33	11:23	1小时53分	246
D3609	梧州南	梧州市	广西壮族自治区	过路车	广州南	广州市	广东省	终点站	动车组	09:39	11:30	1小时54分	246
D3606	梧州南	梧州市	广西壮族自治区	过路车	南宁东	南宁市	广西壮族自治区	终点站	动车组	09:42	11:24	1小时45分	317
D3752	梧州南	梧州市	广西壮族自治区	过路车	柳州	柳州市	广西壮族自治区	终点站	动车组	09:48	11:58	2小时14分	356
D3611	梧州南	梧州市	广西壮族自治区	过路车	广州南	广州市	广东省	终点站	动车组	09:51	11:40	1小时52分	246
D3613	梧州南	梧州市	广西壮族自治区	过路车	广州南	广州市	广东省	终点站	动车组	09:59	11:52	1小时56分	246
D3814/D3815	梧州南	梧州市	广西壮族自治区	过路车	昆明南	昆明市	云南省	终点站	动车组	10:04	16:24	0分	1037
G2911	梧州南	梧州市	广西壮族自治区	过路车	深圳北	深圳市	广东省	终点站	高速铁路	10:05	12:01	1小时59分	348
D3608	梧州南	梧州市	广西壮族自治区	过路车	南宁东	南宁市	广西壮族自治区	终点站	动车组	10:10	12:08	0分	317
D3706/D3707	梧州南	梧州市	广西壮族自治区	过路车	北海	北海市	广西壮族自治区	终点站	动车组	10:15	13:41	3小时29分	514
D3751	梧州南	梧州市	广西壮族自治区	过路车	广州南	广州市	广东省	终点站	动车组	10:17	12:04	1小时51分	246
D3818/D3819	梧州南	梧州市	广西壮族自治区	过路车	大理	大理白族自治州	云南省	终点站	动车组	10:32	19:11	8小时42分	1393
D3710/D3711	梧州南	梧州市	广西壮族自治区	过路车	北海	北海市	广西壮族自治区	终点站	动车组	10:43	14:09	3小时29分	514
D3753	梧州南	梧州市	广西壮族自治区	过路车	广州南	广州市	广东省	终点站	动车组	10:51	12:18	1小时31分	246
D2364	梧州南	梧州市	广西壮族自治区	过路车	南宁东	南宁市	广西壮族自治区	终点站	动车组	10:54	12:44	1小时53分	317
D3617	梧州南	梧州市	广西壮族自治区	过路车	广州南	广州市	广东省	终点站	动车组	10:56	12:36	1小时43分	246
D3619	梧州南	梧州市	广西壮族自治区	过路车	广州南	广州市	广东省	终点站	动车组	11:07	12:46	1小时42分	246
D3754	梧州南	梧州市	广西壮族自治区	过路车	柳州	柳州市	广西壮族自治区	终点站	动车组	11:10	13:13	2小时7分	356
D3822/D3823	梧州南	梧州市	广西壮族自治区	过路车	昆明南	昆明市	云南省	终点站	动车组	11:19	17:34	6小时19分	1037
D3621	梧州南	梧州市	广西壮族自治区	过路车	广州南	广州市	广东省	终点站	动车组	11:20	13:07	1小时51分	246
D3782/D3783	梧州南	梧州市	广西壮族自治区	过路车	百色	百色市	广西壮族自治区	终点站	动车组	11:24	14:50	3小时29分	551
D3679/D3678	梧州南	梧州市	广西壮族自治区	过路车	广州	广州市	广东省	终点站	动车组	11:36	13:31	1小时59分	243
D3826/D3827	梧州南	梧州市	广西壮族自治区	过路车	昆明南	昆明市	云南省	终点站	动车组	11:36	17:53	6小时20分	1037
D3714/D3715	梧州南	梧州市	广西壮族自治区	过路车	北海	北海市	广西壮族自治区	终点站	动车组	11:42	15:11	3小时32分	514
D3705/D3708	梧州南	梧州市	广西壮族自治区	过路车	广州南	广州市	广东省	终点站	动车组	11:46	13:20	1小时37分	295
D3781/D3784	梧州南	梧州市	广西壮族自治区	过路车	广州南	广州市	广东省	终点站	动车组	11:58	13:39	1小时44分	246
D3785/D3788	梧州南	梧州市	广西壮族自治区	过路车	广州南	广州市	广东省	终点站	动车组	12:08	13:48	1小时43分	246
D3830/D3831	梧州南	梧州市	广西壮族自治区	过路车	昆明南	昆明市	云南省	终点站	动车组	12:12	18:18	6小时9分	1037
D3834/D3835	梧州南	梧州市	广西壮族自治区	过路车	昆明南	昆明市	云南省	终点站	动车组	12:24	18:44	6小时23分	1037
D3701/D3704	梧州南	梧州市	广西壮族自治区	过路车	广州南	广州市	广东省	终点站	动车组	12:28	14:11	1小时46分	246
D3610	梧州南	梧州市	广西壮族自治区	过路车	南宁东	南宁市	广西壮族自治区	终点站	动车组	12:29	14:12	1小时46分	317
D3838/D3839	梧州南	梧州市	广西壮族自治区	过路车	昆明南	昆明市	云南省	终点站	动车组	12:42	19:01	6小时22分	1037
G417	梧州南	梧州市	广西壮族自治区	过路车	香港西九龙		香港特别行政区	终点站	高速铁路	12:45	15:13	2小时31分	387
D3709/D3712	梧州南	梧州市	广西壮族自治区	过路车	广州南	广州市	广东省	终点站	动车组	12:51	14:19	1小时31分	246
D3756	梧州南	梧州市	广西壮族自治区	过路车	柳州	柳州市	广西壮族自治区	终点站	动车组	12:55	14:46	1小时55分	356
D3789/D3792	梧州南	梧州市	广西壮族自治区	过路车	广州南	广州市	广东省	终点站	动车组	13:03	14:40	1小时40分	246
D3722/D3723	梧州南	梧州市	广西壮族自治区	过路车	北海	北海市	广西壮族自治区	终点站	动车组	13:09	16:35	3小时29分	514
D3623	梧州南	梧州市	广西壮族自治区	过路车	广州南	广州市	广东省	终点站	动车组	13:13	15:14	2小时5分	246
D3842/D3843	梧州南	梧州市	广西壮族自治区	过路车	昆明南	昆明市	云南省	终点站	动车组	13:15	19:40	6小时28分	1037
D3625	梧州南	梧州市	广西壮族自治区	过路车	广州南	广州市	广东省	终点站	动车组	13:24	15:19	1小时58分	246
G2913	梧州南	梧州市	广西壮族自治区	过路车	深圳北	深圳市	广东省	终点站	高速铁路	13:30	15:52	2小时25分	348
D3846/D3847	梧州南	梧州市	广西壮族自治区	过路车	昆明南	昆明市	云南省	终点站	动车组	13:32	20:05	6小时44分	1037
D3727/D3726	梧州南	梧州市	广西壮族自治区	过路车	北海	北海市	广西壮族自治区	终点站	动车组	13:40	17:19	3小时42分	514
D3726/D3727	梧州南	梧州市	广西壮族自治区	过路车	北海	北海市	广西壮族自治区	终点站	动车组	13:40	17:19	3小时42分	514
D3627	梧州南	梧州市	广西壮族自治区	过路车	广州南	广州市	广东省	终点站	动车组	13:45	15:43	2小时5分	246
D3801/D3804	梧州南	梧州市	广西壮族自治区	过路车	广州南	广州市	广东省	终点站	动车组	13:52	15:32	1小时43分	246
D3612	梧州南	梧州市	广西壮族自治区	过路车	南宁东	南宁市	广西壮族自治区	终点站	动车组	13:52	15:46	1小时57分	317
D3850/D3851	梧州南	梧州市	广西壮族自治区	过路车	昆明南	昆明市	云南省	终点站	动车组	14:08	20:47	6小时42分	1037
D3878/D3875	梧州南	梧州市	广西壮族自治区	过路车	广州南	广州市	广东省	终点站	动车组	14:12	15:55	1小时46分	246
D3730/D3731	梧州南	梧州市	广西壮族自治区	过路车	北海	北海市	广西壮族自治区	终点站	动车组	14:15	18:01	3小时49分	514
D3758	梧州南	梧州市	广西壮族自治区	过路车	柳州	柳州市	广西壮族自治区	终点站	动车组	14:27	16:41	2小时18分	356
D3629	梧州南	梧州市	广西壮族自治区	过路车	广州南	广州市	广东省	终点站	动车组	14:30	16:11	1小时44分	246
G2914	梧州南	梧州市	广西壮族自治区	过路车	南宁东	南宁市	广西壮族自治区	终点站	高速铁路	14:32	16:08	1小时39分	317
D3760	梧州南	梧州市	广西壮族自治区	过路车	柳州	柳州市	广西壮族自治区	终点站	动车组	14:49	16:58	2小时13分	356
D3755	梧州南	梧州市	广西壮族自治区	过路车	广州南	广州市	广东省	终点站	动车组	14:50	16:35	1小时49分	246
D3614	梧州南	梧州市	广西壮族自治区	过路车	南宁东	南宁市	广西壮族自治区	终点站	动车组	14:57	16:41	1小时47分	317
D3745/D3748	梧州南	梧州市	广西壮族自治区	过路车	广州南	广州市	广东省	终点站	动车组	15:01	16:42	1小时44分	246
D2363	梧州南	梧州市	广西壮族自治区	过路车	广州南	广州市	广东省	终点站	动车组	15:13	17:00	1小时50分	246
D3809/D3812	梧州南	梧州市	广西壮族自治区	过路车	珠海	珠海市	广东省	终点站	动车组	15:29	18:24	2小时58分	362
D3616	梧州南	梧州市	广西壮族自治区	过路车	南宁东	南宁市	广西壮族自治区	终点站	动车组	15:30	17:12	1小时45分	317
D3786/D3787	梧州南	梧州市	广西壮族自治区	过路车	百色	百色市	广西壮族自治区	终点站	动车组	15:41	18:52	3小时14分	551
D3813/D3816	梧州南	梧州市	广西壮族自治区	过路车	广州南	广州市	广东省	终点站	动车组	15:46	17:33	1小时50分	246
D3858/D3859	梧州南	梧州市	广西壮族自治区	过路车	昆明南	昆明市	云南省	终点站	动车组	15:52	22:03	6小时14分	1037
D3757	梧州南	梧州市	广西壮族自治区	过路车	广州南	广州市	广东省	终点站	动车组	15:58	17:39	1小时45分	246
D3677/D3680	梧州南	梧州市	广西壮族自治区	过路车	南宁东	南宁市	广西壮族自治区	终点站	动车组	15:59	17:52	1小时57分	317
D3734/D3735	梧州南	梧州市	广西壮族自治区	过路车	北海	北海市	广西壮族自治区	终点站	动车组	16:13	19:47	3小时38分	514
D3817/D3820	梧州南	梧州市	广西壮族自治区	过路车	广州南	广州市	广东省	终点站	动车组	16:22	18:12	1小时53分	246
D3738/D3739	梧州南	梧州市	广西壮族自治区	过路车	北海	北海市	广西壮族自治区	终点站	动车组	16:26	20:18	3小时55分	514
D3633	梧州南	梧州市	广西壮族自治区	过路车	广州南	广州市	广东省	终点站	动车组	16:32	18:17	1小时48分	246
D3821/D3824	梧州南	梧州市	广西壮族自治区	过路车	广州南	广州市	广东省	终点站	动车组	16:51	18:28	1小时43分	246
D3790/D3791	梧州南	梧州市	广西壮族自治区	过路车	百色	百色市	广西壮族自治区	终点站	动车组	16:57	20:22	3小时28分	551
D3759	梧州南	梧州市	广西壮族自治区	过路车	广州南	广州市	广东省	终点站	动车组	17:05	18:41	1小时40分	246
D3618	梧州南	梧州市	广西壮族自治区	过路车	南宁东	南宁市	广西壮族自治区	终点站	动车组	17:08	19:01	1小时55分	317
D3825/D3828	梧州南	梧州市	广西壮族自治区	过路车	广州南	广州市	广东省	终点站	动车组	17:10	18:46	1小时40分	246
D3620	梧州南	梧州市	广西壮族自治区	过路车	南宁东	南宁市	广西壮族自治区	终点站	动车组	17:20	19:27	2小时10分	317
D3862/D3863	梧州南	梧州市	广西壮族自治区	过路车	昆明南	昆明市	云南省	终点站	动车组	17:27	23:04	5小时40分	1037
D3717/D3720	梧州南	梧州市	广西壮族自治区	过路车	广州南	广州市	广东省	终点站	动车组	17:32	19:14	1小时45分	246
D3742/D3743	梧州南	梧州市	广西壮族自治区	过路车	北海	北海市	广西壮族自治区	终点站	动车组	17:38	21:29	3小时54分	514
D3829/D3832	梧州南	梧州市	广西壮族自治区	过路车	广州南	广州市	广东省	终点站	动车组	17:39	19:26	1小时50分	246
D3635	梧州南	梧州市	广西壮族自治区	过路车	广州南	广州市	广东省	终点站	动车组	17:57	19:33	1小时39分	246
G418	梧州南	梧州市	广西壮族自治区	过路车	南宁东	南宁市	广西壮族自治区	终点站	高速铁路	18:04	19:32	1小时31分	317
D3836/D3833	梧州南	梧州市	广西壮族自治区	过路车	广州南	广州市	广东省	终点站	动车组	18:05	19:52	1小时50分	246
D3833/D3836	梧州南	梧州市	广西壮族自治区	过路车	广州南	广州市	广东省	终点站	动车组	18:05	19:52	1小时50分	246
D3762	梧州南	梧州市	广西壮族自治区	过路车	桂林北	桂林市	广西壮族自治区	终点站	动车组	18:12	22:10	4小时2分	520
G2916	梧州南	梧州市	广西壮族自治区	过路车	南宁东	南宁市	广西壮族自治区	终点站	高速铁路	18:17	19:46	1小时32分	317
D3721/D3724	梧州南	梧州市	广西壮族自治区	过路车	广州南	广州市	广东省	终点站	动车组	18:17	20:00	1小时46分	246
D3746/D3747	梧州南	梧州市	广西壮族自治区	过路车	防城港北	防城港市	广西壮族自治区	终点站	动车组	18:29	21:30	3小时4分	465
D3837/D3840	梧州南	梧州市	广西壮族自治区	过路车	广州南	广州市	广东省	终点站	动车组	18:31	20:17	1小时49分	246
D3793/D3796	梧州南	梧州市	广西壮族自治区	过路车	广州南	广州市	广东省	终点站	动车组	18:38	20:18	1小时43分	246
D3637	梧州南	梧州市	广西壮族自治区	过路车	珠海	珠海市	广东省	终点站	动车组	18:48	21:36	2小时51分	362
D3764	梧州南	梧州市	广西壮族自治区	过路车	柳州	柳州市	广西壮族自治区	终点站	动车组	18:54	21:11	2小时21分	356
G2915	梧州南	梧州市	广西壮族自治区	过路车	深圳北	深圳市	广东省	终点站	高速铁路	19:01	21:25	2小时27分	348
D3725/D3728	梧州南	梧州市	广西壮族自治区	过路车	广州南	广州市	广东省	终点站	动车组	19:07	20:47	1小时43分	246
D3761	梧州南	梧州市	广西壮族自治区	过路车	广州南	广州市	广东省	终点站	动车组	19:13	20:53	1小时44分	246
D3841/D3844	梧州南	梧州市	广西壮族自治区	过路车	广州南	广州市	广东省	终点站	动车组	19:34	21:27	1小时56分	246
D3630	梧州南	梧州市	广西壮族自治区	过路车	南宁东	南宁市	广西壮族自治区	终点站	动车组	19:39	21:28	1小时53分	317
D3639	梧州南	梧州市	广西壮族自治区	过路车	广州南	广州市	广东省	终点站	动车组	19:46	21:38	1小时55分	246
D3628	梧州南	梧州市	广西壮族自治区	过路车	南宁东	南宁市	广西壮族自治区	终点站	动车组	19:52	21:40	1小时54分	317
D3763	梧州南	梧州市	广西壮族自治区	过路车	广州南	广州市	广东省	终点站	动车组	20:00	21:43	1小时51分	246
D3845/D3848	梧州南	梧州市	广西壮族自治区	过路车	广州南	广州市	广东省	终点站	动车组	20:07	21:47	1小时43分	246
D3848/D3845	梧州南	梧州市	广西壮族自治区	过路车	广州南	广州市	广东省	终点站	动车组	20:07	21:47	1小时43分	246
D3634	梧州南	梧州市	广西壮族自治区	过路车	南宁东	南宁市	广西壮族自治区	终点站	动车组	20:14	22:01	1小时50分	317
D3849/D3852	梧州南	梧州市	广西壮族自治区	过路车	广州南	广州市	广东省	终点站	动车组	20:19	22:00	1小时44分	246
D3641	梧州南	梧州市	广西壮族自治区	过路车	广州南	广州市	广东省	终点站	动车组	20:24	22:07	1小时46分	246
D3636	梧州南	梧州市	广西壮族自治区	过路车	南宁东	南宁市	广西壮族自治区	终点站	动车组	20:29	22:10	1小时44分	317
D3632	梧州南	梧州市	广西壮族自治区	过路车	南宁东	南宁市	广西壮族自治区	终点站	动车组	20:34	22:15	1小时44分	317
D3733/D3736	梧州南	梧州市	广西壮族自治区	过路车	广州南	广州市	广东省	终点站	动车组	20:35	22:15	1小时43分	246
D3638	梧州南	梧州市	广西壮族自治区	过路车	南宁东	南宁市	广西壮族自治区	终点站	动车组	20:43	22:37	1小时57分	317
D3853/D3856	梧州南	梧州市	广西壮族自治区	过路车	广州南	广州市	广东省	终点站	动车组	20:51	22:26	1小时38分	246
D4290	梧州南	梧州市	广西壮族自治区	过路车	南宁东	南宁市	广西壮族自治区	终点站	动车组	20:53	23:18	2小时32分	317
D3643	梧州南	梧州市	广西壮族自治区	过路车	广州南	广州市	广东省	终点站	动车组	20:58	22:43	1小时48分	246
D3857/D3860	梧州南	梧州市	广西壮族自治区	过路车	广州南	广州市	广东省	终点站	动车组	21:11	22:38	1小时30分	246
D3640	梧州南	梧州市	广西壮族自治区	过路车	南宁东	南宁市	广西壮族自治区	终点站	动车组	21:17	22:59	1小时45分	317
D3737/D3740	梧州南	梧州市	广西壮族自治区	过路车	广州南	广州市	广东省	终点站	动车组	21:22	23:05	1小时46分	246
D3642	梧州南	梧州市	广西壮族自治区	过路车	南宁东	南宁市	广西壮族自治区	终点站	动车组	21:30	23:12	1小时45分	317
D3645	梧州南	梧州市	广西壮族自治区	过路车	广州南	广州市	广东省	终点站	动车组	21:38	23:12	1小时37分	246
K282/K283	汉中	汉中市	陕西省	过路车	成都	成都市	四川省	终点站	快速	00:48	09:30	8小时44分	515
K289/K292	汉中	汉中市	陕西省	过路车	上海		上海市	终点站	快速	01:35	05:35	28小时5分	1836
K206/K207	汉中	汉中市	陕西省	过路车	青岛	青岛市	山东省	终点站	快速	02:12	08:19	30小时12分	2173
K281/K284	汉中	汉中市	陕西省	过路车	上海		上海市	终点站	快速	02:46	07:12	28小时31分	2110
K353/K352	汉中	汉中市	陕西省	过路车	上海南		上海市	终点站	快速	03:56	12:35	32小时44分	2107
K1364	汉中	汉中市	陕西省	过路车	北京西		北京市	终点站	快速	06:25	05:42	23小时19分	1526
8361	汉中	汉中市	陕西省	始发车	阳平关	汉中市	陕西省	终点站	普快	06:46	08:47	2小时1分	117
D6852	汉中	汉中市	陕西省	始发车	西安北	西安市	陕西省	终点站	动车组	07:50	09:20	1小时30分	242
3258/3255	汉中	汉中市	陕西省	过路车	上海		上海市	终点站	普快	08:05	15:52	31小时57分	1763
D6854	汉中	汉中市	陕西省	过路车	西安北	西安市	陕西省	终点站	动车组	08:10	09:39	1小时34分	242
D6851	汉中	汉中市	陕西省	过路车	宁强南	汉中市	陕西省	终点站	动车组	08:16	08:40	28分	76
D1911	汉中	汉中市	陕西省	过路车	成都东	成都市	四川省	终点站	动车组	08:36	11:18	2小时45分	416
K4220	汉中	汉中市	陕西省	过路车	北京		北京市	终点站	快速	08:42	16:55	32小时23分	1684
D6853	汉中	汉中市	陕西省	过路车	宁强南	汉中市	陕西省	终点站	动车组	09:01	09:25	26分	76
D1913	汉中	汉中市	陕西省	过路车	成都东	成都市	四川省	终点站	动车组	09:15	11:47	2小时35分	416
D6856	汉中	汉中市	陕西省	过路车	西安北	西安市	陕西省	终点站	动车组	09:29	11:05	1小时40分	242
G2855	汉中	汉中市	陕西省	过路车	南宁东	南宁市	广西壮族自治区	终点站	高速铁路	09:34	20:58	11小时28分	2057
D6858	汉中	汉中市	陕西省	始发车	西安北	西安市	陕西省	终点站	动车组	09:37	11:15	1小时38分	242
D1701/D1704	汉中	汉中市	陕西省	过路车	贵阳北	贵阳市	贵州省	终点站	动车组	09:40	15:39	6小时3分	843
D1915	汉中	汉中市	陕西省	过路车	成都东	成都市	四川省	终点站	动车组	09:52	12:36	2小时48分	416
D1970/D1971	汉中	汉中市	陕西省	过路车	重庆北		重庆市	终点站	动车组	09:58	13:44	3小时50分	491
D6860	汉中	汉中市	陕西省	过路车	西安北	西安市	陕西省	终点站	动车组	10:12	11:45	1小时35分	242
D1914	汉中	汉中市	陕西省	过路车	西安北	西安市	陕西省	终点站	动车组	10:25	11:55	1小时33分	242
D1904	汉中	汉中市	陕西省	过路车	太原南	太原市	山西省	终点站	动车组	10:31	15:59	5小时31分	821
D1912	汉中	汉中市	陕西省	过路车	西安北	西安市	陕西省	终点站	动车组	10:39	11:50	1小时15分	242
D1919	汉中	汉中市	陕西省	过路车	成都东	成都市	四川省	终点站	动车组	10:48	13:31	2小时47分	416
G2204	汉中	汉中市	陕西省	过路车	郑州东	郑州市	河南省	终点站	高速铁路	10:53	14:22	3小时31分	765
G2201	汉中	汉中市	陕西省	过路车	成都东	成都市	四川省	终点站	高速铁路	10:55	13:19	2小时28分	416
D6862	汉中	汉中市	陕西省	始发车	西安北	西安市	陕西省	终点站	动车组	11:00	12:33	1小时33分	242
D1921	汉中	汉中市	陕西省	过路车	成都东	成都市	四川省	终点站	动车组	11:01	13:38	2小时41分	416
G2852/G2853	汉中	汉中市	陕西省	过路车	昆明南	昆明市	云南省	终点站	高速铁路	11:13	20:27	9小时18分	1306
G2232	汉中	汉中市	陕西省	过路车	西安北	西安市	陕西省	终点站	高速铁路	11:13	12:37	1小时32分	242
K290/K291	汉中	汉中市	陕西省	过路车	成都	成都市	四川省	终点站	快速	11:17	20:06	8小时54分	363
D1923	汉中	汉中市	陕西省	过路车	成都东	成都市	四川省	终点站	动车组	11:27	14:08	2小时45分	416
G1282/G1283	汉中	汉中市	陕西省	过路车	沈阳北	沈阳市	辽宁省	终点站	高速铁路	11:42	23:13	11小时39分	2140
G1283/G1282	汉中	汉中市	陕西省	过路车	沈阳北	沈阳市	辽宁省	终点站	高速铁路	11:42	23:13	11小时39分	2140
D6864	汉中	汉中市	陕西省	始发车	西安北	西安市	陕西省	终点站	动车组	11:48	13:17	1小时29分	242
D1953/D1956	汉中	汉中市	陕西省	过路车	太原南	太原市	山西省	终点站	动车组	11:55	17:08	5小时17分	821
D1920	汉中	汉中市	陕西省	过路车	西安北	西安市	陕西省	终点站	动车组	12:01	13:27	1小时30分	242
D1925	汉中	汉中市	陕西省	过路车	成都东	成都市	四川省	终点站	动车组	12:07	14:47	2小时44分	416
G1836/G1837	汉中	汉中市	陕西省	过路车	青岛	青岛市	山东省	终点站	高速铁路	12:13	22:52	10小时42分	1807
G2203	汉中	汉中市	陕西省	过路车	成都东	成都市	四川省	终点站	高速铁路	12:14	14:53	2小时43分	416
D1968/D1965	汉中	汉中市	陕西省	过路车	西安北	西安市	陕西省	终点站	动车组	12:19	13:41	1小时26分	242
G2089/G2088	汉中	汉中市	陕西省	过路车	烟台	烟台市	山东省	终点站	高速铁路	12:25	23:00	10小时39分	1970
G2088/G2089	汉中	汉中市	陕西省	过路车	烟台	烟台市	山东省	终点站	高速铁路	12:25	23:00	10小时39分	1970
D1901	汉中	汉中市	陕西省	过路车	成都东	成都市	四川省	终点站	动车组	12:27	14:59	2小时36分	436
D1969/D1972	汉中	汉中市	陕西省	过路车	西安北	西安市	陕西省	终点站	动车组	12:37	14:10	1小时37分	242
D4107	汉中	汉中市	陕西省	过路车	峨眉山	乐山市	四川省	终点站	动车组	12:41	17:02	4小时30分	578
K262	汉中	汉中市	陕西省	始发车	北京西		北京市	终点站	快速	12:42	16:13	27小时31分	1800
G574	汉中	汉中市	陕西省	过路车	北京西		北京市	终点站	高速铁路	12:44	19:53	7小时13分	1458
D1927	汉中	汉中市	陕西省	过路车	成都东	成都市	四川省	终点站	动车组	12:47	15:05	2小时20分	416
D1922	汉中	汉中市	陕西省	过路车	西安北	西安市	陕西省	终点站	动车组	12:56	14:30	1小时37分	242
D1929	汉中	汉中市	陕西省	过路车	成都东	成都市	四川省	终点站	动车组	13:00	15:58	3小时1分	416
G1702/G1703	汉中	汉中市	陕西省	过路车	秦皇岛	秦皇岛市	河北省	终点站	高速铁路	13:02	22:22	9小时23分	1735
G2217	汉中	汉中市	陕西省	过路车	成都东	成都市	四川省	终点站	高速铁路	13:13	15:47	2小时39分	416
G2213	汉中	汉中市	陕西省	过路车	成都东	成都市	四川省	终点站	高速铁路	13:18	15:37	2小时23分	1117
G308	汉中	汉中市	陕西省	过路车	北京西		北京市	终点站	高速铁路	13:24	20:38	7小时18分	1458
D1978/D1979	汉中	汉中市	陕西省	过路车	重庆北		重庆市	终点站	动车组	13:30	17:07	3小时40分	491
G1973/G1976	汉中	汉中市	陕西省	过路车	上海虹桥		上海市	终点站	高速铁路	13:30	22:25	8小时58分	1751
K768/K769	汉中	汉中市	陕西省	始发车	广州	广州市	广东省	终点站	快速	13:35	17:44	28小时9分	2004
D6866	汉中	汉中市	陕西省	始发车	西安北	西安市	陕西省	终点站	动车组	13:36	15:06	1小时30分	242
D1954/D1955	汉中	汉中市	陕西省	过路车	重庆西		重庆市	终点站	动车组	13:42	17:16	3小时38分	516
D1931	汉中	汉中市	陕西省	过路车	成都东	成都市	四川省	终点站	动车组	13:50	16:35	2小时49分	416
D1957/D1960	汉中	汉中市	陕西省	过路车	太原南	太原市	山西省	终点站	动车组	13:52	19:03	5小时14分	813
G2205	汉中	汉中市	陕西省	过路车	成都东	成都市	四川省	终点站	高速铁路	13:56	16:24	2小时33分	416
G2207	汉中	汉中市	陕西省	过路车	重庆西		重庆市	终点站	高速铁路	14:07	18:24	4小时21分	718
K8222	汉中	汉中市	陕西省	始发车	安康	安康市	陕西省	终点站	快速	14:07	18:40	4小时33分	240
D1703/D1702	汉中	汉中市	陕西省	过路车	西安北	西安市	陕西省	终点站	动车组	14:10	15:30	1小时24分	242
D1924	汉中	汉中市	陕西省	过路车	西安北	西安市	陕西省	终点站	动车组	14:24	15:41	1小时21分	242
D1982/D1983	汉中	汉中市	陕西省	过路车	重庆北		重庆市	终点站	动车组	14:26	18:00	3小时39分	491
G1885/G1888	汉中	汉中市	陕西省	过路车	南京南	南京市	江苏省	终点站	高速铁路	14:30	22:00	7小时34分	1456
D1933	汉中	汉中市	陕西省	过路车	成都东	成都市	四川省	终点站	动车组	14:32	17:08	2小时41分	416
D1935	汉中	汉中市	陕西省	过路车	成都东	成都市	四川省	终点站	动车组	14:38	17:25	2小时51分	416
D6868	汉中	汉中市	陕西省	始发车	西安北	西安市	陕西省	终点站	动车组	14:42	16:05	1小时23分	242
G1831	汉中	汉中市	陕西省	过路车	重庆西		重庆市	终点站	高速铁路	14:50	19:08	4小时22分	718
D1926	汉中	汉中市	陕西省	过路车	西安北	西安市	陕西省	终点站	动车组	14:52	16:26	1小时39分	242
G1710	汉中	汉中市	陕西省	过路车	天津西		天津市	终点站	高速铁路	14:59	22:44	7小时50分	1469
G1832	汉中	汉中市	陕西省	过路车	济南西	济南市	山东省	终点站	高速铁路	15:05	23:11	8小时9分	1411
G2215	汉中	汉中市	陕西省	过路车	重庆西		重庆市	终点站	高速铁路	15:07	19:21	4小时17分	718
D1937	汉中	汉中市	陕西省	过路车	成都东	成都市	四川省	终点站	动车组	15:13	17:43	2小时33分	416
D2308	仙游	莆田市	福建省	过路车	福州南	福州市	福建省	终点站	动车组	13:06	14:01	57分	110
D2302	仙游	莆田市	福建省	过路车	福鼎	宁德市	福建省	终点站	动车组	13:12	15:30	2小时21分	310
D3146/D3147	仙游	莆田市	福建省	过路车	上海虹桥		上海市	终点站	动车组	14:46	22:00	7小时16分	993
G1691/G1694	仙游	莆田市	福建省	过路车	长沙南	长沙市	湖南省	终点站	高速铁路	16:34	22:23	5小时51分	1052
D2306	仙游	莆田市	福建省	过路车	福州南	福州市	福建省	终点站	动车组	16:39	17:28	51分	110
D6529	仙游	莆田市	福建省	过路车	漳州	漳州市	福建省	终点站	动车组	16:55	18:02	1小时9分	158
D3107	仙游	莆田市	福建省	过路车	深圳北	深圳市	广东省	终点站	动车组	17:07	21:33	0分	630
D3212	仙游	莆田市	福建省	过路车	湖州	湖州市	浙江省	终点站	动车组	18:01	23:34	5小时35分	812
D6562	仙游	莆田市	福建省	过路车	南昌	南昌市	江西省	终点站	动车组	18:16	22:44	4小时30分	572
D3220	仙游	莆田市	福建省	过路车	宁波	宁波市	浙江省	终点站	动车组	18:36	22:54	4小时20分	679
G1679	仙游	莆田市	福建省	过路车	厦门	厦门市	福建省	终点站	高速铁路	18:48	20:01	1小时15分	147
D8970	仙游	莆田市	福建省	过路车	福州南	福州市	福建省	终点站	动车组	18:49	19:27	40分	110
D6532	仙游	莆田市	福建省	过路车	南昌	南昌市	江西省	终点站	动车组	19:03	23:25	4小时24分	572
D2324	仙游	莆田市	福建省	过路车	泰宁	三明市	福建省	终点站	动车组	19:24	21:49	2小时27分	312
D3336	仙游	莆田市	福建省	过路车	福州南	福州市	福建省	终点站	动车组	19:31	20:14	45分	110
D2298	仙游	莆田市	福建省	过路车	福州南	福州市	福建省	终点站	动车组	19:37	20:21	46分	110
D2304	仙游	莆田市	福建省	过路车	上饶	上饶市	江西省	终点站	动车组	19:42	23:04	3小时24分	469
D6534	仙游	莆田市	福建省	过路车	南昌西	南昌市	江西省	终点站	动车组	19:47	23:46	4小时1分	572
C9622/C9623	仙游	莆田市	福建省	过路车	福州南	福州市	福建省	终点站	城际列车	19:53	20:36	45分	110
D3338	仙游	莆田市	福建省	过路车	福州南	福州市	福建省	终点站	动车组	20:22	21:06	46分	110
D3233	仙游	莆田市	福建省	过路车	厦门	厦门市	福建省	终点站	动车组	20:55	22:10	1小时17分	147
D672	仙游	莆田市	福建省	过路车	福州南	福州市	福建省	终点站	动车组	20:58	21:41	45分	110
D6444/D6445	仙游	莆田市	福建省	过路车	福州	福州市	福建省	终点站	动车组	21:04	22:05	1小时3分	96
D6419/D6422	仙游	莆田市	福建省	过路车	龙岩	龙岩市	福建省	终点站	动车组	21:10	22:58	1小时50分	272
D2326	仙游	莆田市	福建省	过路车	福州南	福州市	福建省	终点站	动车组	21:15	21:58	45分	110
G5303	仙游	莆田市	福建省	过路车	厦门	厦门市	福建省	终点站	高速铁路	21:21	22:28	1小时9分	147
D2312	仙游	莆田市	福建省	过路车	福州南	福州市	福建省	终点站	动车组	21:26	22:03	40分	110
D3334	仙游	莆田市	福建省	过路车	福州南	福州市	福建省	终点站	动车组	21:31	22:15	46分	110
D3217	仙游	莆田市	福建省	过路车	厦门北	厦门市	福建省	终点站	动车组	21:55	22:41	48分	231
D3305	仙游	莆田市	福建省	过路车	厦门北	厦门市	福建省	终点站	动车组	22:04	22:50	48分	116
D6448/D6449	仙游	莆田市	福建省	过路车	福州	福州市	福建省	终点站	动车组	22:05	23:10	1小时7分	96
D8651/D8654	祥云	大理白族自治州	云南省	过路车	昆明南	昆明市	云南省	终点站	动车组	07:38	09:44	2小时8分	319
D9104/D9101	祥云	大理白族自治州	云南省	过路车	普者黑	文山壮族苗族自治州	云南省	终点站	动车组	08:11	11:35	3小时26分	522
D9103/D9102	祥云	大理白族自治州	云南省	过路车	大理	大理白族自治州	云南省	终点站	动车组	08:40	09:02	24分	37
D8659/D8662	祥云	大理白族自治州	云南省	过路车	昆明南	昆明市	云南省	终点站	动车组	08:45	11:05	2小时22分	319
D3931/D3934	祥云	大理白族自治州	云南省	过路车	衡阳东	衡阳市	湖南省	终点站	动车组	09:15	21:42	12小时29分	1749
D8656/D8657	祥云	大理白族自治州	云南省	过路车	大理	大理白族自治州	云南省	终点站	动车组	09:22	09:44	24分	37
D8664/D8665	祥云	大理白族自治州	云南省	过路车	大理	大理白族自治州	云南省	终点站	动车组	10:05	10:27	24分	37
D3935/D3938	祥云	大理白族自治州	云南省	过路车	北海	北海市	广西壮族自治区	终点站	动车组	10:11	18:35	8小时26分	1236
D8778	祥云	大理白族自治州	云南省	过路车	昆明南	昆明市	云南省	终点站	动车组	10:27	12:28	2小时3分	319
D3841/D3844	祥云	大理白族自治州	云南省	过路车	广州南	广州市	广东省	终点站	动车组	10:41	21:27	10小时48分	1602
D8668/D8669	祥云	大理白族自治州	云南省	过路车	大理	大理白族自治州	云南省	终点站	动车组	10:49	11:11	24分	37
D8672/D8673	祥云	大理白族自治州	云南省	过路车	大理	大理白族自治州	云南省	终点站	动车组	11:02	11:24	24分	37
D8673/D8672	祥云	大理白族自治州	云南省	过路车	大理	大理白族自治州	云南省	终点站	动车组	11:02	11:24	24分	37
D3849/D3852	祥云	大理白族自治州	云南省	过路车	广州南	广州市	广东省	终点站	动车组	11:56	22:00	10小时6分	1602
D8684/D8685	祥云	大理白族自治州	云南省	过路车	大理	大理白族自治州	云南省	终点站	动车组	12:18	12:40	24分	37
D3947/D3950	祥云	大理白族自治州	云南省	过路车	北海	北海市	广西壮族自治区	终点站	动车组	12:33	20:33	8小时2分	1236
D8688/D8689	祥云	大理白族自治州	云南省	过路车	大理	大理白族自治州	云南省	终点站	动车组	12:46	13:08	24分	37
D8675/D8678	祥云	大理白族自治州	云南省	过路车	昆明南	昆明市	云南省	终点站	动车组	12:52	15:05	2小时15分	319
D9854/D9851	祥云	大理白族自治州	云南省	过路车	昆明南	昆明市	云南省	终点站	动车组	13:24	15:30	2小时8分	319
D3951/D3954	祥云	大理白族自治州	云南省	过路车	桂林北	桂林市	广西壮族自治区	终点站	动车组	13:24	22:18	8小时56分	1415
D3932/D3933	祥云	大理白族自治州	云南省	过路车	大理	大理白族自治州	云南省	终点站	动车组	13:34	13:56	25分	37
D8780/D8781	祥云	大理白族自治州	云南省	过路车	丽江	丽江市	云南省	终点站	动车组	14:12	16:03	1小时53分	187
D8781/D8780	祥云	大理白族自治州	云南省	过路车	丽江	丽江市	云南省	终点站	动车组	14:12	16:03	1小时53分	187
D3936/D3937	祥云	大理白族自治州	云南省	过路车	大理	大理白族自治州	云南省	终点站	动车组	14:39	15:01	24分	37
D3958	祥云	大理白族自治州	云南省	过路车	柳州	柳州市	广西壮族自治区	终点站	动车组	14:41	22:28	7小时49分	1251
D8687/D8690	祥云	大理白族自治州	云南省	过路车	昆明南	昆明市	云南省	终点站	动车组	15:31	17:44	2小时15分	319
D3962	祥云	大理白族自治州	云南省	过路车	南宁东	南宁市	广西壮族自治区	终点站	动车组	15:50	22:19	6小时31分	1039
D9111/D9110	祥云	大理白族自治州	云南省	过路车	大理	大理白族自治州	云南省	终点站	动车组	16:10	16:32	24分	37
D3944/D3945	祥云	大理白族自治州	云南省	过路车	大理	大理白族自治州	云南省	终点站	动车组	16:59	17:21	24分	37
D3945	祥云	大理白族自治州	云南省	过路车	大理	大理白族自治州	云南省	终点站	动车组	16:59	17:21	24分	37
D9116/D9113	祥云	大理白族自治州	云南省	过路车	昆明南	昆明市	云南省	终点站	动车组	17:16	19:35	2小时21分	319
D8766/D8767	祥云	大理白族自治州	云南省	过路车	丽江	丽江市	云南省	终点站	动车组	17:30	19:29	2小时1分	187
D8714/D8715	祥云	大理白族自治州	云南省	过路车	大理	大理白族自治州	云南省	终点站	动车组	17:39	18:01	24分	37
D3948/D3949	祥云	大理白族自治州	云南省	过路车	大理	大理白族自治州	云南省	终点站	动车组	17:51	18:13	24分	37
D8701/D8704	祥云	大理白族自治州	云南省	过路车	昆明南	昆明市	云南省	终点站	动车组	17:57	20:08	2小时13分	319
D3810/D3811	祥云	大理白族自治州	云南省	过路车	大理	大理白族自治州	云南省	终点站	动车组	18:19	18:41	24分	37
D3818/D3819	祥云	大理白族自治州	云南省	过路车	大理	大理白族自治州	云南省	终点站	动车组	18:49	19:11	24分	37
D8705/D8708	祥云	大理白族自治州	云南省	过路车	昆明南	昆明市	云南省	终点站	动车组	18:53	21:00	2小时9分	319
D8708	祥云	大理白族自治州	云南省	过路车	昆明南	昆明市	云南省	终点站	动车组	18:53	21:00	2小时9分	319
D8794	祥云	大理白族自治州	云南省	过路车	昆明南	昆明市	云南省	终点站	动车组	19:16	21:15	2小时4分	319
D3956/D3957	祥云	大理白族自治州	云南省	过路车	大理	大理白族自治州	云南省	终点站	动车组	19:21	19:43	24分	37
D8721/D8724	祥云	大理白族自治州	云南省	过路车	昆明南	昆明市	云南省	终点站	动车组	19:50	21:57	2小时9分	319
D8724	祥云	大理白族自治州	云南省	过路车	昆明南	昆明市	云南省	终点站	动车组	19:50	21:57	2小时9分	319
D8713/D8716	祥云	大理白族自治州	云南省	过路车	昆明南	昆明市	云南省	终点站	动车组	19:59	22:05	2小时9分	319
D8718/D8719	祥云	大理白族自治州	云南省	过路车	大理	大理白族自治州	云南省	终点站	动车组	20:05	20:27	24分	37
D8734/D8735	祥云	大理白族自治州	云南省	过路车	大理	大理白族自治州	云南省	终点站	动车组	20:31	20:53	24分	37
D8736	祥云	大理白族自治州	云南省	过路车	昆明南	昆明市	云南省	终点站	动车组	20:31	22:30	2小时1分	319
D9115/D9114	祥云	大理白族自治州	云南省	过路车	大理	大理白族自治州	云南省	终点站	动车组	21:02	21:24	24分	37
D8740	祥云	大理白族自治州	云南省	过路车	昆明南	昆明市	云南省	终点站	动车组	21:11	23:10	2小时2分	319
D8748	祥云	大理白族自治州	云南省	过路车	昆明南	昆明市	云南省	终点站	动车组	21:25	23:18	1小时56分	319
G590/G591	临海	台州市	浙江省	过路车	金寨	六安市	安徽省	终点站	高速铁路	07:17	12:36	5小时21分	836
G7482/G7483	临海	台州市	浙江省	过路车	黄山北	黄山市	安徽省	终点站	高速铁路	07:47	11:52	4小时7分	476
G7674/G7675	临海	台州市	浙江省	过路车	合肥南	合肥市	安徽省	终点站	高速铁路	08:13	12:58	4小时47分	895
G7675/G7674	临海	台州市	浙江省	过路车	合肥南	合肥市	安徽省	终点站	高速铁路	08:13	12:58	4小时47分	704
G7659	临海	台州市	浙江省	过路车	温州南	温州市	浙江省	终点站	高速铁路	08:45	09:55	1小时12分	89
G7586	临海	台州市	浙江省	过路车	常州	常州市	江苏省	终点站	高速铁路	08:46	12:58	4小时14分	608
G7541	临海	台州市	浙江省	过路车	台州	台州市	浙江省	终点站	高速铁路	08:56	09:10	16分	23
G7670/G7671	临海	台州市	浙江省	过路车	淮南南	淮南市	安徽省	终点站	高速铁路	09:13	14:37	5小时26分	992
D3111	临海	台州市	浙江省	过路车	深圳北	深圳市	广东省	终点站	动车组	09:37	18:10	0分	1180
G168	临海	台州市	浙江省	过路车	北京南		北京市	终点站	高速铁路	09:40	18:13	8小时35分	1563
D3145/D3148	临海	台州市	浙江省	过路车	赣州	赣州市	江西省	终点站	动车组	09:56	18:04	8小时10分	1093
G7562	临海	台州市	浙江省	过路车	上海虹桥		上海市	终点站	高速铁路	10:00	13:04	3小时6分	443
G7568	临海	台州市	浙江省	过路车	南京南	南京市	江苏省	终点站	高速铁路	10:00	13:07	3小时9分	540
G7540	临海	台州市	浙江省	过路车	上海虹桥		上海市	终点站	高速铁路	10:09	13:09	3小时2分	443
D3307	临海	台州市	浙江省	过路车	深圳北	深圳市	广东省	终点站	动车组	10:27	18:47	8小时22分	1180
G7662/G7663	临海	台州市	浙江省	过路车	合肥南	合肥市	安徽省	终点站	高速铁路	11:20	15:46	4小时28分	895
D3201	临海	台州市	浙江省	过路车	厦门北	厦门市	福建省	终点站	动车组	11:35	16:28	4小时55分	666
D3104	临海	台州市	浙江省	过路车	上海虹桥		上海市	终点站	动车组	11:42	15:24	0分	443
G7542	临海	台州市	浙江省	过路车	上海虹桥		上海市	终点站	高速铁路	12:01	15:16	3小时17分	443
G7581	临海	台州市	浙江省	过路车	台州	台州市	浙江省	终点站	高速铁路	12:30	12:42	14分	23
G7645/G7648	临海	台州市	浙江省	过路车	苍南	温州市	浙江省	终点站	高速铁路	12:41	14:12	1小时34分	203
D3216	临海	台州市	浙江省	过路车	宁波	宁波市	浙江省	终点站	动车组	13:04	13:51	49分	129
G7516	临海	台州市	浙江省	过路车	上海虹桥		上海市	终点站	高速铁路	13:20	16:11	2小时53分	443
D3125	临海	台州市	浙江省	过路车	深圳北	深圳市	广东省	终点站	动车组	13:34	21:53	8小时26分	0
D3218	临海	台州市	浙江省	过路车	杭州东	杭州市	浙江省	终点站	动车组	13:37	15:33	1小时58分	284
G7599	临海	台州市	浙江省	过路车	平阳	温州市	浙江省	终点站	高速铁路	14:00	15:17	1小时19分	186
G7660	临海	台州市	浙江省	过路车	南京南	南京市	江苏省	终点站	高速铁路	14:12	17:28	3小时18分	540
G7686/G7687	临海	台州市	浙江省	过路车	阜阳西	阜阳市	安徽省	终点站	高速铁路	14:12	20:13	6小时3分	821
G7687/G7686	临海	台州市	浙江省	过路车	阜阳西	阜阳市	安徽省	终点站	高速铁路	14:12	20:13	6小时3分	914
G7537	临海	台州市	浙江省	过路车	平阳	温州市	浙江省	终点站	高速铁路	14:32	16:00	1小时30分	93
G2355/G2358	临海	台州市	浙江省	过路车	宁波	宁波市	浙江省	终点站	高速铁路	14:49	15:37	50分	-26
G7600	临海	台州市	浙江省	过路车	徐州东	徐州市	江苏省	终点站	高速铁路	15:05	21:57	6小时54分	871
D3291/D3294	临海	台州市	浙江省	过路车	龙岩	龙岩市	福建省	终点站	动车组	15:28	21:29	6小时3分	516
G7550	临海	台州市	浙江省	过路车	上海虹桥		上海市	终点站	高速铁路	15:54	19:31	3小时39分	350
D3301/D3304	临海	台州市	浙江省	过路车	南昌西	南昌市	江西省	终点站	动车组	16:06	22:58	6小时54分	995
G344	临海	台州市	浙江省	过路车	济南西	济南市	山东省	终点站	高速铁路	16:13	22:49	6小时38分	1157
D378	临海	台州市	浙江省	过路车	上海虹桥		上海市	终点站	动车组	16:49	20:01	3小时14分	443
G7567	临海	台州市	浙江省	过路车	温州南	温州市	浙江省	终点站	高速铁路	16:51	17:54	1小时5分	-161
G7539	临海	台州市	浙江省	过路车	苍南	温州市	浙江省	终点站	高速铁路	17:08	19:17	2小时17分	-19
G7582	临海	台州市	浙江省	过路车	南京南	南京市	江苏省	终点站	高速铁路	17:21	21:09	3小时50分	754
D3206	临海	台州市	浙江省	过路车	上海虹桥		上海市	终点站	动车组	17:35	20:51	3小时18分	443
D3202	临海	台州市	浙江省	过路车	上海虹桥		上海市	终点站	动车组	18:14	21:47	3小时35分	443
D381	临海	台州市	浙江省	过路车	莆田	莆田市	福建省	终点站	动车组	18:16	22:26	4小时12分	526
D3101	临海	台州市	浙江省	过路车	福州	福州市	福建省	终点站	动车组	18:45	21:51	0分	448
D3103	临海	台州市	浙江省	过路车	福州南	福州市	福建省	终点站	动车组	19:01	22:13	3小时14分	440
G589/G592	临海	台州市	浙江省	过路车	温州南	温州市	浙江省	终点站	高速铁路	19:34	20:37	1小时10分	142
G7528	临海	台州市	浙江省	过路车	上海虹桥		上海市	终点站	高速铁路	19:41	22:32	2小时53分	443
G7585	临海	台州市	浙江省	过路车	台州	台州市	浙江省	终点站	高速铁路	20:13	20:25	0分	23
G167	临海	台州市	浙江省	过路车	温州南	温州市	浙江省	终点站	高速铁路	20:38	21:41	1小时5分	146
G7525	临海	台州市	浙江省	过路车	温州南	温州市	浙江省	终点站	高速铁路	20:57	22:02	1小时7分	146
G7552	建德	杭州市	浙江省	过路车	上海虹桥		上海市	终点站	高速铁路	06:24	08:22	2小时0分	294
G7554	建德	杭州市	浙江省	过路车	上海虹桥		上海市	终点站	高速铁路	06:56	09:01	2小时7分	294
G7194	建德	杭州市	浙江省	过路车	常州北	常州市	江苏省	终点站	高速铁路	08:19	11:06	2小时49分	459
G7452	建德	杭州市	浙江省	过路车	南京南	南京市	江苏省	终点站	高速铁路	08:28	11:01	2小时35分	391
G2388/G2389	建德	杭州市	浙江省	过路车	西安北	西安市	陕西省	终点站	高速铁路	08:35	19:30	10小时57分	1335
G2385	建德	杭州市	浙江省	过路车	厦门北	厦门市	福建省	终点站	高速铁路	08:56	14:41	5小时47分	791
G7316	建德	杭州市	浙江省	过路车	常州	常州市	江苏省	终点站	高速铁路	09:12	12:36	3小时26分	459
D5577	建德	杭州市	浙江省	过路车	黄山北	黄山市	安徽省	终点站	动车组	09:57	10:52	57分	150
D5590	建德	杭州市	浙江省	过路车	杭州东	杭州市	浙江省	终点站	动车组	10:01	10:50	51分	135
G7304	建德	杭州市	浙江省	过路车	上海虹桥		上海市	终点站	高速铁路	10:17	12:22	2小时7分	294
G1509	建德	杭州市	浙江省	过路车	三明	三明市	福建省	终点站	高速铁路	10:19	13:38	3小时21分	609
G7317	建德	杭州市	浙江省	过路车	黄山北	黄山市	安徽省	终点站	高速铁路	10:36	11:30	56分	150
G7313	建德	杭州市	浙江省	过路车	黄山北	黄山市	安徽省	终点站	高速铁路	11:19	12:01	44分	150
G1452	建德	杭州市	浙江省	过路车	杭州东	杭州市	浙江省	终点站	高速铁路	11:21	12:10	51分	135
G7319	建德	杭州市	浙江省	过路车	黄山北	黄山市	安徽省	终点站	高速铁路	11:58	12:46	50分	150
D5578	建德	杭州市	浙江省	过路车	杭州东	杭州市	浙江省	终点站	动车组	12:05	13:02	59分	135
G7455/G7458	建德	杭州市	浙江省	过路车	千岛湖	杭州市	浙江省	终点站	高速铁路	12:07	12:19	14分	31
G7311	建德	杭州市	浙江省	过路车	黄山北	黄山市	安徽省	终点站	高速铁路	12:31	13:25	56分	150
G7320	建德	杭州市	浙江省	过路车	上海虹桥		上海市	终点站	高速铁路	12:37	14:18	1小时43分	294
G7495/G7498	建德	杭州市	浙江省	过路车	青田	丽水市	浙江省	终点站	高速铁路	13:08	16:45	3小时39分	432
G7454	建德	杭州市	浙江省	过路车	南京南	南京市	江苏省	终点站	高速铁路	13:22	15:55	2小时35分	391
G7191	建德	杭州市	浙江省	过路车	黄山北	黄山市	安徽省	终点站	高速铁路	13:47	14:41	56分	150
D5582	建德	杭州市	浙江省	过路车	杭州东	杭州市	浙江省	终点站	动车组	13:48	15:04	1小时18分	135
G7308	建德	杭州市	浙江省	过路车	上海虹桥		上海市	终点站	高速铁路	14:04	15:46	1小时44分	294
D5581	建德	杭州市	浙江省	过路车	黄山北	黄山市	安徽省	终点站	动车组	14:06	15:10	1小时6分	150
G7453	建德	杭州市	浙江省	过路车	千岛湖	杭州市	浙江省	终点站	高速铁路	14:24	14:36	14分	31
G2395/G2398	建德	杭州市	浙江省	过路车	郑州东	郑州市	河南省	终点站	高速铁路	14:35	21:06	6小时33分	812
G7318	建德	杭州市	浙江省	过路车	上海		上海市	终点站	高速铁路	14:49	17:19	2小时32分	294
G7193	建德	杭州市	浙江省	过路车	黄山北	黄山市	安徽省	终点站	高速铁路	14:52	15:40	51分	150
G2382	建德	杭州市	浙江省	过路车	杭州东	杭州市	浙江省	终点站	高速铁路	15:29	16:18	53分	-6
G7192	建德	杭州市	浙江省	过路车	徐州东	徐州市	江苏省	终点站	高速铁路	16:05	21:40	5小时37分	464
G7315	建德	杭州市	浙江省	过路车	黄山北	黄山市	安徽省	终点站	高速铁路	16:09	17:09	1小时3分	150
G7481/G7484	建德	杭州市	浙江省	过路车	温州南	温州市	浙江省	终点站	高速铁路	16:16	21:03	4小时49分	472
G7456/G7457	建德	杭州市	浙江省	过路车	合肥南	合肥市	安徽省	终点站	高速铁路	16:25	19:43	3小时20分	548
G31	建德	杭州市	浙江省	过路车	千岛湖	杭州市	浙江省	终点站	高速铁路	16:43	16:55	14分	31
G7310	建德	杭州市	浙江省	过路车	上海虹桥		上海市	终点站	高速铁路	16:48	18:53	2小时7分	294
D3396/D3397	建德	杭州市	浙江省	过路车	黄石北	黄石市	湖北省	终点站	动车组	17:15	22:14	5小时1分	584
G40	建德	杭州市	浙江省	过路车	北京南		北京市	终点站	高速铁路	17:55	23:23	5小时30分	1414
G7303	建德	杭州市	浙江省	过路车	黄山北	黄山市	安徽省	终点站	高速铁路	18:29	19:29	1小时2分	150
G7314	建德	杭州市	浙江省	过路车	南京南	南京市	江苏省	终点站	高速铁路	18:29	22:51	4小时24分	391
G7451	建德	杭州市	浙江省	过路车	黄山北	黄山市	安徽省	终点站	高速铁路	19:06	20:06	1小时2分	150
D5580	建德	杭州市	浙江省	过路车	杭州东	杭州市	浙江省	终点站	动车组	19:10	20:07	59分	135
G1393	建德	杭州市	浙江省	过路车	九江	九江市	江西省	终点站	高速铁路	19:36	22:44	3小时10分	589
G7305	建德	杭州市	浙江省	过路车	黄山北	黄山市	安徽省	终点站	高速铁路	19:47	20:41	56分	150
G7307	建德	杭州市	浙江省	过路车	黄山北	黄山市	安徽省	终点站	高速铁路	20:03	20:57	56分	150
G1604	建德	杭州市	浙江省	过路车	南京南	南京市	江苏省	终点站	高速铁路	20:08	22:23	2小时17分	391
D5585	建德	杭州市	浙江省	过路车	黄山北	黄山市	安徽省	终点站	动车组	20:14	21:08	56分	153
D3323	建德	杭州市	浙江省	过路车	景德镇北	景德镇市	江西省	终点站	动车组	21:05	23:21	2小时18分	410
G2386	建德	杭州市	浙江省	过路车	杭州东	杭州市	浙江省	终点站	高速铁路	21:26	22:16	52分	-1
G7551	建德	杭州市	浙江省	过路车	千岛湖	杭州市	浙江省	终点站	高速铁路	21:39	21:51	14分	31
K531/K530	遂宁	遂宁市	四川省	过路车	杭州	杭州市	浙江省	终点站	快速	00:11	05:04	28小时56分	2124
T126/T127	遂宁	遂宁市	四川省	过路车	东莞东	东莞市	广州省	终点站	特快	00:34	05:18	28小时50分	2421
K118	遂宁	遂宁市	四川省	过路车	北京西		北京市	终点站	快速	01:48	05:10	27小时46分	2063
K1256/K1257	遂宁	遂宁市	四川省	过路车	成都东	成都市	四川省	终点站	快速	06:10	07:39	1小时32分	140
K385/K388	遂宁	遂宁市	四川省	过路车	成都	成都市	四川省	终点站	快速	06:29	08:03	0分	148
K9434/K9435	遂宁	遂宁市	四川省	过路车	成都	成都市	四川省	终点站	快速	07:10	08:45	1小时40分	148
K4293	遂宁	遂宁市	四川省	过路车	成都	成都市	四川省	终点站	快速	07:25	10:40	3小时23分	-21
D2241/D2244	遂宁	遂宁市	四川省	过路车	福州	福州市	福建省	终点站	动车组	07:32	22:45	15小时18分	1930
Z49	遂宁	遂宁市	四川省	过路车	成都	成都市	四川省	终点站	新空直达	07:33	08:56	1小时26分	139
K1092/K1093	遂宁	遂宁市	四川省	过路车	成都东	成都市	四川省	终点站	快速	07:47	09:26	1小时45分	146
K1093/K1092	遂宁	遂宁市	四川省	过路车	成都东	成都市	四川省	终点站	快速	07:47	09:26	1小时45分	146
D635/D638	遂宁	遂宁市	四川省	过路车	上海虹桥		上海市	终点站	动车组	08:04	22:14	14小时13分	1830
D1854/D1855	遂宁	遂宁市	四川省	过路车	广州	广州市	广东省	终点站	动车组	08:17	17:31	9小时16分	1361
D5172	遂宁	遂宁市	四川省	过路车	广安南	广安市	四川省	终点站	动车组	08:35	09:59	1小时35分	142
D1809/D1812	遂宁	遂宁市	四川省	过路车	广州南	广州市	广东省	终点站	动车组	08:42	17:51	9小时13分	1364
D5121/D5124	遂宁	遂宁市	四川省	过路车	苍溪	广元市	四川省	终点站	动车组	08:49	10:34	1小时50分	171
D5124/D5121	遂宁	遂宁市	四川省	过路车	阆中	南充市	四川省	终点站	动车组	08:49	10:18	1小时33分	147
D5171	遂宁	遂宁市	四川省	过路车	成都东	成都市	四川省	终点站	动车组	08:53	09:59	1小时10分	146
D5105	遂宁	遂宁市	四川省	过路车	成都东	成都市	四川省	终点站	动车组	09:13	10:10	1小时3分	146
D5190	遂宁	遂宁市	四川省	过路车	广安南	广安市	四川省	终点站	动车组	09:25	10:46	1小时23分	142
D2253/D2256	遂宁	遂宁市	四川省	过路车	宜兴	无锡市	江苏省	终点站	动车组	09:29	22:06	12小时55分	1657
D2256	遂宁	遂宁市	四川省	过路车	宜兴	无锡市	江苏省	终点站	动车组	09:29	22:06	12小时55分	1657
T246/T247	遂宁	遂宁市	四川省	过路车	成都东	成都市	四川省	终点站	特快	09:49	11:20	1小时39分	139
K4616/K4617	遂宁	遂宁市	四川省	过路车	成都	成都市	四川省	终点站	快速	09:59	11:50	1小时56分	142
D2374	遂宁	遂宁市	四川省	过路车	南京南	南京市	江苏省	终点站	动车组	10:25	21:52	11小时31分	1519
D5118	遂宁	遂宁市	四川省	始发车	重庆北		重庆市	终点站	动车组	10:40	12:04	1小时24分	158
D5185	遂宁	遂宁市	四川省	过路车	成都东	成都市	四川省	终点站	动车组	10:54	12:05	1小时22分	146
K4732/K4733	遂宁	遂宁市	四川省	过路车	成都	成都市	四川省	终点站	快速	11:00	13:57	3小时2分	171
K191/K194	遂宁	遂宁市	四川省	过路车	广州	广州市	广东省	终点站	快速	11:31	10:10	23小时9分	1866
D1824/D1821	遂宁	遂宁市	四川省	过路车	广州南	广州市	广东省	终点站	动车组	11:37	20:58	9小时23分	1364
D5181	遂宁	遂宁市	四川省	过路车	成都东	成都市	四川省	终点站	动车组	12:28	13:25	59分	146
D5196	遂宁	遂宁市	四川省	过路车	营山	南充市	四川省	终点站	动车组	12:33	13:53	1小时22分	125
D5160	遂宁	遂宁市	四川省	过路车	武胜	广安市	四川省	终点站	动车组	12:42	14:05	1小时25分	122
K4294	遂宁	遂宁市	四川省	过路车	北京西		北京市	终点站	快速	12:57	23:56	35小时8分	1893
Z50	遂宁	遂宁市	四川省	过路车	北京西		北京市	终点站	新空直达	13:04	10:02	21小时2分	2208
D5191	遂宁	遂宁市	四川省	过路车	成都东	成都市	四川省	终点站	动车组	13:18	14:24	1小时9分	146
D5174	遂宁	遂宁市	四川省	过路车	广安南	广安市	四川省	终点站	动车组	13:32	14:57	1小时29分	142
K421/K424	遂宁	遂宁市	四川省	过路车	宁波	宁波市	浙江省	终点站	快速	13:36	22:27	33小时2分	2325
D5122/D5123	遂宁	遂宁市	四川省	过路车	成都东	成都市	四川省	终点站	动车组	13:56	14:53	1小时1分	146
K4734	遂宁	遂宁市	四川省	过路车	深圳	深圳市	广东省	终点站	快速	13:58	01:43	36小时2分	2413
K501/K504	遂宁	遂宁市	四川省	过路车	长沙	长沙市	湖南省	终点站	快速	13:59	05:27	15小时36分	1211
T248/T245	遂宁	遂宁市	四川省	过路车	安陆	孝感市	湖北省	终点站	特快	14:20	03:25	13小时13分	1079
D5125/D5128	遂宁	遂宁市	四川省	过路车	阆中	南充市	四川省	终点站	动车组	14:28	15:47	1小时21分	147
D5187	遂宁	遂宁市	四川省	过路车	成都东	成都市	四川省	终点站	动车组	14:35	15:31	58分	146
D634/D631	遂宁	遂宁市	四川省	过路车	涪陵北		重庆市	终点站	动车组	14:36	16:54	2小时25分	259
K422/K423	遂宁	遂宁市	四川省	过路车	成都	成都市	四川省	终点站	快速	14:47	16:43	2小时12分	100
K423/K422	遂宁	遂宁市	四川省	过路车	成都	成都市	四川省	终点站	快速	14:47	16:43	2小时12分	100
D632/D633	遂宁	遂宁市	四川省	过路车	成都东	成都市	四川省	终点站	动车组	15:24	16:22	1小时4分	146
D5161	遂宁	遂宁市	四川省	始发车	成都东	成都市	四川省	终点站	动车组	15:24	16:22	58分	146
K141/K144	遂宁	遂宁市	四川省	过路车	南宁	南宁市	广西壮族自治区	终点站	快速	15:34	09:12	17小时41分	1395
D5192	遂宁	遂宁市	四川省	过路车	南充	南充市	四川省	终点站	动车组	16:34	17:15	44分	67
D5138/D5139	遂宁	遂宁市	四川省	过路车	营山	南充市	四川省	终点站	动车组	16:34	18:19	2小时15分	125
D5113/D5116	遂宁	遂宁市	四川省	过路车	阆中	南充市	四川省	终点站	动车组	16:43	18:05	1小时26分	147
K9438/K9437	遂宁	遂宁市	四川省	过路车	成都	成都市	四川省	终点站	快速	17:05	18:39	1小时37分	148
D5195	遂宁	遂宁市	四川省	过路车	成都	成都市	四川省	终点站	动车组	17:55	19:04	1小时12分	148
D5154	遂宁	遂宁市	四川省	过路车	营山	南充市	四川省	终点站	动车组	17:56	19:14	1小时20分	125
K785/K788	遂宁	遂宁市	四川省	过路车	南昌	南昌市	江西省	终点站	快速	18:03	18:53	25小时6分	1629
D5126/D5127	遂宁	遂宁市	四川省	过路车	成都东	成都市	四川省	终点站	动车组	18:11	19:16	1小时8分	146
D2373	遂宁	遂宁市	四川省	过路车	成都东	成都市	四川省	终点站	动车组	18:19	19:16	59分	146
D5193	遂宁	遂宁市	四川省	过路车	成都东	成都市	四川省	终点站	动车组	18:35	19:45	1小时20分	146
D2259	遂宁	遂宁市	四川省	过路车	成都东	成都市	四川省	终点站	动车组	18:42	19:39	1小时5分	146
K529/K532	遂宁	遂宁市	四川省	过路车	成都东	成都市	四川省	终点站	快速	19:01	21:19	2小时30分	140
D5178	遂宁	遂宁市	四川省	过路车	广安南	广安市	四川省	终点站	动车组	19:02	20:41	1小时42分	142
D352/D353	遂宁	遂宁市	四川省	过路车	成都东	成都市	四川省	终点站	动车组	19:29	20:25	59分	146
K585/K588	遂宁	遂宁市	四川省	过路车	深圳西	深圳市	广东省	终点站	快速	19:30	07:10	35小时45分	2210
D5114/D5115	遂宁	遂宁市	四川省	过路车	成都东	成都市	四川省	终点站	动车组	19:55	20:53	1小时3分	146
D5102	遂宁	遂宁市	四川省	过路车	重庆北		重庆市	终点站	动车组	20:07	21:30	1小时26分	169
K586/K587	遂宁	遂宁市	四川省	过路车	成都	成都市	四川省	终点站	快速	20:23	22:59	2小时59分	150
D5137/D5140	遂宁	遂宁市	四川省	过路车	重庆北		重庆市	终点站	动车组	20:43	22:08	1小时49分	158
D361	遂宁	遂宁市	四川省	过路车	成都东	成都市	四川省	终点站	动车组	20:45	21:42	1小时2分	146
K818	遂宁	遂宁市	四川省	过路车	北京西		北京市	终点站	快速	20:51	21:06	0分	1961
D5153	遂宁	遂宁市	四川省	过路车	成都东	成都市	四川省	终点站	动车组	20:57	21:54	1小时1分	146
D5194	遂宁	遂宁市	四川省	过路车	达州	达州市	四川省	终点站	动车组	21:03	23:04	2小时4分	226
K9464/K9465	遂宁	遂宁市	四川省	过路车	成都	成都市	四川省	终点站	快速	21:33	00:01	2小时52分	148
K9433/K9436	遂宁	遂宁市	四川省	过路车	阆中	南充市	四川省	终点站	快速	21:58	23:38	1小时45分	147
D5180	遂宁	遂宁市	四川省	过路车	广安南	广安市	四川省	终点站	动车组	22:00	23:23	1小时25分	142
D2262/D2263	遂宁	遂宁市	四川省	过路车	成都东	成都市	四川省	终点站	动车组	22:20	23:18	1小时0分	146
D1834/D1835	遂宁	遂宁市	四川省	过路车	成都东	成都市	四川省	终点站	动车组	22:35	23:33	1小时0分	139
K995/K998	遂宁	遂宁市	四川省	过路车	海拉尔	呼伦贝尔市	内蒙古自治区	终点站	快速	23:45	05:47	54小时9分	3975
K9084	邵东	邵阳市	湖南省	过路车	娄底	娄底市	湖南省	终点站	快速	05:51	07:51	2小时3分	83
K575	邵东	邵阳市	湖南省	过路车	永州	永州市	湖南省	终点站	快速	07:31	09:30	2小时5分	139
G6185/G6188	邵东	邵阳市	湖南省	过路车	广州南	广州市	广东省	终点站	高速铁路	07:37	11:45	4小时10分	650
G9621	邵东	邵阳市	湖南省	过路车	广州南	广州市	广东省	终点站	高速铁路	07:47	11:16	3小时31分	650
G6419	邵东	邵阳市	湖南省	过路车	邵阳	邵阳市	湖南省	终点站	高速铁路	08:17	08:33	18分	30
G6171	邵东	邵阳市	湖南省	过路车	广州南	广州市	广东省	终点站	高速铁路	08:29	11:26	2小时59分	650
G6411	邵东	邵阳市	湖南省	过路车	邵阳	邵阳市	湖南省	终点站	高速铁路	08:35	08:51	18分	30
D7122	邵东	邵阳市	湖南省	过路车	怀化南	怀化市	湖南省	终点站	动车组	08:48	10:25	1小时39分	199
G6401	邵东	邵阳市	湖南省	过路车	邵阳	邵阳市	湖南省	终点站	高速铁路	08:50	09:06	18分	30
G6460/G6461	邵东	邵阳市	湖南省	过路车	长沙南	长沙市	湖南省	终点站	高速铁路	08:54	10:10	1小时18分	183
G6420	邵东	邵阳市	湖南省	过路车	长沙南	长沙市	湖南省	终点站	高速铁路	09:17	10:21	1小时6分	183
G6487/G6490	邵东	邵阳市	湖南省	过路车	怀化南	怀化市	湖南省	终点站	高速铁路	09:19	10:51	1小时34分	199
G6153	邵东	邵阳市	湖南省	过路车	深圳北	深圳市	广东省	终点站	高速铁路	09:31	13:23	3小时54分	752
G6402	邵东	邵阳市	湖南省	过路车	长沙南	长沙市	湖南省	终点站	高速铁路	09:42	10:46	1小时6分	183
G6452/G6453	邵东	邵阳市	湖南省	过路车	长沙南	长沙市	湖南省	终点站	高速铁路	11:22	12:33	1小时13分	183
G6459/G6462	邵东	邵阳市	湖南省	过路车	怀化南	怀化市	湖南省	终点站	高速铁路	11:46	13:24	1小时40分	199
K582/K583	邵东	邵阳市	湖南省	过路车	宁波	宁波市	浙江省	终点站	快速	11:49	05:51	18小时6分	1273
G6142	邵东	邵阳市	湖南省	过路车	怀化南	怀化市	湖南省	终点站	高速铁路	11:58	13:36	1小时40分	150
K1562/K1563	邵东	邵阳市	湖南省	过路车	合肥	合肥市	安徽省	终点站	快速	12:35	05:12	16小时42分	1022
G6151	邵东	邵阳市	湖南省	过路车	广州南	广州市	广东省	终点站	高速铁路	12:48	15:52	3小时6分	650
G6467/G6470	邵东	邵阳市	湖南省	过路车	怀化南	怀化市	湖南省	终点站	高速铁路	13:30	15:01	1小时33分	199
G9620	邵东	邵阳市	湖南省	过路车	邵阳	邵阳市	湖南省	终点站	高速铁路	13:53	14:09	18分	31
G6182/G6183	邵东	邵阳市	湖南省	过路车	邵阳	邵阳市	湖南省	终点站	高速铁路	13:53	14:09	18分	31
G6404	邵东	邵阳市	湖南省	过路车	长沙南	长沙市	湖南省	终点站	高速铁路	14:04	15:20	1小时18分	183
G2365	邵东	邵阳市	湖南省	过路车	邵阳	邵阳市	湖南省	终点站	高速铁路	14:26	14:42	18分	30
G9619	邵东	邵阳市	湖南省	过路车	广州南	广州市	广东省	终点站	高速铁路	14:48	17:48	3小时2分	650
G6172	邵东	邵阳市	湖南省	过路车	怀化南	怀化市	湖南省	终点站	高速铁路	14:48	16:24	1小时38分	199
G6181/G6184	邵东	邵阳市	湖南省	过路车	深圳北	深圳市	广东省	终点站	高速铁路	15:13	20:19	5小时8分	752
G9624/G9625	邵东	邵阳市	湖南省	过路车	新晃西	怀化市	湖南省	终点站	高速铁路	15:40	17:52	2小时14分	48
G9631	邵东	邵阳市	湖南省	过路车	邵阳	邵阳市	湖南省	终点站	高速铁路	15:54	16:10	18分	31
G9630	邵东	邵阳市	湖南省	过路车	邵阳	邵阳市	湖南省	终点站	高速铁路	15:54	16:10	0分	31
G2366	邵东	邵阳市	湖南省	过路车	上海虹桥		上海市	终点站	高速铁路	15:56	22:55	7小时1分	1266
G6186/G6187	邵东	邵阳市	湖南省	过路车	邵阳	邵阳市	湖南省	终点站	高速铁路	16:37	16:53	19分	31
G6405	邵东	邵阳市	湖南省	过路车	邵阳	邵阳市	湖南省	终点站	高速铁路	17:10	17:26	18分	30
K576	邵东	邵阳市	湖南省	过路车	上海南		上海市	终点站	快速	17:27	11:18	17小时59分	1318
K1803	邵东	邵阳市	湖南省	过路车	湛江	湛江市	广东省	终点站	快速	17:28	07:13	13小时48分	1121
G2958/G2959	邵东	邵阳市	湖南省	过路车	广州南	广州市	广东省	终点站	高速铁路	17:28	20:34	3小时8分	294
G6414	邵东	邵阳市	湖南省	过路车	长沙南	长沙市	湖南省	终点站	高速铁路	17:35	18:48	1小时15分	183
G6154	邵东	邵阳市	湖南省	过路车	邵阳	邵阳市	湖南省	终点站	高速铁路	17:35	17:50	17分	31
G9629	邵东	邵阳市	湖南省	过路车	广州南	广州市	广东省	终点站	高速铁路	17:47	21:59	4小时14分	650
G9632	邵东	邵阳市	湖南省	过路车	广州南	广州市	广东省	终点站	高速铁路	17:47	21:59	4小时14分	650
G6406	邵东	邵阳市	湖南省	过路车	长沙南	长沙市	湖南省	终点站	高速铁路	18:03	19:07	1小时6分	183
G6463/G6466	邵东	邵阳市	湖南省	过路车	怀化南	怀化市	湖南省	终点站	高速铁路	18:16	19:55	1小时41分	199
G6173	邵东	邵阳市	湖南省	过路车	深圳北	深圳市	广东省	终点站	高速铁路	18:22	22:19	3小时59分	752
G6412	邵东	邵阳市	湖南省	过路车	长沙南	长沙市	湖南省	终点站	高速铁路	18:25	19:41	1小时18分	183
D7123	邵东	邵阳市	湖南省	过路车	衡阳东	衡阳市	湖南省	终点站	动车组	18:48	19:37	51分	120
K6543	邵东	邵阳市	湖南省	过路车	邵阳	邵阳市	湖南省	终点站	快速	18:53	19:15	24分	30
G6491/G6494	邵东	邵阳市	湖南省	过路车	怀化南	怀化市	湖南省	终点站	高速铁路	19:41	21:13	1小时34分	199
G6141	邵东	邵阳市	湖南省	过路车	深圳北	深圳市	广东省	终点站	高速铁路	20:06	23:38	3小时34分	752
G6415	邵东	邵阳市	湖南省	过路车	邵阳	邵阳市	湖南省	终点站	高速铁路	20:17	20:33	18分	30
G9626/G9623	邵东	邵阳市	湖南省	过路车	广州南	广州市	广东省	终点站	高速铁路	20:27	23:30	3小时5分	840
G6410	邵东	邵阳市	湖南省	过路车	长沙南	长沙市	湖南省	终点站	高速铁路	20:42	21:46	1小时6分	183
G6407	邵东	邵阳市	湖南省	过路车	邵阳	邵阳市	湖南省	终点站	高速铁路	20:43	20:59	18分	30
G6417	邵东	邵阳市	湖南省	过路车	邵阳	邵阳市	湖南省	终点站	高速铁路	21:15	21:31	18分	30
G9622	邵东	邵阳市	湖南省	过路车	怀化南	怀化市	湖南省	终点站	高速铁路	21:24	22:55	1小时33分	-40
G6484/G6485	邵东	邵阳市	湖南省	过路车	长沙南	长沙市	湖南省	终点站	高速铁路	22:00	23:04	1小时6分	133
K9083	邵东	邵阳市	湖南省	过路车	深圳西	深圳市	广东省	终点站	快速	22:52	10:00	11小时11分	956
K1804	邵东	邵阳市	湖南省	过路车	武昌	武汉市	湖北省	终点站	快速	22:55	08:28	9小时42分	420
K1561/K1564	邵东	邵阳市	湖南省	过路车	南宁	南宁市	广西壮族自治区	终点站	快速	23:07	13:46	14小时43分	964
K1523	邵东	邵阳市	湖南省	过路车	南宁	南宁市	广西壮族自治区	终点站	快速	23:28	10:45	11小时21分	754
C7216	阳江	阳江市	广东省	始发车	广州南	广州市	广东省	终点站	城际列车	06:47	08:31	1小时44分	223
C7224	阳江	阳江市	广东省	始发车	广州南	广州市	广东省	终点站	城际列车	07:58	09:58	2小时0分	223
C7208	阳江	阳江市	广东省	始发车	广州南	广州市	广东省	终点站	城际列车	08:23	09:52	1小时29分	223
D7555	阳江	阳江市	广东省	过路车	湛江西	湛江市	广东省	终点站	动车组	08:36	09:57	1小时23分	207
D921	阳江	阳江市	广东省	过路车	湛江西	湛江市	广东省	终点站	动车组	08:36	09:57	1小时23分	209
D7452	阳江	阳江市	广东省	过路车	广州南	广州市	广东省	终点站	动车组	08:44	10:24	1小时42分	223
G6086/G6087	阳江	阳江市	广东省	过路车	汕头	汕头市	广东省	终点站	高速铁路	09:08	14:15	5小时9分	661
C7202	阳江	阳江市	广东省	始发车	广州南	广州市	广东省	终点站	城际列车	09:13	11:24	2小时11分	223
D7453	阳江	阳江市	广东省	过路车	湛江西	湛江市	广东省	终点站	动车组	09:21	10:42	1小时23分	209
D7454	阳江	阳江市	广东省	过路车	广州南	广州市	广东省	终点站	动车组	09:24	10:56	1小时34分	223
D7500	阳江	阳江市	广东省	过路车	广州南	广州市	广东省	终点站	动车组	09:46	11:34	1小时50分	223
C7210	阳江	阳江市	广东省	始发车	广州南	广州市	广东省	终点站	城际列车	09:59	11:49	1小时50分	223
D7456	阳江	阳江市	广东省	过路车	广州南	广州市	广东省	终点站	动车组	10:21	11:59	1小时40分	223
D7457	阳江	阳江市	广东省	过路车	湛江西	湛江市	广东省	终点站	动车组	10:43	12:12	1小时31分	209
D7458	阳江	阳江市	广东省	过路车	广州南	广州市	广东省	终点站	动车组	10:59	12:40	1小时43分	223
D7126/D7127	阳江	阳江市	广东省	过路车	湛江西	湛江市	广东省	终点站	动车组	11:24	12:58	1小时36分	209
C7218	阳江	阳江市	广东省	始发车	广州南	广州市	广东省	终点站	城际列车	11:43	13:34	1小时51分	223
D7463	阳江	阳江市	广东省	过路车	湛江西	湛江市	广东省	终点站	动车组	12:12	13:28	1小时18分	207
G6127	阳江	阳江市	广东省	过路车	湛江西	湛江市	广东省	终点站	高速铁路	12:23	13:42	1小时22分	209
D7167	阳江	阳江市	广东省	过路车	湛江西	湛江市	广东省	终点站	动车组	12:28	13:56	1小时31分	207
C7226	阳江	阳江市	广东省	始发车	广州南	广州市	广东省	终点站	城际列车	12:42	14:28	1小时46分	223
D7467	阳江	阳江市	广东省	过路车	湛江西	湛江市	广东省	终点站	动车组	12:43	14:11	1小时30分	207
D7464	阳江	阳江市	广东省	过路车	广州南	广州市	广东省	终点站	动车组	13:00	14:46	1小时48分	223
D7557	阳江	阳江市	广东省	过路车	湛江西	湛江市	广东省	终点站	动车组	13:23	14:57	1小时36分	209
D7494	阳江	阳江市	广东省	过路车	广州南	广州市	广东省	终点站	动车组	13:35	15:48	2小时15分	223
D7469	阳江	阳江市	广东省	过路车	湛江西	湛江市	广东省	终点站	动车组	14:03	15:31	1小时30分	207
C7204	阳江	阳江市	广东省	始发车	广州南	广州市	广东省	终点站	城际列车	14:10	16:09	1小时59分	223
D7187	阳江	阳江市	广东省	过路车	茂名	茂名市	广东省	终点站	动车组	14:21	15:02	43分	117
D7471	阳江	阳江市	广东省	过路车	湛江西	湛江市	广东省	终点站	动车组	14:28	15:42	1小时16分	207
D7468	阳江	阳江市	广东省	过路车	广州南	广州市	广东省	终点站	动车组	14:36	16:04	1小时30分	223
G6085/G6088	阳江	阳江市	广东省	过路车	湛江西	湛江市	广东省	终点站	高速铁路	14:38	15:55	1小时19分	209
C7212	阳江	阳江市	广东省	始发车	广州南	广州市	广东省	终点站	城际列车	14:52	16:53	2小时1分	223
G6082/G6083	阳江	阳江市	广东省	过路车	汕头	汕头市	广东省	终点站	高速铁路	15:33	20:52	5小时21分	661
D7170	阳江	阳江市	广东省	过路车	广州南	广州市	广东省	终点站	动车组	15:46	17:30	1小时46分	223
D7474	阳江	阳江市	广东省	过路车	肇庆东	肇庆市	广东省	终点站	动车组	16:04	18:33	2小时31分	325
D7476	阳江	阳江市	广东省	过路车	广州南	广州市	广东省	终点站	动车组	16:26	18:09	1小时45分	223
C7220	阳江	阳江市	广东省	始发车	广州南	广州市	广东省	终点站	城际列车	16:32	18:17	1小时45分	223
D7477	阳江	阳江市	广东省	过路车	湛江西	湛江市	广东省	终点站	动车组	16:52	18:12	1小时22分	207
C7228	阳江	阳江市	广东省	始发车	广州南	广州市	广东省	终点站	城际列车	17:06	18:54	1小时48分	223
D7498	阳江	阳江市	广东省	过路车	广州南	广州市	广东省	终点站	动车组	17:19	18:59	1小时42分	223
D7495	阳江	阳江市	广东省	过路车	湛江西	湛江市	广东省	终点站	动车组	17:48	19:16	1小时30分	207
D7125/D7128	阳江	阳江市	广东省	过路车	珠海	珠海市	广东省	终点站	动车组	17:52	20:43	2小时53分	341
G6128	阳江	阳江市	广东省	过路车	长沙南	长沙市	湖南省	终点站	高速铁路	17:57	22:22	4小时27分	932
D7558	阳江	阳江市	广东省	过路车	广州南	广州市	广东省	终点站	动车组	18:20	20:07	1小时49分	223
D922	阳江	阳江市	广东省	过路车	北京西		北京市	终点站	动车组	18:31	06:40	12小时11分	2523
D7556	阳江	阳江市	广东省	过路车	广州南	广州市	广东省	终点站	动车组	18:31	19:59	1小时30分	223
D7483	阳江	阳江市	广东省	过路车	湛江西	湛江市	广东省	终点站	动车组	18:41	19:56	1小时17分	207
C7206	阳江	阳江市	广东省	始发车	广州南	广州市	广东省	终点站	城际列车	18:41	20:33	1小时52分	223
D7193	阳江	阳江市	广东省	过路车	湛江西	湛江市	广东省	终点站	动车组	18:52	20:14	1小时24分	207
C7214	阳江	阳江市	广东省	始发车	广州南	广州市	广东省	终点站	城际列车	19:18	21:10	1小时52分	223
D7195	阳江	阳江市	广东省	过路车	茂名	茂名市	广东省	终点站	动车组	19:22	20:04	44分	117
D7189	阳江	阳江市	广东省	过路车	茂名	茂名市	广东省	终点站	动车组	19:51	20:39	50分	117
D7486	阳江	阳江市	广东省	过路车	佛山西	佛山市	广东省	终点站	动车组	20:10	22:16	2小时8分	258
D7485	阳江	阳江市	广东省	过路车	湛江西	湛江市	广东省	终点站	动车组	20:20	21:44	1小时26分	207
C7222	阳江	阳江市	广东省	始发车	广州南	广州市	广东省	终点站	城际列车	21:15	23:19	2小时4分	223
D7196	阳江	阳江市	广东省	过路车	佛山西	佛山市	广东省	终点站	动车组	21:20	23:12	1小时54分	256
D7488	阳江	阳江市	广东省	过路车	佛山西	佛山市	广东省	终点站	动车组	21:28	23:23	1小时57分	258
D7487	阳江	阳江市	广东省	过路车	湛江西	湛江市	广东省	终点站	动车组	21:30	22:46	1小时18分	207
D7172	阳江	阳江市	广东省	过路车	佛山西	佛山市	广东省	终点站	动车组	21:52	23:49	1小时59分	258
D7171	阳江	阳江市	广东省	过路车	湛江西	湛江市	广东省	终点站	动车组	22:10	23:41	1小时34分	207
D7190	阳江	阳江市	广东省	过路车	广州南	广州市	广东省	终点站	动车组	22:12	23:46	1小时36分	223
D7496	阳江	阳江市	广东省	过路车	广州南	广州市	广东省	终点站	动车组	22:23	23:49	1小时28分	223
G9534/G9535	阳江	阳江市	广东省	过路车	深圳北	深圳市	广东省	终点站	高速铁路	22:34	00:49	2小时17分	327
G317/G316	涪陵北		重庆市	过路车	青岛	青岛市	山东省	终点站	高速铁路	07:27	21:18	13小时53分	2087
D2266	涪陵北		重庆市	过路车	石柱县		重庆市	终点站	动车组	07:48	08:23	37分	91
D2211/D2214	涪陵北		重庆市	过路车	上海虹桥		上海市	终点站	动车组	07:54	19:20	11小时28分	1580
D655/D658	涪陵北		重庆市	过路车	宁波	宁波市	浙江省	终点站	动车组	08:06	20:39	12小时35分	1680
D2267/D2270	涪陵北		重庆市	过路车	南通	南通市	江苏省	终点站	动车组	08:12	20:05	11小时55分	1520
D6101	涪陵北		重庆市	过路车	重庆北		重庆市	终点站	动车组	09:06	09:51	47分	92
D2272	涪陵北		重庆市	过路车	南京南	南京市	江苏省	终点站	动车组	09:08	18:01	8小时55分	1269
D2245/D2248	涪陵北		重庆市	过路车	杭州东	杭州市	浙江省	终点站	动车组	09:29	20:06	10小时39分	1525
D2225/D2228	涪陵北		重庆市	过路车	福州	福州市	福建省	终点站	动车组	09:36	22:08	12小时34分	1680
G310	涪陵北		重庆市	过路车	北京西		北京市	终点站	高速铁路	10:05	21:46	0分	1821
D3251/D3254	涪陵北		重庆市	过路车	南昌西	南昌市	江西省	终点站	动车组	10:06	19:37	9小时33分	1123
D635/D638	涪陵北		重庆市	过路车	上海虹桥		上海市	终点站	动车组	10:23	22:14	11小时53分	1571
D2221/D2224	涪陵北		重庆市	过路车	杭州东	杭州市	浙江省	终点站	动车组	10:46	21:54	11小时18分	1474
D351/D354	涪陵北		重庆市	过路车	上海虹桥		上海市	终点站	动车组	11:03	22:19	11小时18分	1571
D2205/D2208	涪陵北		重庆市	过路车	上海虹桥		上海市	终点站	动车组	11:12	22:24	11小时14分	1571
D6103	涪陵北		重庆市	过路车	重庆北		重庆市	终点站	动车组	11:36	12:21	47分	92
D2253/D2256	涪陵北		重庆市	过路车	宜兴	无锡市	江苏省	终点站	动车组	11:42	22:06	10小时26分	1398
D2256	涪陵北		重庆市	过路车	宜兴	无锡市	江苏省	终点站	动车组	11:42	22:06	10小时26分	1398
D623	涪陵北		重庆市	过路车	重庆北		重庆市	终点站	动车组	11:51	12:37	48分	92
D6111	涪陵北		重庆市	过路车	重庆北		重庆市	终点站	动车组	12:12	12:57	47分	92
D632/D633	涪陵北		重庆市	过路车	成都东	成都市	四川省	终点站	动车组	13:00	16:22	3小时25分	396
D627	涪陵北		重庆市	过路车	重庆北		重庆市	终点站	动车组	13:25	14:05	43分	92
D368/D365	涪陵北		重庆市	过路车	丰都		重庆市	终点站	动车组	13:53	14:12	21分	33
D366/D367	涪陵北		重庆市	过路车	成都东	成都市	四川省	终点站	动车组	14:06	17:05	3小时1分	401
D2278/D2275	涪陵北		重庆市	过路车	石柱县		重庆市	终点站	动车组	14:08	14:43	37分	91
D6118	涪陵北		重庆市	过路车	丰都		重庆市	终点站	动车组	14:17	14:36	21分	42
D625	涪陵北		重庆市	过路车	重庆北		重庆市	终点站	动车组	14:31	15:10	41分	92
D6117	涪陵北		重庆市	过路车	重庆北		重庆市	终点站	动车组	15:16	16:00	46分	92
D629	涪陵北		重庆市	过路车	重庆北		重庆市	终点站	动车组	15:28	16:08	42分	92
D618/D619	涪陵北		重庆市	过路车	成都东	成都市	四川省	终点站	动车组	15:47	18:50	3小时5分	396
D619/D618	涪陵北		重庆市	过路车	成都东	成都市	四川省	终点站	动车组	15:47	18:50	3小时5分	396
D2373	涪陵北		重庆市	过路车	成都东	成都市	四川省	终点站	动车组	16:03	19:16	3小时15分	396
D2252	涪陵北		重庆市	过路车	石柱县		重庆市	终点站	动车组	16:05	16:46	43分	91
D2259	涪陵北		重庆市	过路车	成都东	成都市	四川省	终点站	动车组	16:39	19:39	3小时2分	396
D624	涪陵北		重庆市	过路车	丰都		重庆市	终点站	动车组	16:43	17:02	21分	42
D352/D353	涪陵北		重庆市	过路车	成都东	成都市	四川省	终点站	动车组	17:20	20:25	3小时7分	396
D2254/D2255	涪陵北		重庆市	过路车	成都东	成都市	四川省	终点站	动车组	17:40	20:32	2小时54分	405
D636/D637	涪陵北		重庆市	过路车	成都东	成都市	四川省	终点站	动车组	17:57	20:48	2小时53分	396
D361	涪陵北		重庆市	过路车	成都东	成都市	四川省	终点站	动车组	18:26	21:42	3小时32分	396
D2243/D2242	涪陵北		重庆市	过路车	成都东	成都市	四川省	终点站	动车组	19:16	22:09	2小时55分	41
D6106	涪陵北		重庆市	过路车	石柱县		重庆市	终点站	动车组	19:45	20:27	44分	91
D6113	涪陵北		重庆市	过路车	重庆北		重庆市	终点站	动车组	20:01	20:39	47分	92
D2265	涪陵北		重庆市	过路车	重庆北		重庆市	终点站	动车组	20:21	21:00	41分	92
D2268/D2269	涪陵北		重庆市	过路车	重庆北		重庆市	终点站	动车组	20:42	21:21	41分	92
D2232/D2233	涪陵北		重庆市	过路车	重庆北		重庆市	终点站	动车组	21:31	22:10	41分	103
G315/G318	涪陵北		重庆市	过路车	重庆北		重庆市	终点站	高速铁路	21:47	22:26	41分	92
D2226/D2227	涪陵北		重庆市	过路车	重庆北		重庆市	终点站	动车组	21:59	22:38	41分	97
D2377/D2376	涪陵北		重庆市	过路车	重庆北		重庆市	终点站	动车组	22:10	22:52	44分	111
D5586	桐庐	杭州市	浙江省	过路车	杭州东	杭州市	浙江省	终点站	动车组	06:45	07:18	35分	96
G7554	桐庐	杭州市	浙江省	过路车	上海虹桥		上海市	终点站	高速铁路	07:12	09:01	1小时51分	255
D5588	桐庐	杭州市	浙江省	过路车	杭州东	杭州市	浙江省	终点站	动车组	07:25	08:04	41分	96
D7473	电白	茂名市	广东省	过路车	湛江西	湛江市	广东省	终点站	动车组	15:54	16:42	50分	114
D7478	电白	茂名市	广东省	过路车	肇庆东	肇庆市	广东省	终点站	动车组	16:19	19:24	3小时7分	418
D7475	电白	茂名市	广东省	过路车	湛江西	湛江市	广东省	终点站	动车组	16:48	17:42	56分	114
D7480	电白	茂名市	广东省	过路车	广州南	广州市	广东省	终点站	动车组	17:11	19:36	2小时27分	316
D7477	电白	茂名市	广东省	过路车	湛江西	湛江市	广东省	终点站	动车组	17:26	18:12	48分	114
D7481	电白	茂名市	广东省	过路车	湛江西	湛江市	广东省	终点站	动车组	18:49	19:43	56分	114
D7193	电白	茂名市	广东省	过路车	湛江西	湛江市	广东省	终点站	动车组	19:26	20:14	50分	114
D7169	电白	茂名市	广东省	过路车	湛江西	湛江市	广东省	终点站	动车组	20:06	21:00	56分	114
D5817/D5820	仙桃西		湖北省	过路车	宜昌东	宜昌市	湖北省	终点站	动车组	07:42	08:45	1小时5分	178
D5968	仙桃西		湖北省	过路车	汉口	武汉市	湖北省	终点站	动车组	07:43	08:42	1小时1分	114
D3031/D3034	仙桃西		湖北省	过路车	上海虹桥		上海市	终点站	动车组	07:54	14:47	6小时55分	943
D5941	仙桃西		湖北省	过路车	宜昌东	宜昌市	湖北省	终点站	动车组	08:05	09:08	1小时5分	178
D366/D367	仙桃西		湖北省	过路车	成都东	成都市	四川省	终点站	动车组	08:53	17:05	8小时14分	1035
D5970	仙桃西		湖北省	过路车	汉口	武汉市	湖北省	终点站	动车组	09:07	09:58	53分	114
D5862/D5863	仙桃西		湖北省	过路车	宜昌东	宜昌市	湖北省	终点站	动车组	09:45	10:55	1小时12分	183
D3082	仙桃西		湖北省	过路车	南京南	南京市	江苏省	终点站	动车组	10:12	14:22	4小时12分	630
D3255/D3258	仙桃西		湖北省	过路车	南昌西	南昌市	江西省	终点站	动车组	10:25	14:16	3小时53分	497
D3252/D3253	仙桃西		湖北省	过路车	重庆北		重庆市	终点站	动车组	11:37	17:25	5小时51分	737
D5952	仙桃西		湖北省	过路车	汉口	武汉市	湖北省	终点站	动车组	11:41	12:33	54分	114
D5950	仙桃西		湖北省	过路车	汉口	武汉市	湖北省	终点站	动车组	13:01	13:54	1小时5分	114
D3251/D3254	仙桃西		湖北省	过路车	南昌西	南昌市	江西省	终点站	动车组	15:20	19:37	4小时19分	484
D5951	仙桃西		湖北省	过路车	利川	恩施土家族苗族自治州	湖北省	终点站	动车组	15:29	19:36	4小时9分	453
D5810/D5811	仙桃西		湖北省	过路车	宜昌东	宜昌市	湖北省	终点站	动车组	17:03	18:19	1小时18分	173
D5861/D5864	仙桃西		湖北省	过路车	大冶北	黄石市	湖北省	终点站	动车组	17:14	19:56	2小时44分	245
D5822/D5823	仙桃西		湖北省	过路车	宜昌东	宜昌市	湖北省	终点站	动车组	17:33	18:48	1小时17分	173
D5823/D5822	仙桃西		湖北省	过路车	宜昌东	宜昌市	湖北省	终点站	动车组	17:33	18:48	1小时17分	173
D5821/D5824	仙桃西		湖北省	过路车	荆州	荆州市	湖北省	终点站	动车组	20:00	20:39	41分	90
D5953	仙桃西		湖北省	过路车	宜昌东	宜昌市	湖北省	终点站	动车组	20:01	21:18	1小时19分	178
D5961	仙桃西		湖北省	过路车	宜昌东	宜昌市	湖北省	终点站	动车组	20:01	21:16	1小时17分	178
G1101	赤壁北	咸宁市	湖北省	过路车	广州南	广州市	广东省	终点站	高速铁路	07:20	11:11	3小时53分	941
G431	赤壁北	咸宁市	湖北省	过路车	南宁东	南宁市	广西壮族自治区	终点站	高速铁路	07:48	14:44	6小时58分	1121
G1003	赤壁北	咸宁市	湖北省	过路车	深圳北	深圳市	广东省	终点站	高速铁路	08:30	12:42	4小时14分	1043
G1107	赤壁北	咸宁市	湖北省	过路车	广州南	广州市	广东省	终点站	高速铁路	09:14	13:10	4小时4分	941
G1155/G1158	赤壁北	咸宁市	湖北省	过路车	广州南	广州市	广东省	终点站	高速铁路	09:45	13:30	3小时47分	941
G291/G294	赤壁北	咸宁市	湖北省	过路车	天津		天津市	终点站	高速铁路	09:50	16:56	7小时12分	1373
G1143	赤壁北	咸宁市	湖北省	过路车	广州南	广州市	广东省	终点站	高速铁路	09:58	13:45	0分	941
G864/G865	赤壁北	咸宁市	湖北省	过路车	兰州西	兰州市	甘肃省	终点站	高速铁路	10:04	19:24	9小时22分	1746
G551	赤壁北	咸宁市	湖北省	过路车	深圳北	深圳市	广东省	终点站	高速铁路	10:30	15:00	4小时36分	1003
G425	赤壁北	咸宁市	湖北省	过路车	桂林北	桂林市	广西壮族自治区	终点站	高速铁路	10:49	15:10	4小时23分	745
G1035/G1038	赤壁北	咸宁市	湖北省	过路车	深圳北	深圳市	广东省	终点站	高速铁路	11:07	15:57	4小时53分	1048
G280	赤壁北	咸宁市	湖北省	过路车	济南西	济南市	山东省	终点站	高速铁路	11:54	18:13	6小时21分	1310
G4556	赤壁北	咸宁市	湖北省	过路车	武汉	武汉市	湖北省	终点站	高速铁路	12:35	13:15	42分	128
G1123	赤壁北	咸宁市	湖北省	过路车	广州南	广州市	广东省	终点站	高速铁路	14:38	18:26	3小时50分	941
G1533	赤壁北	咸宁市	湖北省	过路车	贵阳北	贵阳市	贵州省	终点站	高速铁路	15:00	19:35	4小时53分	940
G402	赤壁北	咸宁市	湖北省	过路车	北京西		北京市	终点站	高速铁路	15:35	21:59	6小时26分	1357
G1125	赤壁北	咸宁市	湖北省	过路车	广州南	广州市	广东省	终点站	高速铁路	15:42	19:30	3小时50分	941
G1133	赤壁北	咸宁市	湖北省	过路车	广州南	广州市	广东省	终点站	高速铁路	18:36	22:41	4小时10分	941
G1128	赤壁北	咸宁市	湖北省	过路车	南京南	南京市	江苏省	终点站	高速铁路	19:09	22:34	3小时27分	640
G4749	赤壁北	咸宁市	湖北省	过路车	广州南	广州市	广东省	终点站	高速铁路	20:00	23:48	3小时50分	941
G1526	赤壁北	咸宁市	湖北省	过路车	武汉	武汉市	湖北省	终点站	高速铁路	21:55	22:28	35分	128
G7035	上海西		上海市	过路车	上海		上海市	终点站	高速铁路	08:28	08:35	9分	74
G7202	上海西		上海市	过路车	无锡	无锡市	江苏省	终点站	高速铁路	09:24	10:11	48分	121
G7236/G7237	上海西		上海市	过路车	合肥南	合肥市	安徽省	终点站	高速铁路	10:36	13:39	3小时5分	463
G7075/G7078	上海西		上海市	过路车	上海		上海市	终点站	高速铁路	13:11	13:21	12分	5
G7248/G7249	上海西		上海市	过路车	合肥南	合肥市	安徽省	终点站	高速铁路	13:21	16:15	2小时55分	463
G7092/G7093	上海西		上海市	过路车	安庆	安庆市	安徽省	终点站	高速铁路	13:50	17:54	4小时6分	563
G7050	上海西		上海市	过路车	南京	南京市	江苏省	终点站	高速铁路	14:38	16:29	1小时53分	296
G7053	上海西		上海市	过路车	上海		上海市	终点站	高速铁路	15:09	15:15	8分	5
G7059	上海西		上海市	过路车	上海		上海市	终点站	高速铁路	16:53	16:59	7分	5
G9278/G9275	上海西		上海市	过路车	上海		上海市	终点站	高速铁路	16:53	16:59	7分	5
G9275/G9278	上海西		上海市	过路车	上海		上海市	终点站	高速铁路	16:53	16:59	7分	5
G7199	上海西		上海市	过路车	上海		上海市	终点站	高速铁路	17:05	17:12	9分	5
G7207	上海西		上海市	过路车	上海		上海市	终点站	高速铁路	19:00	19:07	9分	5
G7260/G7261	上海西		上海市	过路车	合肥南	合肥市	安徽省	终点站	高速铁路	19:19	22:12	2小时54分	463
G7261/G7260	上海西		上海市	过路车	合肥南	合肥市	安徽省	终点站	高速铁路	19:19	22:12	2小时54分	463
G7083/G7086	上海西		上海市	过路车	上海		上海市	终点站	高速铁路	19:29	19:36	8分	5
G7285/G7288	上海西		上海市	过路车	上海		上海市	终点站	高速铁路	19:59	20:07	9分	5
G7065	上海西		上海市	过路车	上海		上海市	终点站	高速铁路	20:07	20:14	8分	5
G7360	上海西		上海市	过路车	上海		上海市	终点站	高速铁路	21:24	21:34	12分	5
G7067	上海西		上海市	过路车	上海		上海市	终点站	高速铁路	21:40	21:48	14分	29
G7027	上海西		上海市	过路车	上海		上海市	终点站	高速铁路	21:43	21:49	7分	5
D1621	景州	衡水市	河北省	过路车	荣成	威海市	山东省	终点站	动车组	08:35	14:37	6小时4分	795
D1623	景州	衡水市	河北省	过路车	威海	威海市	山东省	终点站	动车组	09:35	15:26	5小时53分	754
D1601	景州	衡水市	河北省	过路车	济南西	济南市	山东省	终点站	动车组	10:12	11:26	1小时16分	138
D1644/D1645	景州	衡水市	河北省	过路车	运城北	运城市	山西省	终点站	动车组	10:22	15:45	5小时30分	748
G4282/G4283	景州	衡水市	河北省	过路车	太原南	太原市	山西省	终点站	高速铁路	11:02	13:47	2小时49分	580
G2055/G2058	景州	衡水市	河北省	过路车	广州南	广州市	广东省	终点站	高速铁路	11:24	21:01	9小时39分	2113
D1631/D1634	景州	衡水市	河北省	过路车	青岛北	青岛市	山东省	终点站	动车组	11:35	15:29	3小时56分	536
D1636/D1637	景州	衡水市	河北省	过路车	运城北	运城市	山西省	终点站	动车组	11:56	17:01	5小时7分	748
D1637/D1636	景州	衡水市	河北省	过路车	运城北	运城市	山西省	终点站	动车组	11:56	17:01	5小时7分	748
D1626	景州	衡水市	河北省	过路车	石家庄	石家庄市	河北省	终点站	动车组	12:38	13:52	1小时16分	100
D1604	景州	衡水市	河北省	过路车	石家庄	石家庄市	河北省	终点站	动车组	13:01	14:05	1小时6分	160
G2094/G2095	景州	衡水市	河北省	过路车	兰州西	兰州市	甘肃省	终点站	高速铁路	13:55	22:42	8小时50分	1723
G2078/G2079	景州	衡水市	河北省	过路车	运城北	运城市	山西省	终点站	高速铁路	15:30	20:57	5小时29分	748
D1603	景州	衡水市	河北省	过路车	济南西	济南市	山东省	终点站	动车组	15:30	16:40	1小时12分	138
D1615	景州	衡水市	河北省	过路车	威海	威海市	山东省	终点站	动车组	15:55	21:18	5小时26分	754
G2621/G2624	景州	衡水市	河北省	过路车	青岛北	青岛市	山东省	终点站	高速铁路	16:08	19:24	3小时19分	476
D1635/D1638	景州	衡水市	河北省	过路车	青岛	青岛市	山东省	终点站	动车组	16:54	21:12	4小时20分	551
D1625	景州	衡水市	河北省	过路车	烟台	烟台市	山东省	终点站	动车组	17:42	22:46	5小时7分	693
D1606	景州	衡水市	河北省	过路车	石家庄	石家庄市	河北省	终点站	动车组	18:26	19:37	1小时13分	160
D1632/D1633	景州	衡水市	河北省	过路车	太原南	太原市	山西省	终点站	动车组	20:00	22:45	2小时47分	392
D6573/D6572	延平西	南平市	福建省	过路车	赣州	赣州市	江西省	终点站	动车组	07:38	11:32	3小时56分	534
D6572/D6573	延平西	南平市	福建省	过路车	赣州	赣州市	江西省	终点站	动车组	07:38	11:32	3小时56分	534
G5265/G5268	延平西	南平市	福建省	过路车	龙岩	龙岩市	福建省	终点站	高速铁路	08:19	10:03	1小时46分	230
G322	延平西	南平市	福建省	过路车	北京南		北京市	终点站	高速铁路	09:45	18:38	8小时55分	1667
G5262/G5263	延平西	南平市	福建省	过路车	福州	福州市	福建省	终点站	高速铁路	10:38	11:27	51分	138
D6312/D6313	延平西	南平市	福建省	过路车	福州南	福州市	福建省	终点站	动车组	11:17	15:53	4小时38分	612
D6313/D6312	延平西	南平市	福建省	过路车	福州南	福州市	福建省	终点站	动车组	11:17	15:53	4小时38分	612
G2385	延平西	南平市	福建省	过路车	厦门北	厦门市	福建省	终点站	高速铁路	11:55	14:41	2小时48分	247
D6318/D6315	延平西	南平市	福建省	过路车	厦门	厦门市	福建省	终点站	动车组	12:35	15:53	3小时20分	414
D6315/D6318	延平西	南平市	福建省	过路车	厦门	厦门市	福建省	终点站	动车组	12:35	15:53	3小时20分	414
G5266/G5267	延平西	南平市	福建省	过路车	福州	福州市	福建省	终点站	高速铁路	12:45	13:40	57分	138
G1509	延平西	南平市	福建省	过路车	三明	三明市	福建省	终点站	高速铁路	13:06	13:38	34分	68
G1603	延平西	南平市	福建省	过路车	深圳北	深圳市	广东省	终点站	高速铁路	13:40	19:39	6小时1分	618
G1510	延平西	南平市	福建省	过路车	南京南	南京市	江苏省	终点站	高速铁路	14:24	20:52	6小时30分	1130
G1654	延平西	南平市	福建省	过路车	上海虹桥		上海市	终点站	高速铁路	16:09	20:25	4小时18分	699
G2379	延平西	南平市	福建省	过路车	厦门北	厦门市	福建省	终点站	高速铁路	16:44	19:31	2小时49分	247
D6271/D6274	延平西	南平市	福建省	过路车	景德镇北	景德镇市	江西省	终点站	动车组	17:06	19:22	2小时19分	391
G5261/G5264	延平西	南平市	福建省	过路车	龙岩	龙岩市	福建省	终点站	高速铁路	18:17	20:07	1小时53分	230
K1210	延平西	南平市	福建省	过路车	上海南		上海市	终点站	快速	18:33	09:39	15小时9分	846
G2386	延平西	南平市	福建省	过路车	杭州东	杭州市	浙江省	终点站	高速铁路	18:37	22:16	3小时41分	540
G323	延平西	南平市	福建省	过路车	厦门北	厦门市	福建省	终点站	高速铁路	18:54	21:43	2小时52分	356
D6571/D6574	延平西	南平市	福建省	过路车	福州	福州市	福建省	终点站	动车组	20:13	21:18	1小时7分	178
G1452	湖口	九江市	江西省	过路车	杭州东	杭州市	浙江省	终点站	高速铁路	08:32	12:10	3小时40分	551
D6251	湖口	九江市	江西省	过路车	南昌	南昌市	江西省	终点站	动车组	09:20	10:41	1小时23分	165
D6266/D6267	湖口	九江市	江西省	过路车	南昌	南昌市	江西省	终点站	动车组	10:54	14:53	4小时1分	517
G1643/G1646	湖口	九江市	江西省	过路车	福州	福州市	福建省	终点站	高速铁路	11:27	15:28	4小时3分	616
D3282/D3283	湖口	九江市	江西省	过路车	大冶北	黄石市	湖北省	终点站	动车组	11:40	12:55	1小时17分	158
D6254	湖口	九江市	江西省	过路车	景德镇北	景德镇市	江西省	终点站	动车组	11:43	12:36	56分	121
G2388/G2389	湖口	九江市	江西省	过路车	西安北	西安市	陕西省	终点站	高速铁路	11:49	19:30	7小时43分	916
G2382	湖口	九江市	江西省	过路车	杭州东	杭州市	浙江省	终点站	高速铁路	12:06	16:18	4小时14分	410
K421/K424	湖口	九江市	江西省	过路车	宁波	宁波市	浙江省	终点站	快速	12:50	22:27	9小时41分	840
D2106	湖口	九江市	江西省	过路车	衢州	衢州市	浙江省	终点站	动车组	13:12	16:06	2小时56分	304
G867/G870	湖口	九江市	江西省	过路车	温州南	温州市	浙江省	终点站	高速铁路	13:58	19:15	5小时20分	597
D6255	湖口	九江市	江西省	过路车	南昌	南昌市	江西省	终点站	动车组	14:21	15:47	1小时28分	165
D6256	湖口	九江市	江西省	过路车	景德镇北	景德镇市	江西省	终点站	动车组	14:28	15:23	57分	121
G2387/G2390	湖口	九江市	江西省	过路车	杭州东	杭州市	浙江省	终点站	高速铁路	14:58	19:02	4小时6分	551
G5022	湖口	九江市	江西省	过路车	景德镇北	景德镇市	江西省	终点站	高速铁路	15:08	16:11	1小时5分	121
K423/K422	湖口	九江市	江西省	过路车	成都	成都市	四川省	终点站	快速	16:30	16:43	24小时17分	1767
K422/K423	湖口	九江市	江西省	过路车	成都	成都市	四川省	终点站	快速	16:30	16:43	24小时17分	1767
D6257	湖口	九江市	江西省	过路车	南昌	南昌市	江西省	终点站	动车组	17:03	18:32	1小时31分	165
K86/K87	湖口	九江市	江西省	过路车	广州	广州市	广东省	终点站	快速	17:20	07:40	14小时55分	1128
D6258	湖口	九江市	江西省	过路车	景德镇北	景德镇市	江西省	终点站	动车组	17:38	18:31	55分	121
G2391/G2394	湖口	九江市	江西省	过路车	郑州东	郑州市	河南省	终点站	高速铁路	18:11	22:36	4小时27分	626
K1555/K1558	湖口	九江市	江西省	过路车	上海		上海市	终点站	快速	18:43	05:23	10小时43分	721
D6263	湖口	九江市	江西省	过路车	南昌	南昌市	江西省	终点站	动车组	18:54	20:18	1小时26分	165
D2105	湖口	九江市	江西省	过路车	南昌	南昌市	江西省	终点站	动车组	19:16	20:40	1小时26分	165
D6265/D6268	湖口	九江市	江西省	过路车	南昌	南昌市	江西省	终点站	动车组	19:57	21:34	1小时39分	165
K753/K752	湖口	九江市	江西省	过路车	上海南		上海市	终点站	快速	20:05	05:26	9小时25分	750
D6260	湖口	九江市	江西省	过路车	景德镇北	景德镇市	江西省	终点站	动车组	20:40	21:41	1小时3分	121
K1371	湖口	九江市	江西省	过路车	九江	九江市	江西省	终点站	快速	21:37	22:16	42分	30
K1557/K1556	湖口	九江市	江西省	过路车	南宁	南宁市	广西壮族自治区	终点站	快速	21:56	16:38	18小时46分	1420
K1218/K1219	湖口	九江市	江西省	过路车	宁波	宁波市	浙江省	终点站	快速	22:48	10:24	11小时39分	770
K781/K784	湖口	九江市	江西省	过路车	上海		上海市	终点站	快速	23:04	11:41	12小时40分	721
G8564	璧山		重庆市	过路车	成都东	成都市	四川省	终点站	高速铁路	07:43	09:18	1小时37分	275
G8631	璧山		重庆市	过路车	沙坪坝		重庆市	终点站	高速铁路	07:57	08:09	0分	24
G8548	璧山		重庆市	过路车	成都东	成都市	四川省	终点站	高速铁路	09:38	10:52	1小时16分	275
D4752	璧山		重庆市	过路车	成都东	成都市	四川省	终点站	动车组	10:09	12:03	2小时0分	275
C6004	璧山		重庆市	过路车	成都东	成都市	四川省	终点站	城际列车	11:42	13:49	2小时9分	275
G8705/G8708	璧山		重庆市	过路车	万州北		重庆市	终点站	高速铁路	12:19	14:17	2小时0分	289
G2892	璧山		重庆市	过路车	成都东	成都市	四川省	终点站	高速铁路	12:21	13:43	1小时26分	275
G8508	璧山		重庆市	过路车	成都东	成都市	四川省	终点站	高速铁路	12:43	13:56	1小时15分	275
G8596	璧山		重庆市	过路车	成都东	成都市	四川省	终点站	高速铁路	12:58	14:27	1小时31分	275
G8507	璧山		重庆市	过路车	重庆北		重庆市	终点站	高速铁路	14:11	14:37	28分	44
G2888	璧山		重庆市	过路车	成都东	成都市	四川省	终点站	高速铁路	14:17	15:40	1小时26分	275
G8530	璧山		重庆市	过路车	成都东	成都市	四川省	终点站	高速铁路	14:35	16:06	1小时33分	275
D1849/D1852	璧山		重庆市	过路车	广元	广元市	四川省	终点站	动车组	15:29	19:18	3小时51分	553
G8511	璧山		重庆市	过路车	重庆北		重庆市	终点站	高速铁路	15:46	16:12	28分	44
G8551	璧山		重庆市	过路车	沙坪坝		重庆市	终点站	高速铁路	16:42	16:55	22分	24
G2889	璧山		重庆市	过路车	昆明南	昆明市	云南省	终点站	高速铁路	17:27	22:42	5小时18分	837
G2207	璧山		重庆市	过路车	重庆西		重庆市	终点站	高速铁路	18:07	18:24	19分	27
G2890	璧山		重庆市	过路车	成都东	成都市	四川省	终点站	高速铁路	18:23	19:58	1小时38分	275
G8520	璧山		重庆市	过路车	成都东	成都市	四川省	终点站	高速铁路	18:52	20:12	1小时23分	275
G2215	璧山		重庆市	过路车	重庆西		重庆市	终点站	高速铁路	19:04	19:21	19分	27
G2870	璧山		重庆市	过路车	成都东	成都市	四川省	终点站	高速铁路	19:37	21:07	1小时32分	275
G8583	璧山		重庆市	过路车	重庆西		重庆市	终点站	高速铁路	19:41	19:58	19分	27
G2087/G2090	桃村北	烟台市	山东省	过路车	成都东	成都市	四川省	终点站	高速铁路	08:06	21:57	13小时53分	2338
C6554	桃村北	烟台市	山东省	过路车	青岛北	青岛市	山东省	终点站	城际列车	08:41	09:56	1小时23分	151
D6085	桃村北	烟台市	山东省	过路车	荣成	威海市	山东省	终点站	动车组	08:45	10:06	1小时23分	150
D6044/D6045	桃村北	烟台市	山东省	过路车	龙口市	烟台市	山东省	终点站	动车组	09:08	11:16	2小时10分	150
C6581	桃村北	烟台市	山东省	过路车	威海	威海市	山东省	终点站	城际列车	09:51	10:38	49分	109
G476	桃村北	烟台市	山东省	过路车	北京南		北京市	终点站	高速铁路	10:03	15:18	5小时16分	913
D1616	桃村北	烟台市	山东省	过路车	石家庄	石家庄市	河北省	终点站	动车组	10:11	16:05	5小时55分	805
D6074	桃村北	烟台市	山东省	过路车	济南	济南市	山东省	终点站	动车组	10:59	14:30	3小时33分	487
G6982/G6983	桃村北	烟台市	山东省	过路车	荣成	威海市	山东省	终点站	高速铁路	12:13	13:26	1小时15分	150
D6080	桃村北	烟台市	山东省	过路车	平原东	德州市	山东省	终点站	动车组	12:29	16:46	4小时19分	576
G2051/G2054	桃村北	烟台市	山东省	过路车	西安北	西安市	陕西省	终点站	高速铁路	12:48	21:28	8小时42分	1659
C6567	桃村北	烟台市	山东省	过路车	烟台南	烟台市	山东省	终点站	城际列车	13:00	13:18	20分	36
D8142/D8143	桃村北	烟台市	山东省	过路车	岚山西	日照市	山东省	终点站	动车组	13:44	16:17	2小时35分	-37
C6505/C6508	桃村北	烟台市	山东省	过路车	青岛	青岛市	山东省	终点站	城际列车	14:24	16:07	1小时44分	166
G455/G458	桃村北	烟台市	山东省	过路车	上海虹桥		上海市	终点站	高速铁路	14:36	22:21	7小时46分	1402
D6076	桃村北	烟台市	山东省	过路车	济南	济南市	山东省	终点站	动车组	15:15	18:33	3小时29分	487
D6043/D6046	桃村北	烟台市	山东省	过路车	青岛	青岛市	山东省	终点站	动车组	15:24	16:54	1小时31分	166
D6031/D6034	桃村北	烟台市	山东省	过路车	龙口市	烟台市	山东省	终点站	动车组	15:55	17:59	2小时21分	150
D1624	桃村北	烟台市	山东省	过路车	石家庄	石家庄市	河北省	终点站	动车组	16:51	22:55	6小时6分	745
D6053	桃村北	烟台市	山东省	过路车	烟台	烟台市	山东省	终点站	动车组	16:54	17:22	36分	48
G2073/G2076	桃村北	烟台市	山东省	过路车	郑州东	郑州市	河南省	终点站	高速铁路	17:00	23:02	6小时4分	1157
D1695/D1698	桃村北	烟台市	山东省	过路车	威海	威海市	山东省	终点站	动车组	17:05	17:50	47分	109
G2082/G2083	桃村北	烟台市	山东省	过路车	威海	威海市	山东省	终点站	高速铁路	18:08	18:54	48分	-131
C6572	桃村北	烟台市	山东省	过路车	青岛北	青岛市	山东省	终点站	城际列车	18:51	19:47	58分	151
C6582	桃村北	烟台市	山东省	过路车	青岛北	青岛市	山东省	终点站	城际列车	19:21	20:23	1小时5分	151
G1848/G1849	桃村北	烟台市	山东省	过路车	烟台	烟台市	山东省	终点站	高速铁路	19:23	19:51	30分	48
G475	桃村北	烟台市	山东省	过路车	荣成	威海市	山东省	终点站	高速铁路	21:03	22:23	1小时22分	150
D8506	绥芬河	牡丹江市	黑龙江省	始发车	哈尔滨西	哈尔滨市	黑龙江省	终点站	动车组	06:32	10:00	3小时28分	444
D5385/D5388	绥芬河	牡丹江市	黑龙江省	始发车	齐齐哈尔	齐齐哈尔市	黑龙江省	终点站	动车组	08:24	13:14	4小时50分	723
G714	绥芬河	牡丹江市	黑龙江省	始发车	大连北	大连市	辽宁省	终点站	高速铁路	08:48	16:29	7小时41分	1365
D8512	绥芬河	牡丹江市	黑龙江省	始发车	哈尔滨	哈尔滨市	黑龙江省	终点站	动车组	10:46	13:52	3小时6分	437
D8516	绥芬河	牡丹江市	黑龙江省	始发车	哈尔滨	哈尔滨市	黑龙江省	终点站	动车组	12:16	15:04	2小时48分	437
D8520	绥芬河	牡丹江市	黑龙江省	始发车	哈尔滨	哈尔滨市	黑龙江省	终点站	动车组	15:12	18:18	3小时6分	437
G4122	绥芬河	牡丹江市	黑龙江省	始发车	大连北	大连市	辽宁省	终点站	高速铁路	15:42	23:11	7小时29分	1365
2728	绥芬河	牡丹江市	黑龙江省	始发车	大连	大连市	辽宁省	终点站	普快	16:02	11:13	19小时11分	1452
G4130	绥芬河	牡丹江市	黑龙江省	始发车	沈阳北	沈阳市	辽宁省	终点站	高速铁路	17:06	22:24	5小时18分	982
D8524	绥芬河	牡丹江市	黑龙江省	始发车	哈尔滨西	哈尔滨市	黑龙江省	终点站	动车组	17:19	20:34	3小时15分	444
K7242	绥芬河	牡丹江市	黑龙江省	始发车	牡丹江	牡丹江市	黑龙江省	终点站	快速	18:48	20:12	1小时24分	137
D7962	绥芬河	牡丹江市	黑龙江省	始发车	牡丹江	牡丹江市	黑龙江省	终点站	动车组	19:25	20:29	1小时4分	137
D7964	绥芬河	牡丹江市	黑龙江省	始发车	牡丹江	牡丹江市	黑龙江省	终点站	动车组	20:22	21:21	59分	137
D4742	大足南		重庆市	过路车	广元	广元市	四川省	终点站	动车组	07:38	10:38	3小时13分	501
G8542	大足南		重庆市	过路车	成都东	成都市	四川省	终点站	高速铁路	08:18	09:28	1小时12分	223
G8543	大足南		重庆市	过路车	沙坪坝		重庆市	终点站	高速铁路	08:29	08:53	26分	76
C6002	大足南		重庆市	过路车	成都东	成都市	四川省	终点站	城际列车	10:07	11:24	1小时25分	223
D4752	大足南		重庆市	过路车	成都东	成都市	四川省	终点站	动车组	10:52	12:03	1小时14分	223
G8501	大足南		重庆市	过路车	重庆北		重庆市	终点站	高速铁路	11:06	11:50	47分	96
G2216	大足南		重庆市	过路车	郑州东	郑州市	河南省	终点站	高速铁路	11:36	19:23	7小时49分	1404
G8705/G8708	大足南		重庆市	过路车	万州北		重庆市	终点站	高速铁路	12:01	14:17	2小时18分	341
G8596	大足南		重庆市	过路车	成都东	成都市	四川省	终点站	高速铁路	13:15	14:27	1小时14分	223
G2886	大足南		重庆市	过路车	成都东	成都市	四川省	终点站	高速铁路	13:30	14:40	1小时12分	223
G8507	大足南		重庆市	过路车	重庆北		重庆市	终点站	高速铁路	13:46	14:37	53分	96
G8566	大足南		重庆市	过路车	成都东	成都市	四川省	终点站	高速铁路	14:10	15:12	1小时4分	223
G8530	大足南		重庆市	过路车	成都东	成都市	四川省	终点站	高速铁路	14:53	16:06	1小时16分	297
G2891	大足南		重庆市	过路车	昆明南	昆明市	云南省	终点站	高速铁路	15:15	20:50	5小时37分	889
G8555	大足南		重庆市	过路车	沙坪坝		重庆市	终点站	高速铁路	16:36	17:07	33分	76
G8752	大足南		重庆市	过路车	德阳	德阳市	四川省	终点站	高速铁路	17:29	19:07	1小时40分	363
G2207	大足南		重庆市	过路车	重庆西		重庆市	终点站	高速铁路	17:49	18:24	37分	79
G1757/G1756	大足南		重庆市	过路车	成都东	成都市	四川省	终点站	高速铁路	18:36	19:31	57分	223
G2215	大足南		重庆市	过路车	重庆西		重庆市	终点站	高速铁路	18:46	19:21	37分	79
G8520	大足南		重庆市	过路车	成都东	成都市	四川省	终点站	高速铁路	19:10	20:12	1小时5分	297
G1974/G1975	大足南		重庆市	过路车	重庆西		重庆市	终点站	高速铁路	19:43	20:19	38分	-267
G8663	大足南		重庆市	过路车	贵阳北	贵阳市	贵州省	终点站	高速铁路	19:52	22:38	2小时49分	426
G1505	江宁	南京市	江苏省	过路车	南宁东	南宁市	广西壮族自治区	终点站	高速铁路	07:30	19:47	12小时19分	2055
D3295/D3298	江宁	南京市	江苏省	过路车	龙岩	龙岩市	福建省	终点站	动车组	07:55	17:50	9小时57分	1350
D2254/D2255	江宁	南京市	江苏省	过路车	成都东	成都市	四川省	终点站	动车组	08:09	20:32	12小时29分	1686
G7645/G7648	江宁	南京市	江苏省	过路车	苍南	温州市	浙江省	终点站	高速铁路	09:16	14:12	5小时1分	731
G595/G594	江宁	南京市	江苏省	过路车	金寨	六安市	安徽省	终点站	高速铁路	09:38	11:40	2小时4分	524
G1882/G1883	江宁	南京市	江苏省	过路车	西安北	西安市	陕西省	终点站	高速铁路	10:10	15:56	5小时48分	1226
D2262/D2263	江宁	南京市	江苏省	过路车	成都东	成都市	四川省	终点站	动车组	10:35	23:18	12小时49分	1677
D2293	江宁	南京市	江苏省	过路车	深圳北	深圳市	广东省	终点站	动车组	10:51	23:01	12小时15分	1708
G7674/G7675	江宁	南京市	江苏省	过路车	合肥南	合肥市	安徽省	终点站	高速铁路	11:47	12:58	1小时13分	215
G7675/G7674	江宁	南京市	江苏省	过路车	合肥南	合肥市	安徽省	终点站	高速铁路	11:47	12:58	1小时13分	176
G1495	江宁	南京市	江苏省	过路车	南昌	南昌市	江西省	终点站	高速铁路	14:08	18:44	4小时38分	826
G7673/G7676	江宁	南京市	江苏省	过路车	宁波	宁波市	浙江省	终点站	高速铁路	14:42	17:07	2小时31分	402
D2196/D2197	江宁	南京市	江苏省	过路车	金寨	六安市	安徽省	终点站	动车组	15:13	17:18	2小时7分	308
G589/G592	江宁	南京市	江苏省	过路车	温州南	温州市	浙江省	终点站	高速铁路	15:40	20:37	4小时59分	670
G60	江宁	南京市	江苏省	过路车	北京南		北京市	终点站	高速铁路	16:49	21:29	4小时42分	1035
G7677/G7680	江宁	南京市	江苏省	过路车	温州南	温州市	浙江省	终点站	高速铁路	17:01	21:29	4小时30分	584
G7690	江宁	南京市	江苏省	过路车	南京南	南京市	江苏省	终点站	高速铁路	17:39	17:49	16分	12
D3296/D3297	江宁	南京市	江苏省	过路车	南京南	南京市	江苏省	终点站	动车组	18:37	18:46	17分	12
D3297/D3296	江宁	南京市	江苏省	过路车	南京南	南京市	江苏省	终点站	动车组	18:37	18:46	17分	12
D2245/D2248	江宁	南京市	江苏省	过路车	杭州东	杭州市	浙江省	终点站	动车组	18:41	20:06	1小时30分	244
G344	江宁	南京市	江苏省	过路车	济南西	济南市	山东省	终点站	高速铁路	19:21	22:49	3小时30分	629
G7645/G7648	寿县	淮南市	安徽省	过路车	苍南	温州市	浙江省	终点站	高速铁路	07:07	14:12	7小时7分	1004
G7477/G7480	寿县	淮南市	安徽省	过路车	丽水	丽水市	浙江省	终点站	高速铁路	07:40	12:58	5小时20分	764
G1878/G1879	寿县	淮南市	安徽省	过路车	西安北	西安市	陕西省	终点站	高速铁路	08:14	13:08	4小时56分	1064
G7681/G7684	寿县	淮南市	安徽省	过路车	温州南	温州市	浙江省	终点站	高速铁路	08:22	15:04	6小时44分	854
G1905/G1908	寿县	淮南市	安徽省	过路车	福州	福州市	福建省	终点站	高速铁路	09:16	14:53	5小时39分	993
G7669/G7672	寿县	淮南市	安徽省	过路车	温州南	温州市	浙江省	终点站	高速铁路	10:38	16:38	6小时2分	947
G1902/G1903	寿县	淮南市	安徽省	过路车	兰州西	兰州市	甘肃省	终点站	高速铁路	13:34	21:55	8小时23分	1632
G9294	寿县	淮南市	安徽省	过路车	阜阳西	阜阳市	安徽省	终点站	高速铁路	16:11	16:47	38分	113
G860/G861	寿县	淮南市	安徽省	过路车	西安北	西安市	陕西省	终点站	高速铁路	16:28	21:18	4小时52分	1029
G861/G860	寿县	淮南市	安徽省	过路车	西安北	西安市	陕西省	终点站	高速铁路	16:28	21:18	4小时52分	1064
G859/G862	寿县	淮南市	安徽省	过路车	福州	福州市	福建省	终点站	高速铁路	16:58	21:51	4小时55分	958
G7164/G7165	寿县	淮南市	安徽省	过路车	亳州南	亳州市	安徽省	终点站	高速铁路	16:58	17:57	1小时1分	201
G7277/G7276	寿县	淮南市	安徽省	过路车	阜阳西	阜阳市	安徽省	终点站	高速铁路	18:05	18:48	48分	113
G7163/G7166	寿县	淮南市	安徽省	过路车	上海虹桥		上海市	终点站	高速铁路	19:16	23:08	3小时54分	556
G7686/G7687	寿县	淮南市	安徽省	过路车	阜阳西	阜阳市	安徽省	终点站	高速铁路	19:37	20:13	46分	113
G7687/G7686	寿县	淮南市	安徽省	过路车	阜阳西	阜阳市	安徽省	终点站	高速铁路	19:37	20:13	46分	113
G1602	寿县	淮南市	安徽省	过路车	亳州南	亳州市	安徽省	终点站	高速铁路	19:50	20:57	1小时9分	-1695
G1906/G1907	寿县	淮南市	安徽省	过路车	郑州东	郑州市	河南省	终点站	高速铁路	20:32	23:01	2小时31分	541
G1877/G1880	寿县	淮南市	安徽省	过路车	合肥南	合肥市	安徽省	终点站	高速铁路	21:21	22:11	52分	185
G7682/G7683	寿县	淮南市	安徽省	过路车	阜阳西	阜阳市	安徽省	终点站	高速铁路	21:31	22:07	38分	113
D8342	防城港北	防城港市	广西壮族自治区	始发车	南宁东	南宁市	广西壮族自治区	终点站	动车组	07:50	08:50	1小时0分	148
D8344	防城港北	防城港市	广西壮族自治区	始发车	南宁东	南宁市	广西壮族自治区	终点站	动车组	09:55	10:55	1小时0分	148
D8346	防城港北	防城港市	广西壮族自治区	始发车	南宁东	南宁市	广西壮族自治区	终点站	动车组	10:35	11:35	1小时0分	148
D3745/D3748	防城港北	防城港市	广西壮族自治区	始发车	广州南	广州市	广东省	终点站	动车组	11:36	16:42	5小时6分	711
T8711/T8714	防城港北	防城港市	广西壮族自治区	始发车	北海	北海市	广西壮族自治区	终点站	特快	11:54	13:18	1小时24分	139
D8350	防城港北	防城港市	广西壮族自治区	始发车	南宁东	南宁市	广西壮族自治区	终点站	动车组	13:02	14:02	1小时0分	148
D8354	防城港北	防城港市	广西壮族自治区	始发车	南宁东	南宁市	广西壮族自治区	终点站	动车组	16:18	17:18	1小时0分	148
T8715/T8718	防城港北	防城港市	广西壮族自治区	始发车	北海	北海市	广西壮族自治区	终点站	特快	17:00	18:27	1小时27分	139
D8454	防城港北	防城港市	广西壮族自治区	始发车	桂林北	桂林市	广西壮族自治区	终点站	动车组	18:02	22:31	4小时29分	546
D9690	防城港北	防城港市	广西壮族自治区	始发车	柳州	柳州市	广西壮族自治区	终点站	动车组	19:28	22:40	3小时12分	382
D9646	防城港北	防城港市	广西壮族自治区	始发车	南宁东	南宁市	广西壮族自治区	终点站	动车组	20:40	21:40	1小时0分	148
D8356	防城港北	防城港市	广西壮族自治区	始发车	南宁东	南宁市	广西壮族自治区	终点站	动车组	21:50	22:50	1小时0分	148
D7451	开平南	开平市	广东省	过路车	湛江西	湛江市	广东省	终点站	动车组	08:14	10:23	2小时11分	306
C7209	开平南	开平市	广东省	过路车	阳江	阳江市	广东省	终点站	城际列车	09:08	09:41	35分	97
D7452	开平南	开平市	广东省	过路车	广州南	广州市	广东省	终点站	动车组	09:20	10:24	1小时6分	126
D7493	开平南	开平市	广东省	过路车	湛江西	湛江市	广东省	终点站	动车组	09:46	11:37	1小时53分	306
C7202	开平南	开平市	广东省	过路车	广州南	广州市	广东省	终点站	城际列车	09:59	11:24	1小时31分	126
D7456	开平南	开平市	广东省	过路车	广州南	广州市	广东省	终点站	动车组	10:57	11:59	1小时4分	126
C7225	开平南	开平市	广东省	过路车	阳江	阳江市	广东省	终点站	城际列车	11:31	12:04	35分	97
D7458	开平南	开平市	广东省	过路车	广州南	广州市	广东省	终点站	动车组	11:35	12:40	1小时7分	126
D7465	开平南	开平市	广东省	过路车	湛江西	湛江市	广东省	终点站	动车组	12:31	14:34	2小时5分	306
C7203	开平南	开平市	广东省	过路车	阳江	阳江市	广东省	终点站	城际列车	12:57	13:47	52分	97
C7211	开平南	开平市	广东省	过路车	阳江	阳江市	广东省	终点站	城际列车	13:41	14:15	36分	97
D7490	开平南	开平市	广东省	过路车	广州南	广州市	广东省	终点站	动车组	14:00	15:09	1小时11分	126
D7494	开平南	开平市	广东省	过路车	广州南	广州市	广东省	终点站	动车组	14:28	15:48	1小时27分	126
D7194	开平南	开平市	广东省	过路车	广州南	广州市	广东省	终点站	动车组	15:00	16:23	1小时25分	126
D7475	开平南	开平市	广东省	过路车	湛江西	湛江市	广东省	终点站	动车组	15:27	17:42	2小时17分	304
D7470	开平南	开平市	广东省	过路车	广州南	广州市	广东省	终点站	动车组	15:40	16:42	1小时4分	126
D7472	开平南	开平市	广东省	过路车	广州南	广州市	广东省	终点站	动车组	15:57	17:15	1小时20分	126
D7474	开平南	开平市	广东省	过路车	肇庆东	肇庆市	广东省	终点站	动车组	16:46	18:33	1小时49分	228
D7495	开平南	开平市	广东省	过路车	湛江西	湛江市	广东省	终点站	动车组	17:07	19:16	2小时11分	304
D7478	开平南	开平市	广东省	过路车	肇庆东	肇庆市	广东省	终点站	动车组	17:29	19:24	1小时57分	228
C7228	开平南	开平市	广东省	过路车	广州南	广州市	广东省	终点站	城际列车	17:41	18:54	1小时15分	126
D7193	开平南	开平市	广东省	过路车	湛江西	湛江市	广东省	终点站	动车组	17:57	20:14	2小时19分	304
D7558	开平南	开平市	广东省	过路车	广州南	广州市	广东省	终点站	动车组	18:56	20:07	1小时13分	126
C7206	开平南	开平市	广东省	过路车	广州南	广州市	广东省	终点站	城际列车	19:16	20:33	1小时19分	126
D7485	开平南	开平市	广东省	过路车	湛江西	湛江市	广东省	终点站	动车组	19:33	21:44	2小时13分	304
D7497	开平南	开平市	广东省	过路车	湛江西	湛江市	广东省	终点站	动车组	20:24	22:16	1小时54分	304
D7171	开平南	开平市	广东省	过路车	湛江西	湛江市	广东省	终点站	动车组	21:33	23:41	2小时10分	304
C7222	开平南	开平市	广东省	过路车	广州南	广州市	广东省	终点站	城际列车	22:03	23:19	1小时31分	126
K451/K454	兰州	兰州市	甘肃省	过路车	成都	成都市	四川省	终点站	快速	00:04	10:59	11小时11分	828
K375/K378	兰州	兰州市	甘肃省	过路车	上海		上海市	终点站	快速	00:35	05:29	29小时9分	2185
K680	兰州	兰州市	甘肃省	过路车	重庆		重庆市	终点站	快速	00:45	12:15	11小时45分	936
K4180	兰州	兰州市	甘肃省	过路车	重庆		重庆市	终点站	快速	00:48	12:55	12小时25分	936
K544	兰州	兰州市	甘肃省	过路车	重庆		重庆市	终点站	快速	00:56	12:40	12小时3分	936
K1057/K1060	兰州	兰州市	甘肃省	过路车	成都	成都市	四川省	终点站	快速	01:19	12:25	11小时21分	1160
K985/K988	兰州	兰州市	甘肃省	过路车	昆明	昆明市	云南省	终点站	快速	01:24	10:34	33小时25分	1928
Z271/Z274	兰州	兰州市	甘肃省	过路车	青岛	青岛市	山东省	终点站	新空直达	01:44	04:50	27小时27分	2236
K1615/K1618	兰州	兰州市	甘肃省	过路车	成都	成都市	四川省	终点站	快速	01:56	13:51	12小时12分	850
K1616/K1617	兰州	兰州市	甘肃省	过路车	银川	银川市	宁夏回族自治区	终点站	快速	03:55	21:18	17小时38分	1014
K452/K453	兰州	兰州市	甘肃省	过路车	喀什	喀什地区	新疆维吾尔自治区	终点站	快速	04:11	14:54	35小时0分	3120
K2637	兰州	兰州市	甘肃省	过路车	西宁	西宁市	青海省	终点站	快速	04:42	07:40	3小时14分	216
C8529	兰州	兰州市	甘肃省	始发车	中川机场	兰州市	甘肃省	终点站	城际列车	04:48	05:33	45分	70
K4179	兰州	兰州市	甘肃省	过路车	乌鲁木齐	乌鲁木齐市	新疆维吾尔自治区	终点站	快速	04:56	06:20	25小时39分	1953
K679	兰州	兰州市	甘肃省	过路车	乌鲁木齐	乌鲁木齐市	新疆维吾尔自治区	终点站	快速	04:56	06:10	25小时29分	1953
K4350/K4351	兰州	兰州市	甘肃省	过路车	奎屯	伊犁哈萨克自治州	新疆维吾尔自治区	终点站	快速	05:06	09:30	28小时41分	2189
K1517/K1520	兰州	兰州市	甘肃省	过路车	西宁	西宁市	青海省	终点站	快速	05:13	08:10	3小时14分	328
C8515	兰州	兰州市	甘肃省	始发车	中川机场	兰州市	甘肃省	终点站	城际列车	05:23	06:10	47分	70
K885/K888	兰州	兰州市	甘肃省	过路车	兰州西	兰州市	甘肃省	终点站	快速	05:30	05:42	35分	137
K543	兰州	兰州市	甘肃省	过路车	乌鲁木齐	乌鲁木齐市	新疆维吾尔自治区	终点站	快速	05:49	04:53	23小时19分	1953
K4629/K4628	兰州	兰州市	甘肃省	过路车	乌鲁木齐	乌鲁木齐市	新疆维吾尔自治区	终点站	快速	05:59	08:15	26小时47分	1953
K4628/K4629	兰州	兰州市	甘肃省	过路车	乌鲁木齐	乌鲁木齐市	新疆维吾尔自治区	终点站	快速	05:59	08:15	26小时47分	1953
Z6201	兰州	兰州市	甘肃省	始发车	武威	武威市	甘肃省	终点站	新空直达	06:12	09:34	3小时22分	303
6068	兰州	兰州市	甘肃省	始发车	广元	广元市	四川省	终点站	普快	06:15	12:27	6小时12分	509
C8501	兰州	兰州市	甘肃省	始发车	中川机场	兰州市	甘肃省	终点站	城际列车	06:22	07:09	47分	70
K177	兰州	兰州市	甘肃省	过路车	西宁	西宁市	青海省	终点站	快速	06:43	09:35	3小时0分	216
C8531	兰州	兰州市	甘肃省	始发车	中川机场	兰州市	甘肃省	终点站	城际列车	07:01	08:00	59分	70
D762/D763	兰州	兰州市	甘肃省	始发车	成都东	成都市	四川省	终点站	动车组	07:06	14:08	7小时2分	908
K815	兰州	兰州市	甘肃省	过路车	西宁	西宁市	青海省	终点站	快速	07:09	10:03	3小时11分	216
K169	兰州	兰州市	甘肃省	过路车	喀什	喀什地区	新疆维吾尔自治区	终点站	快速	07:19	21:01	37小时58分	3120
7510	兰州	兰州市	甘肃省	始发车	干塘	中卫市	宁夏回族自治区	终点站	普快	07:20	14:47	0分	234
K2632/K2633	兰州	兰州市	甘肃省	过路车	西宁	西宁市	青海省	终点站	快速	07:36	10:19	3小时3分	216
K652/K653	兰州	兰州市	甘肃省	过路车	南宁	南宁市	广西壮族自治区	终点站	快速	07:39	18:22	35小时4分	2181
Z6205	兰州	兰州市	甘肃省	始发车	嘉峪关	嘉峪关市	甘肃省	终点站	新空直达	07:46	15:20	7小时34分	770
Z6209	兰州	兰州市	甘肃省	始发车	张掖	张掖市	甘肃省	终点站	新空直达	07:46	13:12	5小时26分	547
D8882	兰州	兰州市	甘肃省	始发车	陇南	陇南市	甘肃省	终点站	动车组	07:50	10:48	2小时58分	370
T6608	兰州	兰州市	甘肃省	始发车	甘谷	天水市	甘肃省	终点站	特快	07:57	11:21	3小时24分	281
T175	兰州	兰州市	甘肃省	过路车	西宁	西宁市	青海省	终点站	特快	08:01	10:36	2小时52分	212
K2615/K2618	兰州	兰州市	甘肃省	始发车	成都	成都市	四川省	终点站	快速	08:09	19:15	11小时6分	828
C8517	兰州	兰州市	甘肃省	始发车	中川机场	兰州市	甘肃省	终点站	城际列车	08:13	08:56	43分	70
K775/K778	兰州	兰州市	甘肃省	过路车	东莞东	东莞市	广州省	终点站	快速	08:18	20:08	36小时16分	2653
K2058/K2059	兰州	兰州市	甘肃省	过路车	乌鲁木齐	乌鲁木齐市	新疆维吾尔自治区	终点站	快速	08:20	07:12	23小时8分	1897
K4238	兰州	兰州市	甘肃省	过路车	北京西		北京市	终点站	快速	08:25	13:20	29小时10分	1876
K1309/K1312	兰州	兰州市	甘肃省	过路车	西宁	西宁市	青海省	终点站	快速	08:27	11:43	3小时31分	216
K170	兰州	兰州市	甘肃省	过路车	西安	西安市	陕西省	终点站	快速	08:30	18:32	10小时24分	676
D55	兰州	兰州市	甘肃省	始发车	乌鲁木齐	乌鲁木齐市	新疆维吾尔自治区	终点站	动车组	08:35	20:32	11小时57分	1796
D8886	兰州	兰州市	甘肃省	始发车	陇南	陇南市	甘肃省	终点站	动车组	08:36	11:25	2小时49分	370
K417/K420	兰州	兰州市	甘肃省	始发车	泰州	泰州市	江苏省	终点站	快速	08:45	13:19	28小时34分	2036
C8503	兰州	兰州市	甘肃省	始发车	中川机场	兰州市	甘肃省	终点站	城际列车	08:48	09:35	47分	70
T6611	兰州	兰州市	甘肃省	始发车	金昌	金昌市	甘肃省	终点站	特快	09:00	12:43	3小时43分	377
K886/K887	兰州	兰州市	甘肃省	过路车	天津		天津市	终点站	快速	09:03	14:12	29小时26分	1940
D754	兰州	兰州市	甘肃省	始发车	重庆北		重庆市	终点站	动车组	09:11	15:51	6小时40分	862
2635	兰州	兰州市	甘肃省	过路车	兰州西	兰州市	甘肃省	终点站	普快	09:14	09:26	32分	10
Z223	兰州	兰州市	甘肃省	过路车	拉萨	拉萨市	西藏自治区	终点站	新空直达	09:28	09:55	24小时44分	2187
Z322/Z323	兰州	兰州市	甘肃省	过路车	拉萨	拉萨市	西藏自治区	终点站	新空直达	09:29	09:55	24小时44分	2188
7561	兰州	兰州市	甘肃省	始发车	兰州新区	兰州市	甘肃省	终点站	普快	09:35	10:52	1小时17分	66
K1058/K1059	兰州	兰州市	甘肃省	过路车	西宁	西宁市	青海省	终点站	快速	09:41	12:45	3小时19分	216
T282/T283	兰州	兰州市	甘肃省	过路车	乌鲁木齐	乌鲁木齐市	新疆维吾尔自治区	终点站	特快	09:48	06:26	20小时53分	1953
7502	兰州	兰州市	甘肃省	始发车	陇西	宝鸡市	陕西省	终点站	普快	09:57	14:20	4小时23分	202
Z6207	兰州	兰州市	甘肃省	始发车	张掖	张掖市	甘肃省	终点站	新空直达	10:13	16:19	6小时6分	547
K4896/K4897	兰州	兰州市	甘肃省	始发车	平凉	平凉市	甘肃省	终点站	快速	10:15	17:29	7小时14分	522
C8519	兰州	兰州市	甘肃省	始发车	中川机场	兰州市	甘肃省	终点站	城际列车	10:21	11:15	54分	70
K593/K596	兰州	兰州市	甘肃省	过路车	杭州	杭州市	浙江省	终点站	快速	10:46	18:47	32小时16分	2276
Z106	兰州	兰州市	甘肃省	过路车	济南	济南市	山东省	终点站	新空直达	10:50	08:15	21小时42分	1909
Z229/Z232	兰州	兰州市	甘肃省	过路车	深圳	深圳市	广东省	终点站	新空直达	11:09	19:14	32小时28分	2849
Z311	兰州	兰州市	甘肃省	过路车	西宁	西宁市	青海省	终点站	新空直达	11:13	14:40	3小时48分	216
T115/T118	兰州	兰州市	甘肃省	始发车	上海		上海市	终点站	特快	11:16	13:30	26小时14分	2185
Z917	兰州	兰州市	甘肃省	始发车	拉萨	拉萨市	西藏自治区	终点站	新空直达	11:20	11:20	24小时0分	2188
2636	兰州	兰州市	甘肃省	过路车	呼和浩特	呼和浩特市	内蒙古自治区	终点站	普快	11:23	06:14	19小时3分	1144
Z151	兰州	兰州市	甘肃省	过路车	西宁	西宁市	青海省	终点站	新空直达	11:27	14:20	3小时7分	216
T390	兰州	兰州市	甘肃省	过路车	合肥	合肥市	安徽省	终点站	特快	11:37	10:01	22小时41分	1675
C8505	兰州	兰州市	甘肃省	始发车	中川机场	兰州市	甘肃省	终点站	城际列车	11:45	12:35	50分	70
K1584	兰州	兰州市	甘肃省	过路车	重庆		重庆市	终点站	快速	11:54	23:20	11小时41分	1714
T197	兰州	兰州市	甘肃省	过路车	乌鲁木齐	乌鲁木齐市	新疆维吾尔自治区	终点站	特快	11:56	08:26	20小时47分	1944
K2185/K2188	兰州	兰州市	甘肃省	过路车	上海		上海市	终点站	快速	12:01	18:01	30小时15分	2173
K9665	兰州	兰州市	甘肃省	始发车	武威	武威市	甘肃省	终点站	快速	12:11	16:20	4小时9分	303
K9882/K9883	兰州	兰州市	甘肃省	过路车	银川	银川市	宁夏回族自治区	终点站	快速	12:11	21:00	9小时5分	468
T6615	兰州	兰州市	甘肃省	始发车	金昌	金昌市	甘肃省	终点站	特快	12:18	15:56	3小时38分	377
K4030/K4031	兰州	兰州市	甘肃省	过路车	嘉峪关	嘉峪关市	甘肃省	终点站	快速	12:25	22:59	10小时56分	770
Z39/Z42	兰州	兰州市	甘肃省	过路车	上海		上海市	终点站	新空直达	12:26	11:59	23小时50分	2185
Z163/Z166	兰州	兰州市	甘肃省	过路车	上海		上海市	终点站	新空直达	12:32	11:51	23小时34分	2185
Z21	兰州	兰州市	甘肃省	过路车	拉萨	拉萨市	西藏自治区	终点站	新空直达	12:32	12:45	24小时28分	2184
K175	兰州	兰州市	甘肃省	过路车	乌鲁木齐	乌鲁木齐市	新疆维吾尔自治区	终点站	快速	12:39	12:23	23小时59分	1953
D8887	兰州	兰州市	甘肃省	过路车	兰州西	兰州市	甘肃省	终点站	动车组	12:47	12:59	29分	10
T305/T308	兰州	兰州市	甘肃省	过路车	福州	福州市	福建省	终点站	特快	12:50	19:47	31小时13分	2535
T204/T205	兰州	兰州市	甘肃省	过路车	伊宁	伊犁哈萨克自治州	新疆维吾尔自治区	终点站	特快	12:56	15:39	26小时58分	2557
C8521	兰州	兰州市	甘肃省	始发车	中川机场	兰州市	甘肃省	终点站	城际列车	13:03	13:49	46分	70
K132/K133	兰州	兰州市	甘肃省	始发车	深圳西	深圳市	广东省	终点站	快速	13:12	09:16	44小时4分	3112
C8533	兰州	兰州市	甘肃省	始发车	中川机场	兰州市	甘肃省	终点站	城际列车	13:15	14:08	53分	70
D756	兰州	兰州市	甘肃省	始发车	重庆北		重庆市	终点站	动车组	13:20	20:15	6小时55分	862
Z292/Z293	兰州	兰州市	甘肃省	过路车	乌鲁木齐	乌鲁木齐市	新疆维吾尔自治区	终点站	新空直达	13:28	07:52	18小时40分	1840
Z136/Z137	兰州	兰州市	甘肃省	过路车	广州	广州市	广东省	终点站	新空直达	13:34	21:11	31小时53分	2846
Z263/Z266	兰州	兰州市	甘肃省	过路车	广州	广州市	广东省	终点站	新空直达	13:41	19:50	30小时25分	2792
K376/K377	兰州	兰州市	甘肃省	过路车	西宁	西宁市	青海省	终点站	快速	13:45	16:50	3小时20分	216
Z291/Z294	兰州	兰州市	甘肃省	过路车	信阳	信阳市	河南省	终点站	新空直达	13:50	08:40	19小时6分	1489
D8884	兰州	兰州市	甘肃省	始发车	陇南	陇南市	甘肃省	终点站	动车组	13:57	16:57	3小时0分	370
D8881	兰州	兰州市	甘肃省	过路车	兰州西	兰州市	甘肃省	终点站	动车组	14:03	14:15	24分	10
T111/T114	兰州	兰州市	甘肃省	始发车	杭州	杭州市	浙江省	终点站	特快	14:05	18:54	28小时49分	2355
C8507	兰州	兰州市	甘肃省	始发车	中川机场	兰州市	甘肃省	终点站	城际列车	14:14	15:07	53分	15
Z215/Z218	兰州	兰州市	甘肃省	始发车	上海		上海市	终点站	新空直达	14:40	14:54	24小时14分	2185
7563	兰州	兰州市	甘肃省	始发车	兰州新区	兰州市	甘肃省	终点站	普快	14:44	15:49	1小时5分	66
D8890	兰州	兰州市	甘肃省	过路车	陇南	陇南市	甘肃省	终点站	动车组	14:48	17:46	3小时14分	370
Z272/Z273	兰州	兰州市	甘肃省	过路车	西宁	西宁市	青海省	终点站	新空直达	14:56	17:31	2小时52分	216
K178	兰州	兰州市	甘肃省	过路车	郑州	郑州市	河南省	终点站	快速	14:58	08:18	17小时38分	1187
T176	兰州	兰州市	甘肃省	过路车	北京西		北京市	终点站	特快	15:05	09:37	18小时49分	1557
K9881/K9884	兰州	兰州市	甘肃省	过路车	陇南	陇南市	甘肃省	终点站	快速	15:12	19:27	4小时32分	370
Z135/Z138	兰州	兰州市	甘肃省	过路车	乌鲁木齐	乌鲁木齐市	新疆维吾尔自治区	终点站	新空直达	15:18	08:35	17小时32分	1888
Z125/Z128	兰州	兰州市	甘肃省	始发车	厦门北	厦门市	福建省	终点站	新空直达	15:19	21:41	30小时22分	2743
C8535	兰州	兰州市	甘肃省	始发车	中川机场	兰州市	甘肃省	终点站	城际列车	15:32	16:17	45分	70
D752	兰州	兰州市	甘肃省	过路车	重庆北		重庆市	终点站	动车组	15:35	22:41	7小时19分	862
T389	兰州	兰州市	甘肃省	过路车	西宁	西宁市	青海省	终点站	特快	15:40	18:30	3小时9分	216
T198	兰州	兰州市	甘肃省	过路车	郑州	郑州市	河南省	终点站	特快	15:45	07:05	15小时35分	1248
T306/T307	兰州	兰州市	甘肃省	过路车	乌鲁木齐	乌鲁木齐市	新疆维吾尔自治区	终点站	特快	15:47	09:58	18小时28分	1725
T281/T284	兰州	兰州市	甘肃省	过路车	南宁	南宁市	广西壮族自治区	终点站	特快	15:52	10:56	43小时19分	2673
K1537/K1540	兰州	兰州市	甘肃省	过路车	乌鲁木齐	乌鲁木齐市	新疆维吾尔自治区	终点站	快速	15:54	14:05	22小时27分	1953
K1351/K1354	兰州	兰州市	甘肃省	过路车	乌鲁木齐	乌鲁木齐市	新疆维吾尔自治区	终点站	快速	15:54	13:57	22小时19分	1953
T203/T206	兰州	兰州市	甘肃省	过路车	上海		上海市	终点站	特快	16:05	17:50	26小时5分	2158
C8523	兰州	兰州市	甘肃省	始发车	中川机场	兰州市	甘肃省	终点站	城际列车	16:06	16:46	40分	70
Z22	兰州	兰州市	甘肃省	过路车	北京西		北京市	终点站	新空直达	16:30	08:28	16小时13分	1569
Z264/Z265	兰州	兰州市	甘肃省	过路车	拉萨	拉萨市	西藏自治区	终点站	新空直达	16:41	16:45	24小时19分	2188
K1518/K1519	兰州	兰州市	甘肃省	过路车	沈阳北	沈阳市	辽宁省	终点站	快速	16:43	06:27	38小时4分	2606
K9667/K9670	兰州	兰州市	甘肃省	始发车	敦煌	酒泉市	甘肃省	终点站	快速	16:52	07:25	14小时33分	1133
C8509	兰州	兰州市	甘肃省	始发车	中川机场	兰州市	甘肃省	终点站	城际列车	17:06	18:02	56分	70
Z152	兰州	兰州市	甘肃省	过路车	北京西		北京市	终点站	新空直达	17:11	14:26	21小时30分	1864
Z230/Z231	兰州	兰州市	甘肃省	过路车	乌鲁木齐	乌鲁木齐市	新疆维吾尔自治区	终点站	新空直达	17:15	10:07	17小时7分	1871
G1601	铜陵北	铜陵市	安徽省	过路车	深圳北	深圳市	广东省	终点站	高速铁路	10:17	19:35	9小时20分	1428
G302	铜陵北	铜陵市	安徽省	过路车	北京南		北京市	终点站	高速铁路	10:27	16:28	-3小时-25分	1139
G162	铜陵北	铜陵市	安徽省	过路车	北京南		北京市	终点站	高速铁路	11:05	16:53	5小时50分	1139
D5597	铜陵北	铜陵市	安徽省	过路车	黄山北	黄山市	安徽省	终点站	动车组	11:33	12:32	1小时1分	167
G1902/G1903	铜陵北	铜陵市	安徽省	过路车	兰州西	兰州市	甘肃省	终点站	高速铁路	11:47	21:55	10小时10分	1898
D5657	铜陵北	铜陵市	安徽省	过路车	安庆	安庆市	安徽省	终点站	动车组	11:58	12:56	1小时0分	118
D5656	铜陵北	铜陵市	安徽省	过路车	合肥南	合肥市	安徽省	终点站	动车组	12:09	12:55	48分	139
G2396/G2397	铜陵北	铜陵市	安徽省	过路车	杭州东	杭州市	浙江省	终点站	高速铁路	12:15	15:11	0分	252
G268	铜陵北	铜陵市	安徽省	过路车	北京南		北京市	终点站	高速铁路	12:15	18:18	6小时5分	1139
G7403	铜陵北	铜陵市	安徽省	过路车	黄山北	黄山市	安徽省	终点站	高速铁路	12:40	13:43	1小时5分	167
G322	铜陵北	铜陵市	安徽省	过路车	北京南		北京市	终点站	高速铁路	12:46	18:38	5小时54分	1139
G242/G243	铜陵北	铜陵市	安徽省	过路车	青岛	青岛市	山东省	终点站	高速铁路	13:12	20:26	7小时16分	1129
G330	铜陵北	铜陵市	安徽省	过路车	天津西		天津市	终点站	高速铁路	13:30	19:25	5小时57分	1034
G7417	铜陵北	铜陵市	安徽省	过路车	黄山北	黄山市	安徽省	终点站	高速铁路	14:02	14:58	58分	167
D5659	铜陵北	铜陵市	安徽省	过路车	安庆	安庆市	安徽省	终点站	动车组	14:08	15:06	1小时0分	118
G324	铜陵北	铜陵市	安徽省	过路车	北京南		北京市	终点站	高速铁路	14:23	20:13	0分	1139
G355	铜陵北	铜陵市	安徽省	过路车	厦门北	厦门市	福建省	终点站	高速铁路	14:34	19:58	5小时31分	914
G860/G861	铜陵北	铜陵市	安徽省	过路车	西安北	西安市	陕西省	终点站	高速铁路	14:48	21:18	6小时32分	1295
G861/G860	铜陵北	铜陵市	安徽省	过路车	西安北	西安市	陕西省	终点站	高速铁路	14:48	21:18	6小时32分	1330
G635	铜陵北	铜陵市	安徽省	过路车	广州南	广州市	广东省	终点站	高速铁路	14:53	23:00	-1小时-44分	1270
G7416	铜陵北	铜陵市	安徽省	过路车	合肥南	合肥市	安徽省	终点站	高速铁路	14:57	15:55	1小时0分	139
G241/G244	铜陵北	铜陵市	安徽省	过路车	厦门	厦门市	福建省	终点站	高速铁路	15:26	21:06	5小时42分	945
G304	铜陵北	铜陵市	安徽省	过路车	北京南		北京市	终点站	高速铁路	15:48	21:48	6小时2分	1139
G323	铜陵北	铜陵市	安徽省	过路车	厦门北	厦门市	福建省	终点站	高速铁路	15:54	21:43	5小时51分	914
G636	铜陵北	铜陵市	安徽省	过路车	淮南南	淮南市	安徽省	终点站	高速铁路	16:12	17:59	1小时49分	-106
G301	铜陵北	铜陵市	安徽省	过路车	福州南	福州市	福建省	终点站	高速铁路	16:16	20:12	0分	688
G356	铜陵北	铜陵市	安徽省	过路车	北京南		北京市	终点站	高速铁路	16:18	22:23	6小时8分	1139
D5661	铜陵北	铜陵市	安徽省	过路车	安庆	安庆市	安徽省	终点站	动车组	16:23	17:21	1小时0分	118
D5598	铜陵北	铜陵市	安徽省	过路车	合肥南	合肥市	安徽省	终点站	动车组	16:42	17:46	1小时14分	139
G2395/G2398	铜陵北	铜陵市	安徽省	过路车	郑州东	郑州市	河南省	终点站	高速铁路	16:51	21:06	4小时17分	492
G7419	铜陵北	铜陵市	安徽省	过路车	黄山北	黄山市	安徽省	终点站	高速铁路	17:23	18:32	1小时12分	167
G272	铜陵北	铜陵市	安徽省	过路车	北京南		北京市	终点站	高速铁路	17:28	22:41	5小时15分	1139
G325	铜陵北	铜陵市	安徽省	过路车	厦门北	厦门市	福建省	终点站	高速铁路	17:35	22:54	5小时21分	914
G1620	铜陵北	铜陵市	安徽省	过路车	阜阳西	阜阳市	安徽省	终点站	高速铁路	17:40	20:06	2小时28分	367
G1901/G1904	铜陵北	铜陵市	安徽省	过路车	福州	福州市	福建省	终点站	高速铁路	17:56	21:24	3小时30分	669
G1602	铜陵北	铜陵市	安徽省	过路车	亳州南	亳州市	安徽省	终点站	高速铁路	18:03	20:57	2小时56分	-1429
G303	铜陵北	铜陵市	安徽省	过路车	福州	福州市	福建省	终点站	高速铁路	18:12	21:44	0分	669
G348	铜陵北	铜陵市	安徽省	过路车	济南西	济南市	山东省	终点站	高速铁路	18:29	22:40	4小时13分	733
G859/G862	铜陵北	铜陵市	安徽省	过路车	福州	福州市	福建省	终点站	高速铁路	18:32	21:51	3小时21分	634
D5663	铜陵北	铜陵市	安徽省	过路车	安庆	安庆市	安徽省	终点站	动车组	18:39	19:37	1小时0分	118
D5595	铜陵北	铜陵市	安徽省	过路车	黄山北	黄山市	安徽省	终点站	动车组	18:50	19:55	1小时7分	167
D5662	铜陵北	铜陵市	安徽省	过路车	合肥南	合肥市	安徽省	终点站	动车组	18:59	19:45	48分	139
G1670	铜陵北	铜陵市	安徽省	过路车	徐州东	徐州市	江苏省	终点站	高速铁路	20:25	23:02	2小时39分	518
G1612	铜陵北	铜陵市	安徽省	过路车	合肥南	合肥市	安徽省	终点站	高速铁路	20:38	21:22	0分	139
D5664	铜陵北	铜陵市	安徽省	过路车	合肥南	合肥市	安徽省	终点站	动车组	20:57	21:43	48分	139
G161	铜陵北	铜陵市	安徽省	过路车	安庆	安庆市	安徽省	终点站	高速铁路	20:57	21:55	1小时0分	118
G351	铜陵北	铜陵市	安徽省	过路车	黄山北	黄山市	安徽省	终点站	高速铁路	21:05	22:01	58分	167
D5665	铜陵北	铜陵市	安徽省	过路车	安庆	安庆市	安徽省	终点站	动车组	21:12	22:10	1小时0分	118
D4907	钟山西	贺州市	广西壮族自治区	过路车	广州南	广州市	广东省	终点站	动车组	07:42	09:23	1小时43分	285
D4937	钟山西	贺州市	广西壮族自治区	过路车	广州南	广州市	广东省	终点站	动车组	08:17	10:22	2小时7分	285
D8262/D8263	钟山西	贺州市	广西壮族自治区	过路车	南宁东	南宁市	广西壮族自治区	终点站	动车组	08:22	12:15	3小时55分	537
D4935	钟山西	贺州市	广西壮族自治区	过路车	广州南	广州市	广东省	终点站	动车组	08:31	10:31	2小时2分	292
D2985	钟山西	贺州市	广西壮族自治区	过路车	广州南	广州市	广东省	终点站	动车组	08:44	10:42	2小时0分	285
D4903	钟山西	贺州市	广西壮族自治区	过路车	广州南	广州市	广东省	终点站	动车组	08:44	10:42	0分	285
D4975	钟山西	贺州市	广西壮族自治区	过路车	佛山西	佛山市	广东省	终点站	动车组	08:58	10:34	1小时43分	252
D2992/D2993	钟山西	贺州市	广西壮族自治区	过路车	柳州	柳州市	广西壮族自治区	终点站	动车组	09:06	11:37	2小时33分	325
D2996/D2997	钟山西	贺州市	广西壮族自治区	过路车	广州	广州市	广东省	终点站	动车组	09:07	11:03	1小时58分	282
D4565	钟山西	贺州市	广西壮族自治区	过路车	佛山西	佛山市	广东省	终点站	动车组	09:26	11:00	1小时46分	252
G2902	钟山西	贺州市	广西壮族自治区	过路车	桂林北	桂林市	广西壮族自治区	终点站	高速铁路	09:40	10:31	53分	161
D4277	钟山西	贺州市	广西壮族自治区	过路车	佛山西	佛山市	广东省	终点站	动车组	09:41	11:33	1小时54分	252
D2806	钟山西	贺州市	广西壮族自治区	过路车	贵阳北	贵阳市	贵州省	终点站	动车组	10:31	14:06	3小时44分	582
D1842	钟山西	贺州市	广西壮族自治区	过路车	成都东	成都市	四川省	终点站	动车组	10:47	17:52	7小时7分	1218
D2951/D2954	钟山西	贺州市	广西壮族自治区	过路车	广州南	广州市	广东省	终点站	动车组	10:53	12:51	2小时0分	277
D2961	钟山西	贺州市	广西壮族自治区	过路车	广州南	广州市	广东省	终点站	动车组	11:16	13:15	2小时1分	285
D2803	钟山西	贺州市	广西壮族自治区	过路车	广州南	广州市	广东省	终点站	动车组	11:29	13:32	2小时5分	285
D2962	钟山西	贺州市	广西壮族自治区	过路车	桂林北	桂林市	广西壮族自治区	终点站	动车组	11:37	12:35	1小时0分	481
G2929	钟山西	贺州市	广西壮族自治区	过路车	深圳北	深圳市	广东省	终点站	高速铁路	12:02	14:28	2小时28分	387
D2368	钟山西	贺州市	广西壮族自治区	过路车	桂林北	桂林市	广西壮族自治区	终点站	动车组	12:10	13:15	1小时14分	161
D2807	钟山西	贺州市	广西壮族自治区	过路车	广州南	广州市	广东省	终点站	动车组	12:11	14:05	1小时56分	285
D2809	钟山西	贺州市	广西壮族自治区	过路车	广州南	广州市	广东省	终点站	动车组	12:34	14:35	2小时3分	285
D1822	钟山西	贺州市	广西壮族自治区	过路车	成都东	成都市	四川省	终点站	动车组	12:54	20:54	8小时2分	1218
D2877/D2880	钟山西	贺州市	广西壮族自治区	过路车	贵阳北	贵阳市	贵州省	终点站	动车组	13:22	17:11	3小时56分	582
D8265/D8268	钟山西	贺州市	广西壮族自治区	过路车	贺州	贺州市	广西壮族自治区	终点站	动车组	13:26	13:38	20分	24
D4276	钟山西	贺州市	广西壮族自治区	过路车	成都东	成都市	四川省	终点站	动车组	13:40	21:48	8小时19分	1218
D2823	钟山西	贺州市	广西壮族自治区	过路车	广州南	广州市	广东省	终点站	动车组	13:51	15:37	1小时48分	285
D8266/D8267	钟山西	贺州市	广西壮族自治区	过路车	南宁东	南宁市	广西壮族自治区	终点站	动车组	14:09	17:58	3小时51分	537
D1841	钟山西	贺州市	广西壮族自治区	过路车	珠海	珠海市	广东省	终点站	动车组	14:26	17:13	2小时57分	401
D1834/D1835	钟山西	贺州市	广西壮族自治区	过路车	成都东	成都市	四川省	终点站	动车组	15:04	23:33	8小时31分	1218
D2986/D2987	钟山西	贺州市	广西壮族自治区	过路车	广州南	广州市	广东省	终点站	动车组	15:04	16:57	1小时55分	269
D1859/D1858	钟山西	贺州市	广西壮族自治区	过路车	广州	广州市	广东省	终点站	动车组	15:35	17:31	1小时58分	280
D1854/D1855	钟山西	贺州市	广西壮族自治区	过路车	广州	广州市	广东省	终点站	动车组	15:35	17:31	1小时58分	289
D2960	钟山西	贺州市	广西壮族自治区	过路车	桂林北	桂林市	广西壮族自治区	终点站	动车组	15:47	16:57	1小时12分	481
D1869	钟山西	贺州市	广西壮族自治区	过路车	广州南	广州市	广东省	终点站	动车组	16:37	18:36	2小时8分	285
D2878/D2879	钟山西	贺州市	广西壮族自治区	过路车	广州	广州市	广东省	终点站	动车组	16:53	19:00	2小时9分	282
D8269/D8272	钟山西	贺州市	广西壮族自治区	过路车	贺州	贺州市	广西壮族自治区	终点站	动车组	17:15	17:27	14分	24
D2844	钟山西	贺州市	广西壮族自治区	过路车	贵阳北	贵阳市	贵州省	终点站	动车组	17:49	21:41	3小时54分	582
D2825	钟山西	贺州市	广西壮族自治区	过路车	广州南	广州市	广东省	终点站	动车组	17:53	19:50	1小时59分	285
D1878	钟山西	贺州市	广西壮族自治区	过路车	重庆西		重庆市	终点站	动车组	17:58	23:33	5小时37分	916
D8270/D8271	钟山西	贺州市	广西壮族自治区	过路车	南宁东	南宁市	广西壮族自治区	终点站	动车组	18:07	21:49	3小时44分	537
D4278	钟山西	贺州市	广西壮族自治区	过路车	贵阳北	贵阳市	贵州省	终点站	动车组	18:50	22:29	4小时1分	582
D1821/D1824	钟山西	贺州市	广西壮族自治区	过路车	广州南	广州市	广东省	终点站	动车组	18:58	20:58	2小时2分	292
D1824/D1821	钟山西	贺州市	广西壮族自治区	过路车	广州南	广州市	广东省	终点站	动车组	18:58	20:58	2小时2分	292
D2979	钟山西	贺州市	广西壮族自治区	过路车	广州南	广州市	广东省	终点站	动车组	20:05	21:52	1小时49分	285
D4566	钟山西	贺州市	广西壮族自治区	过路车	贵阳北	贵阳市	贵州省	终点站	动车组	20:23	23:38	3小时17分	582
D2984	钟山西	贺州市	广西壮族自治区	过路车	桂林北	桂林市	广西壮族自治区	终点站	动车组	20:41	21:39	1小时0分	481
D4904	钟山西	贺州市	广西壮族自治区	过路车	重庆西		重庆市	终点站	动车组	20:41	01:56	5小时17分	916
D1851/D1850	钟山西	贺州市	广西壮族自治区	过路车	广州	广州市	广东省	终点站	动车组	21:09	22:54	1小时47分	282
D2841	钟山西	贺州市	广西壮族自治区	过路车	广州南	广州市	广东省	终点站	动车组	21:21	23:19	2小时0分	285
D2995/D2998	钟山西	贺州市	广西壮族自治区	过路车	桂林北	桂林市	广西壮族自治区	终点站	动车组	21:27	22:18	53分	161
D2982	钟山西	贺州市	广西壮族自治区	过路车	桂林北	桂林市	广西壮族自治区	终点站	动车组	21:59	22:50	53分	481
D8277/D8280	钟山西	贺州市	广西壮族自治区	过路车	贺州	贺州市	广西壮族自治区	终点站	动车组	22:15	22:27	19分	24
D8280/D8277	钟山西	贺州市	广西壮族自治区	过路车	贺州	贺州市	广西壮族自治区	终点站	动车组	22:15	22:27	19分	24
D4938	钟山西	贺州市	广西壮族自治区	过路车	贵阳北	贵阳市	贵州省	终点站	动车组	22:31	01:39	3小时10分	582
D4891	钟山西	贺州市	广西壮族自治区	过路车	广州南	广州市	广东省	终点站	动车组	22:39	00:20	1小时43分	285
G7530	宁海	宁波市	浙江省	始发车	上海虹桥		上海市	终点站	高速铁路	06:57	09:38	2小时41分	458
G2332/G2333	宁海	宁波市	浙江省	始发车	贵阳北	贵阳市	贵州省	终点站	高速铁路	07:08	17:24	10小时16分	1854
D3219	宁海	宁波市	浙江省	过路车	厦门北	厦门市	福建省	终点站	动车组	07:29	12:26	4小时59分	723
G7504	宁海	宁波市	浙江省	过路车	上海虹桥		上海市	终点站	高速铁路	07:50	10:20	2小时32分	386
G7482/G7483	宁海	宁波市	浙江省	过路车	黄山北	黄山市	安徽省	终点站	高速铁路	08:11	11:52	3小时43分	419
G7572/G7573	宁海	宁波市	浙江省	过路车	淮南南	淮南市	安徽省	终点站	高速铁路	08:16	15:06	6小时52分	935
G7659	宁海	宁波市	浙江省	过路车	温州南	温州市	浙江省	终点站	高速铁路	08:21	09:55	1小时36分	203
G7674/G7675	宁海	宁波市	浙江省	过路车	合肥南	合肥市	安徽省	终点站	高速铁路	08:37	12:58	4小时23分	838
G7675/G7674	宁海	宁波市	浙江省	过路车	合肥南	合肥市	安徽省	终点站	高速铁路	08:37	12:58	4小时23分	647
G7586	宁海	宁波市	浙江省	过路车	常州	常州市	江苏省	终点站	高速铁路	09:11	12:58	3小时50分	656
G7501	宁海	宁波市	浙江省	过路车	苍南	温州市	浙江省	终点站	高速铁路	09:26	11:27	2小时3分	95
G7543	宁海	宁波市	浙江省	过路车	温州南	温州市	浙江省	终点站	高速铁路	09:43	11:05	1小时24分	203
G1894/G1895	宁海	宁波市	浙江省	过路车	西安北	西安市	陕西省	终点站	高速铁路	09:44	18:34	8小时53分	1697
G1895/G1894	宁海	宁波市	浙江省	过路车	西安北	西安市	陕西省	终点站	高速铁路	09:44	18:34	8小时53分	1697
D3131/D3134	宁海	宁波市	浙江省	过路车	龙岩	龙岩市	福建省	终点站	动车组	10:22	16:35	6小时15分	573
G7562	宁海	宁波市	浙江省	过路车	上海虹桥		上海市	终点站	高速铁路	10:24	13:04	2小时42分	386
G7540	宁海	宁波市	浙江省	过路车	上海虹桥		上海市	终点站	高速铁路	10:33	13:09	2小时38分	491
G7503	宁海	宁波市	浙江省	过路车	台州	台州市	浙江省	终点站	高速铁路	10:36	11:06	32分	80
G7689	宁海	宁波市	浙江省	过路车	平阳	温州市	浙江省	终点站	高速铁路	11:01	12:47	1小时48分	171
G7665	宁海	宁波市	浙江省	过路车	温州南	温州市	浙江省	终点站	高速铁路	11:22	12:46	1小时26分	401
G56	宁海	宁波市	浙江省	过路车	北京南		北京市	终点站	高速铁路	11:24	18:53	0分	1506
G7662/G7663	宁海	宁波市	浙江省	过路车	合肥南	合肥市	安徽省	终点站	高速铁路	11:44	15:46	4小时4分	781
G7542	宁海	宁波市	浙江省	过路车	上海虹桥		上海市	终点站	高速铁路	12:25	15:16	2小时53分	386
G7431/G7434	宁海	宁波市	浙江省	过路车	温州南	温州市	浙江省	终点站	高速铁路	12:35	14:09	1小时36分	110
D3107	宁海	宁波市	浙江省	过路车	深圳北	深圳市	广东省	终点站	动车组	12:55	21:33	0分	1237
G7681/G7684	宁海	宁波市	浙江省	过路车	温州南	温州市	浙江省	终点站	高速铁路	13:30	15:04	1小时36分	110
G7516	宁海	宁波市	浙江省	过路车	上海虹桥		上海市	终点站	高速铁路	13:44	16:11	2小时29分	491
D3135/D3138	宁海	宁波市	浙江省	过路车	赣州	赣州市	江西省	终点站	动车组	13:55	22:40	8小时47分	1150
G7511	宁海	宁波市	浙江省	过路车	温州南	温州市	浙江省	终点站	高速铁路	14:23	15:49	1小时28分	146
G7686/G7687	宁海	宁波市	浙江省	过路车	阜阳西	阜阳市	安徽省	终点站	高速铁路	14:36	20:13	5小时39分	764
G7687/G7686	宁海	宁波市	浙江省	过路车	阜阳西	阜阳市	安徽省	终点站	高速铁路	14:36	20:13	5小时39分	857
G7660	宁海	宁波市	浙江省	过路车	南京南	南京市	江苏省	终点站	高速铁路	14:36	17:28	2小时54分	483
D3215	宁海	宁波市	浙江省	过路车	厦门北	厦门市	福建省	终点站	动车组	14:44	19:53	5小时11分	723
D3296/D3297	宁海	宁波市	浙江省	过路车	南京南	南京市	江苏省	终点站	动车组	15:00	18:46	3小时48分	483
D3297/D3296	宁海	宁波市	浙江省	过路车	南京南	南京市	江苏省	终点站	动车组	15:00	18:46	3小时48分	483
G55	宁海	宁波市	浙江省	过路车	福州	福州市	福建省	终点站	高速铁路	15:27	18:59	3小时34分	505
G7646/G7647	宁海	宁波市	浙江省	过路车	阜阳西	阜阳市	安徽省	终点站	高速铁路	15:55	21:54	6小时2分	764
D3141/D3144	宁海	宁波市	浙江省	过路车	龙岩	龙岩市	福建省	终点站	动车组	16:00	22:01	6小时3分	780
D3306	宁海	宁波市	浙江省	过路车	宁波	宁波市	浙江省	终点站	动车组	16:12	16:42	32分	72
G7682/G7683	宁海	宁波市	浙江省	过路车	阜阳西	阜阳市	安徽省	终点站	高速铁路	16:43	22:07	5小时26分	764
G7432/G7433	宁海	宁波市	浙江省	过路车	合肥南	合肥市	安徽省	终点站	高速铁路	16:57	22:59	6小时4分	854
D2284	宁海	宁波市	浙江省	过路车	上海虹桥		上海市	终点站	动车组	17:51	20:44	2小时55分	386
D381	宁海	宁波市	浙江省	过路车	莆田	莆田市	福建省	终点站	动车组	17:52	22:26	4小时36分	583
D2282	宁海	宁波市	浙江省	过路车	南京	南京市	江苏省	终点站	动车组	18:12	23:12	5小时2分	687
G7666	宁海	宁波市	浙江省	过路车	徐州东	徐州市	江苏省	终点站	高速铁路	18:17	22:51	4小时36分	1012
D3101	宁海	宁波市	浙江省	过路车	福州	福州市	福建省	终点站	动车组	18:21	21:51	0分	505
G7538	宁海	宁波市	浙江省	过路车	杭州东	杭州市	浙江省	终点站	高速铁路	18:43	20:23	1小时42分	380
G7485/G7488	宁海	宁波市	浙江省	过路车	台州	台州市	浙江省	终点站	高速铁路	19:10	19:41	33分	87
D2286	宁海	宁波市	浙江省	过路车	上海虹桥		上海市	终点站	动车组	19:17	22:12	2小时57分	386
G7481/G7484	宁海	宁波市	浙江省	过路车	温州南	温州市	浙江省	终点站	高速铁路	19:35	21:03	1小时43分	113
G7677/G7680	宁海	宁波市	浙江省	过路车	温州南	温州市	浙江省	终点站	高速铁路	20:02	21:29	1小时29分	110
G7525	宁海	宁波市	浙江省	过路车	温州南	温州市	浙江省	终点站	高速铁路	20:33	22:02	1小时31分	203
D3308	宁海	宁波市	浙江省	过路车	杭州东	杭州市	浙江省	终点站	动车组	20:34	22:09	1小时37分	227
G4877/G4876	宁海	宁波市	浙江省	始发车	宜春	宜春市	江西省	终点站	高速铁路	20:45	01:50	5小时5分	982
G7330	武义北	金华市	浙江省	过路车	上海虹桥		上海市	终点站	高速铁路	07:49	10:15	2小时28分	425
G2312/G2313	武义北	金华市	浙江省	过路车	长沙南	长沙市	湖南省	终点站	高速铁路	08:30	12:44	4小时16分	920
G7333	武义北	金华市	浙江省	过路车	温州南	温州市	浙江省	终点站	高速铁路	08:39	09:56	1小时19分	164
G7633/G7632	武义北	金华市	浙江省	过路车	合肥南	合肥市	安徽省	终点站	高速铁路	08:42	12:13	3小时33分	586
G7632/G7633	武义北	金华市	浙江省	过路车	合肥南	合肥市	安徽省	终点站	高速铁路	08:42	12:13	3小时33分	586
G2306/G2307	武义北	金华市	浙江省	过路车	毕节	毕节市	贵州省	终点站	高速铁路	09:32	18:13	8小时43分	1768
G7625	武义北	金华市	浙江省	过路车	温州南	温州市	浙江省	终点站	高速铁路	09:36	10:54	1小时20分	164
G7368/G7369	武义北	金华市	浙江省	过路车	上海虹桥		上海市	终点站	高速铁路	09:50	12:00	2小时12分	355
G7369/G7368	武义北	金华市	浙江省	过路车	上海虹桥		上海市	终点站	高速铁路	09:50	12:00	2小时12分	332
G7324	武义北	金华市	浙江省	过路车	上海虹桥		上海市	终点站	高速铁路	10:22	12:44	2小时27分	425
G7346	武义北	金华市	浙江省	过路车	杭州东	杭州市	浙江省	终点站	高速铁路	10:41	11:55	1小时24分	173
G1981/G1984	武义北	金华市	浙江省	过路车	成都东	成都市	四川省	终点站	高速铁路	10:53	22:03	11小时12分	2137
G2343/G2342	武义北	金华市	浙江省	过路车	南宁东	南宁市	广西壮族自治区	终点站	高速铁路	11:06	21:09	10小时5分	1682
G2342/G2343	武义北	金华市	浙江省	过路车	南宁东	南宁市	广西壮族自治区	终点站	高速铁路	11:06	21:09	10小时5分	1682
G7325	武义北	金华市	浙江省	过路车	温州南	温州市	浙江省	终点站	高速铁路	11:17	12:34	1小时19分	257
G7616/G7617	武义北	金华市	浙江省	过路车	合肥南	合肥市	安徽省	终点站	高速铁路	11:22	14:59	3小时39分	877
G7635/G7638	武义北	金华市	浙江省	过路车	温州南	温州市	浙江省	终点站	高速铁路	11:26	12:51	1小时27分	164
G2355/G2358	武义北	金华市	浙江省	过路车	宁波	宁波市	浙江省	终点站	高速铁路	11:57	15:37	3小时42分	284
D3236	武义北	金华市	浙江省	过路车	南京南	南京市	江苏省	终点站	动车组	12:10	14:48	2小时41分	522
G164	武义北	金华市	浙江省	过路车	北京南		北京市	终点站	高速铁路	12:19	19:53	7小时36分	1452
G7477/G7480	武义北	金华市	浙江省	过路车	丽水	丽水市	浙江省	终点站	高速铁路	12:24	12:58	36分	74
G2315/G2318	武义北	金华市	浙江省	过路车	温州南	温州市	浙江省	终点站	高速铁路	12:58	14:08	1小时12分	164
G7619	武义北	金华市	浙江省	过路车	温州南	温州市	浙江省	终点站	高速铁路	13:27	14:39	1小时14分	455
G7593/G7592	武义北	金华市	浙江省	过路车	安庆	安庆市	安徽省	终点站	高速铁路	13:54	20:50	6小时58分	900
G1731/G1734	武义北	金华市	浙江省	过路车	温州南	温州市	浙江省	终点站	高速铁路	14:17	15:39	1小时47分	164
G7326	武义北	金华市	浙江省	过路车	上海虹桥		上海市	终点站	高速铁路	14:22	16:29	2小时11分	332
G2039/G2042	武义北	金华市	浙江省	过路车	青田	丽水市	浙江省	终点站	高速铁路	14:35	15:31	58分	124
G2040/G2041	武义北	金华市	浙江省	过路车	庐山	九江市	江西省	终点站	高速铁路	14:36	18:03	3小时30分	576
G2041/G2040	武义北	金华市	浙江省	过路车	庐山	九江市	江西省	终点站	高速铁路	14:36	18:03	3小时30分	0
G7335	武义北	金华市	浙江省	过路车	苍南	温州市	浙江省	终点站	高速铁路	14:50	16:32	1小时44分	221
G7621	武义北	金华市	浙江省	过路车	丽水	丽水市	浙江省	终点站	高速铁路	15:16	16:08	54分	74
G2036/G2037	武义北	金华市	浙江省	过路车	庐山	九江市	江西省	终点站	高速铁路	15:19	18:50	3小时33分	701
G2361/G2364	武义北	金华市	浙江省	过路车	宁波	宁波市	浙江省	终点站	高速铁路	15:26	18:57	3小时34分	284
G2322/G2323	武义北	金华市	浙江省	过路车	南昌西	南昌市	江西省	终点站	高速铁路	15:32	17:59	2小时29分	578
G7495/G7498	武义北	金华市	浙江省	过路车	青田	丽水市	浙江省	终点站	高速铁路	15:44	16:45	1小时3分	124
G7652/G7653	武义北	金华市	浙江省	过路车	阜阳西	阜阳市	安徽省	终点站	高速铁路	15:59	21:13	5小时16分	803
G1966/G1967	武义北	金华市	浙江省	过路车	郑州东	郑州市	河南省	终点站	高速铁路	16:55	23:22	6小时29分	1120
G7626	武义北	金华市	浙江省	过路车	南京南	南京市	江苏省	终点站	高速铁路	17:10	19:53	2小时46分	522
G2305/G2308	武义北	金华市	浙江省	过路车	温州南	温州市	浙江省	终点站	高速铁路	17:18	18:28	1小时12分	164
G7337	武义北	金华市	浙江省	过路车	苍南	温州市	浙江省	终点站	高速铁路	17:35	19:50	2小时16分	221
G867/G870	武义北	金华市	浙江省	过路车	温州南	温州市	浙江省	终点站	高速铁路	17:56	19:15	1小时31分	109
G7636/G7637	武义北	金华市	浙江省	过路车	合肥南	合肥市	安徽省	终点站	高速铁路	18:00	21:39	3小时42分	877
D3235	武义北	金华市	浙江省	过路车	福州南	福州市	福建省	终点站	动车组	18:06	22:26	4小时22分	551
G7642	武义北	金华市	浙江省	过路车	徐州东	徐州市	江苏省	终点站	高速铁路	18:14	22:26	4小时14分	1051
G7620	武义北	金华市	浙江省	过路车	徐州东	徐州市	江苏省	终点站	高速铁路	18:29	22:31	4小时4分	1051
G163	武义北	金华市	浙江省	过路车	苍南	温州市	浙江省	终点站	高速铁路	18:29	20:30	2小时3分	221
G7321	武义北	金华市	浙江省	过路车	平阳	温州市	浙江省	终点站	高速铁路	18:39	20:37	2小时0分	204
G2341/G2344	武义北	金华市	浙江省	过路车	宁波	宁波市	浙江省	终点站	高速铁路	19:10	22:33	3小时33分	439
G7338	武义北	金华市	浙江省	过路车	上海虹桥		上海市	终点站	高速铁路	19:14	21:28	2小时16分	457
G7615/G7618	武义北	金华市	浙江省	过路车	温州南	温州市	浙江省	终点站	高速铁路	19:23	20:46	1小时25分	164
G2356/G2357	武义北	金华市	浙江省	过路车	南昌	南昌市	江西省	终点站	高速铁路	19:40	22:12	2小时35分	298
G1982/G1983	武义北	金华市	浙江省	过路车	苍南	温州市	浙江省	终点站	高速铁路	20:10	22:08	2小时0分	221
G7367/G7370	武义北	金华市	浙江省	过路车	乐清	温州市	浙江省	终点站	高速铁路	20:21	22:21	2小时2分	222
G7630	武义北	金华市	浙江省	过路车	南京南	南京市	江苏省	终点站	高速铁路	20:25	22:52	2小时29分	554
G7629	武义北	金华市	浙江省	过路车	温州南	温州市	浙江省	终点站	高速铁路	21:06	22:23	1小时19分	164
G1226/G1227	武义北	金华市	浙江省	过路车	苍南	温州市	浙江省	终点站	高速铁路	21:17	23:08	1小时53分	221
G1227/G1226	武义北	金华市	浙江省	过路车	青田	丽水市	浙江省	终点站	高速铁路	21:17	22:18	1小时3分	124
D6342	永修	九江市	江西省	过路车	九江	九江市	江西省	终点站	动车组	07:29	08:14	47分	89
D6341	永修	九江市	江西省	过路车	南昌	南昌市	江西省	终点站	动车组	07:35	07:57	24分	46
D3252/D3253	永修	九江市	江西省	过路车	重庆北		重庆市	终点站	动车组	07:58	17:25	9小时29分	1162
D6378	永修	九江市	江西省	过路车	九江	九江市	江西省	终点站	动车组	08:19	08:58	41分	89
D6525	永修	九江市	江西省	过路车	厦门	厦门市	福建省	终点站	动车组	08:41	14:36	5小时57分	765
D6344	永修	九江市	江西省	过路车	九江	九江市	江西省	终点站	动车组	08:44	09:38	56分	89
D2236/D2237	永修	九江市	江西省	过路车	成都东	成都市	四川省	终点站	动车组	09:04	20:53	11小时51分	1476
G2035/G2038	永修	九江市	江西省	过路车	温州南	温州市	浙江省	终点站	高速铁路	09:12	13:31	4小时21分	670
G2044	永修	九江市	江西省	过路车	郑州东	郑州市	河南省	终点站	高速铁路	09:17	14:00	4小时45分	816
D6343	永修	九江市	江西省	过路车	南昌	南昌市	江西省	终点站	动车组	09:26	09:48	24分	46
D6266/D6267	永修	九江市	江西省	过路车	南昌	南昌市	江西省	终点站	动车组	09:37	14:53	5小时18分	636
D6505	永修	九江市	江西省	过路车	福州	福州市	福建省	终点站	动车组	10:03	14:23	4小时22分	593
D6345	永修	九江市	江西省	过路车	南昌	南昌市	江西省	终点站	动车组	10:33	10:57	26分	46
D3263/D3262	永修	九江市	江西省	过路车	福州	福州市	福建省	终点站	动车组	10:47	14:38	3小时53分	605
D3262/D3263	永修	九江市	江西省	过路车	福州	福州市	福建省	终点站	动车组	10:47	14:38	3小时53分	594
D3241	永修	九江市	江西省	过路车	南昌西	南昌市	江西省	终点站	动车组	10:59	11:19	22分	53
D6348	永修	九江市	江西省	过路车	九江	九江市	江西省	终点站	动车组	11:38	12:21	45分	89
G2039/G2042	永修	九江市	江西省	过路车	青田	丽水市	浙江省	终点站	高速铁路	11:38	15:31	3小时55分	630
D2106	永修	九江市	江西省	过路车	衢州	衢州市	浙江省	终点站	动车组	12:10	16:06	3小时58分	423
D6261	永修	九江市	江西省	过路车	南昌	南昌市	江西省	终点站	动车组	12:15	12:38	25分	46
G2046/G2047	永修	九江市	江西省	过路车	郑州东	郑州市	河南省	终点站	高速铁路	12:28	17:35	5小时9分	816
G2045/G2048	永修	九江市	江西省	过路车	厦门北	厦门市	福建省	终点站	高速铁路	12:47	18:25	5小时40分	879
D2226/D2227	永修	九江市	江西省	过路车	重庆北		重庆市	终点站	动车组	13:02	22:38	9小时38分	1172
D3286/D3287	永修	九江市	江西省	过路车	梅州西	梅州市	广东省	终点站	动车组	13:05	21:06	8小时3分	1059
D6349	永修	九江市	江西省	过路车	南昌	南昌市	江西省	终点站	动车组	13:33	13:55	24分	46
D3274/D3271	永修	九江市	江西省	过路车	黄石北	黄石市	湖北省	终点站	动车组	13:51	15:28	1小时39分	195
D3255/D3258	永修	九江市	江西省	过路车	南昌西	南昌市	江西省	终点站	动车组	13:56	14:16	22分	66
G5022	永修	九江市	江西省	过路车	景德镇北	景德镇市	江西省	终点站	高速铁路	14:01	16:11	2小时12分	240
D295/D298	永修	九江市	江西省	过路车	福州	福州市	福建省	终点站	动车组	14:15	18:30	4小时17分	610
G2296/G2297	永修	九江市	江西省	过路车	西安北	西安市	陕西省	终点站	高速铁路	14:17	22:17	8小时2分	1277
D3226	永修	九江市	江西省	过路车	瑞昌西	九江市	江西省	终点站	动车组	14:29	15:10	43分	97
D6264	永修	九江市	江西省	过路车	婺源	上饶市	江西省	终点站	动车组	14:39	17:10	2小时33分	309
D296	永修	九江市	江西省	过路车	郑州	郑州市	河南省	终点站	动车组	14:58	21:20	6小时24分	876
D3272/D3273	永修	九江市	江西省	过路车	厦门北	厦门市	福建省	终点站	动车组	15:19	20:23	5小时6分	746
G5062	永修	九江市	江西省	过路车	九江	九江市	江西省	终点站	高速铁路	15:33	16:12	41分	89
D3285/D3288	永修	九江市	江西省	过路车	瑞昌西	九江市	江西省	终点站	动车组	15:47	16:34	49分	97
G1479	永修	九江市	江西省	过路车	长沙南	长沙市	湖南省	终点站	高速铁路	15:55	18:23	2小时30分	395
D6352	永修	九江市	江西省	过路车	九江	九江市	江西省	终点站	动车组	16:14	17:05	53分	89
D6258	永修	九江市	江西省	过路车	景德镇北	景德镇市	江西省	终点站	动车组	16:29	18:31	2小时4分	240
D3245	永修	九江市	江西省	过路车	南昌	南昌市	江西省	终点站	动车组	16:47	17:11	26分	53
D2231/D2234	永修	九江市	江西省	过路车	厦门北	厦门市	福建省	终点站	动车组	17:15	22:15	5小时2分	751
G2041/G2040	永修	九江市	江西省	过路车	庐山	九江市	江西省	终点站	高速铁路	17:30	18:03	35分	0
G2040/G2041	永修	九江市	江西省	过路车	庐山	九江市	江西省	终点站	高速铁路	17:30	18:03	35分	70
D3290	永修	九江市	江西省	过路车	黄石北	黄石市	湖北省	终点站	动车组	17:47	19:12	1小时27分	195
D2225/D2228	永修	九江市	江西省	过路车	福州	福州市	福建省	终点站	动车组	17:56	22:08	4小时14分	610
D6257	永修	九江市	江西省	过路车	南昌	南昌市	江西省	终点站	动车组	18:10	18:32	24分	46
G2036/G2037	永修	九江市	江西省	过路车	庐山	九江市	江西省	终点站	高速铁路	18:17	18:50	35分	70
[truncated: 54,114 more rows]

## Sheet: CO2 emissions
Year	City	Province	CO2 emissions _ tons
2004	北京	北京	47193.6
2005	北京	北京	49341
2006	北京	北京	52581.9
2007	北京	北京	54033.5
2008	北京	北京	55540.2
2009	北京	北京	58004.1
2010	北京	北京	58281
2011	北京	北京	60888.3
2012	北京	北京	62937
2013	北京	北京	65214.6
2014	北京	北京	67022.8
2015	北京	北京	68943
2016	北京	北京	71790.5
2017	北京	北京	74811
2018	北京	北京	76633.8
2019	北京	北京	78445.4
2020	北京	北京	81295.2
2004	天津	天津	28226.9
2005	天津	天津	30128.5
2006	天津	天津	29701.9
2007	天津	天津	31010.6
2008	天津	天津	33503.7
2009	天津	天津	34468.2
2010	天津	天津	35301.6
2011	天津	天津	37356.2
2012	天津	天津	37041.3
2013	天津	天津	39630.4
2014	天津	天津	40583.8
2015	天津	天津	40734.4
2016	天津	天津	44199.4
2017	天津	天津	45704.6
2018	天津	天津	44232.8
2019	天津	天津	45964.6
2020	天津	天津	47426.4
2004	上海	上海	64491.4
2005	上海	上海	67604
2006	上海	上海	71659.1
2007	上海	上海	72657.5
2008	上海	上海	76056.4
2009	上海	上海	76836.1
2010	上海	上海	82348.2
2011	上海	上海	83787.4
2012	上海	上海	86241.9
2013	上海	上海	88672.3
2014	上海	上海	92388.2
2015	上海	上海	95401.6
2016	上海	上海	96092.6
2017	上海	上海	99435.3
2018	上海	上海	102743
2019	上海	上海	104584
2020	上海	上海	108561
2004	重庆	重庆	51390.2
2005	重庆	重庆	53227
2006	重庆	重庆	53715.5
2007	重庆	重庆	56472.7
2008	重庆	重庆	57370.9
2009	重庆	重庆	60869.3
2010	重庆	重庆	63356.4
2011	重庆	重庆	65330
2012	重庆	重庆	65788.8
2013	重庆	重庆	70127
2014	重庆	重庆	71542.8
2015	重庆	重庆	72921.8
2016	重庆	重庆	75751.9
2017	重庆	重庆	75215.8
2018	重庆	重庆	78927.5
2019	重庆	重庆	82602
2020	重庆	重庆	83511.2
2004	石家庄市	河北省	3436.8
2004	唐山市	河北省	2418.72
2004	秦皇岛市	河北省	2552.16
2004	邯郸市	河北省	2402.88
2004	邢台市	河北省	2879.04
2004	保定市	河北省	2598.72
2004	张家口市	河北省	2442.72
2004	承德市	河北省	2768.16
2004	沧州市	河北省	2704.8
2004	廊坊市	河北省	2599.2
2004	衡水市	河北省	2825.76
2004	太原市	山西省	1503.36
2004	大同市	山西省	1443.36
2004	阳泉市	山西省	1531.2
2004	长治市	山西省	1890.72
2004	晋城市	山西省	1611.36
2004	朔州市	山西省	1620
2004	晋中市	山西省	1869.12
2004	运城市	山西省	1908.96
2004	忻州市	山西省	1914.72
2004	临汾市	山西省	1717.44
2004	吕梁市	山西省	1617.6
2004	呼和浩特市	内蒙古自治区	510.72
2004	包头市	内蒙古自治区	624.96
2004	乌海市	内蒙古自治区	622.08
2004	赤峰市	内蒙古自治区	717.6
2004	通辽市	内蒙古自治区	516.48
2004	鄂尔多斯市	内蒙古自治区	845.76
2004	呼伦贝尔市	内蒙古自治区	576
2004	乌兰察布市	内蒙古自治区	595.68
2004	兴安盟	内蒙古自治区	839.52
2004	沈阳市	辽宁省	3755.52
2004	大连市	辽宁省	2875.2
2004	鞍山市	辽宁省	2717.28
2004	抚顺市	辽宁省	2516.16
2004	本溪市	辽宁省	2673.6
2004	丹东市	辽宁省	2415.36
2004	锦州市	辽宁省	2411.52
2004	营口市	辽宁省	2772.96
2004	阜新市	辽宁省	2766.24
2004	辽阳市	辽宁省	2426.4
2004	盘锦市	辽宁省	2646.24
2004	铁岭市	辽宁省	2793.12
2004	朝阳市	辽宁省	2716.32
2004	葫芦岛市	辽宁省	2638.08
2004	长春市	吉林省	1664.64
2004	吉林市	吉林省	1720.32
2004	四平市	吉林省	1493.76
2004	通化市	吉林省	1584
2004	白山市	吉林省	1725.6
2004	松原市	吉林省	1748.16
2004	白城市	吉林省	1725.6
2004	哈尔滨市	黑龙江省	3430.56
2004	齐齐哈尔市	黑龙江省	2859.36
2004	鸡西市	黑龙江省	2789.28
2004	鹤岗市	黑龙江省	2427.36
2004	双鸭山市	黑龙江省	2732.16
2004	大庆市	黑龙江省	2480.16
2004	伊春市	黑龙江省	2481.12
2004	佳木斯市	黑龙江省	2742.72
2004	七台河市	黑龙江省	2848.32
2004	牡丹江市	黑龙江省	2748.96
2004	黑河市	黑龙江省	2703.84
2004	绥化市	黑龙江省	2664
2004	南京市	江苏省	2822.4
2004	无锡市	江苏省	2497.92
2004	徐州市	江苏省	2570.88
2004	常州市	江苏省	2455.68
2004	苏州市	江苏省	2547.84
2004	南通市	江苏省	2642.4
2004	连云港市	江苏省	2647.2
2004	淮安市	江苏省	2798.4
2004	淮安市	江苏省	2798.4
2004	盐城市	江苏省	2624.64
2004	扬州市	江苏省	2727.84
2004	镇江市	江苏省	2430.24
2004	泰州市	江苏省	2460.48
2004	宿迁市	江苏省	2461.92
2004	杭州市	浙江省	2592.48
2004	宁波市	浙江省	2585.76
2004	温州市	浙江省	2626.08
2004	嘉兴市	浙江省	2828.16
2004	湖州市	浙江省	2542.56
2004	绍兴市	浙江省	2562.24
2004	金华市	浙江省	2806.08
2004	衢州市	浙江省	2467.68
2004	舟山市	浙江省	2470.56
2004	台州市	浙江省	2798.4
2004	丽水市	浙江省	2731.68
2004	合肥市	安徽省	1785.12
2004	芜湖市	安徽省	1848.48
2004	蚌埠市	安徽省	1524.48
2004	淮南市	安徽省	1849.92
2004	马鞍山市	安徽省	1728.96
2004	淮北市	安徽省	1449.12
2004	铜陵市	安徽省	1907.04
2004	安庆市	安徽省	1652.64
2004	黄山市	安徽省	1521.12
2004	滁州市	安徽省	1467.36
2004	阜阳市	安徽省	1454.4
2004	宿州市	安徽省	1511.52
2004	六安市	安徽省	1712.64
2004	亳州市	安徽省	1707.84
2004	池州市	安徽省	1619.04
2004	宣城市	安徽省	1670.88
2004	福州市	福建省	2481.12
2004	厦门市	福建省	2710.56
2004	莆田市	福建省	2762.88
2004	三明市	福建省	2641.92
2004	泉州市	福建省	2503.2
2004	漳州市	福建省	2742.72
2004	南平市	福建省	2421.12
2004	龙岩市	福建省	2577.6
2004	宁德市	福建省	2703.84
2004	南昌市	江西省	1790.4
2004	景德镇市	江西省	1460.16
2004	萍乡市	江西省	1474.08
2004	九江市	江西省	1599.84
2004	新余市	江西省	1625.76
2004	鹰潭市	江西省	1627.68
2004	赣州市	江西省	1761.12
2004	吉安市	江西省	1879.68
2004	宜春市	江西省	1732.32
2004	抚州市	江西省	1728.48
2004	上饶市	江西省	1459.68
2004	济南市	山东省	2827.2
2004	青岛市	山东省	2766.24
2004	淄博市	山东省	2558.4
2004	枣庄市	山东省	2757.6
2004	东营市	山东省	2498.4
2004	烟台市	山东省	2682.72
2004	潍坊市	山东省	2533.44
2004	济宁市	山东省	2584.8
2004	泰安市	山东省	2432.16
2004	威海市	山东省	2452.8
2004	日照市	山东省	2705.28
2004	莱芜市	山东省	2852.64
2004	临沂市	山东省	2574.72
2004	德州市	山东省	2403.84
2004	聊城市	山东省	2479.2
2004	滨州市	山东省	2814.24
2004	菏泽市	山东省	2830.56
2004	郑州市	河南省	1711.68
2004	开封市	河南省	1630.08
2004	洛阳市	河南省	1535.52
2004	平顶山市	河南省	1477.92
2004	安阳市	河南省	1647.36
2004	鹤壁市	河南省	1723.68
2004	新乡市	河南省	1845.12
2004	焦作市	河南省	1601.76
2004	濮阳市	河南省	1701.6
2004	许昌市	河南省	1570.08
2004	漯河市	河南省	1682.88
2004	三门峡市	河南省	1903.68
2004	南阳市	河南省	1691.52
2004	商丘市	河南省	1827.36
2004	信阳市	河南省	1781.28
2004	周口市	河南省	1512
2004	驻马店市	河南省	1576.32
2004	济源市	河南省	1614.72
2004	武汉市	湖北省	2770.08
2004	黄石市	湖北省	2603.52
2004	十堰市	湖北省	2499.36
2004	宜昌市	湖北省	2770.08
2004	襄阳市	湖北省	2522.4
2004	鄂州市	湖北省	2779.68
2004	荆门市	湖北省	2657.28
2004	孝感市	湖北省	2638.08
2004	荆州市	湖北省	2551.2
2004	荆州市	湖北省	2551.2
2004	黄冈市	湖北省	2614.56
2004	咸宁市	湖北省	2570.88
2004	随州市	湖北省	2454.72
2004	仙桃市	湖北省	2722.08
2004	潜江市	湖北省	2827.68
2004	天门市	湖北省	2660.16
2004	长沙市	湖南省	2419.68
2004	株洲市	湖南省	2757.12
2004	湘潭市	湖南省	2779.2
2004	衡阳市	湖南省	2734.08
2004	邵阳市	湖南省	2661.6
2004	岳阳市	湖南省	2852.16
2004	常德市	湖南省	2866.56
2004	张家界市	湖南省	2466.24
2004	益阳市	湖南省	2704.32
2004	郴州市	湖南省	2772
2004	永州市	湖南省	2787.84
2004	怀化市	湖南省	2572.32
2004	娄底市	湖南省	2821.44
2004	广州市	广东省	3611.52
2004	韶关市	广东省	2777.28
2004	深圳市	广东省	3382.56
2004	珠海市	广东省	2875.2
2004	汕头市	广东省	2813.76
2004	佛山市	广东省	2667.84
2004	江门市	广东省	2780.64
2004	湛江市	广东省	2851.2
2004	茂名市	广东省	2820.48
2004	惠州市	广东省	2843.52
2004	梅州市	广东省	2826.72
2004	汕尾市	广东省	2671.68
2004	河源市	广东省	2706.24
2004	阳江市	广东省	2480.64
2004	清远市	广东省	2854.08
2004	东莞市	广东省	2545.92
2004	中山市	广东省	2855.52
2004	潮州市	广东省	2490.72
2004	揭阳市	广东省	2695.68
2004	云浮市	广东省	2651.52
2004	南宁市	广西壮族自治区	2540.64
2004	桂林市	广西壮族自治区	2780.16
2004	梧州市	广西壮族自治区	2570.4
2004	北海市	广西壮族自治区	2608.32
2004	防城港市	广西壮族自治区	2772.96
2004	钦州市	广西壮族自治区	2575.2
2004	贵港市	广西壮族自治区	2430.72
2004	玉林市	广西壮族自治区	2853.6
2004	百色市	广西壮族自治区	2864.64
2004	贺州市	广西壮族自治区	2744.16
2004	河池市	广西壮族自治区	2701.44
2004	来宾市	广西壮族自治区	2874.24
2004	崇左市	广西壮族自治区	2837.28
2004	海口市	海南省	2707.68
2004	三亚市	海南省	2864.64
2004	成都市	四川省	1768.8
2004	自贡市	四川省	1808.64
2004	攀枝花市	四川省	1780.32
2004	泸州市	四川省	1763.52
2004	德阳市	四川省	1672.32
2004	绵阳市	四川省	1908.96
2004	广元市	四川省	1723.2
2004	遂宁市	四川省	1470.72
2004	内江市	四川省	1824
2004	乐山市	四川省	1707.84
2004	眉山市	四川省	1744.8
2004	南充市	四川省	1912.32
2004	宜宾市	四川省	1824
2004	广安市	四川省	1840.8
2004	达州市	四川省	1558.56
2004	雅安市	四川省	1634.4
2004	巴中市	四川省	1843.2
2004	资阳市	四川省	1644.48
2004	贵阳市	贵州省	2634.24
2004	六盘水市	贵州省	2551.68
2004	遵义市	贵州省	2818.08
2004	安顺市	贵州省	2604.48
2004	铜仁市	贵州省	2554.08
2004	昆明市	云南省	540
2004	曲靖市	云南省	690.24
2004	玉溪市	云南省	532.8
2004	保山市	云南省	942.24
2004	昭通市	云南省	794.88
2004	丽江市	云南省	851.52
2004	临沧市	云南省	659.04
2004	西安市	陕西省	2800.8
2004	铜川市	陕西省	2714.4
2004	宝鸡市	陕西省	2580
2004	咸阳市	陕西省	2652.96
2004	渭南市	陕西省	2583.84
2004	延安市	陕西省	2614.08
2004	汉中市	陕西省	2808.48
2004	榆林市	陕西省	2815.68
2004	安康市	陕西省	2676.96
2004	商洛市	陕西省	2469.12
2004	兰州市	甘肃省	2541.6
2004	嘉峪关市	甘肃省	2723.04
2004	金昌市	甘肃省	2512.32
2004	白银市	甘肃省	2525.28
2004	天水市	甘肃省	2865.12
2004	武威市	甘肃省	2613.12
2004	张掖市	甘肃省	2724.96
2004	平凉市	甘肃省	2487.84
2004	酒泉市	甘肃省	2842.08
2004	庆阳市	甘肃省	2638.08
2004	定西市	甘肃省	2797.92
2004	陇南市	甘肃省	2542.08
2004	西宁市	青海省	540
2004	银川市	宁夏回族自治区	765.12
2004	石嘴山市	宁夏回族自治区	790.56
2004	吴忠市	宁夏回族自治区	505.44
2004	固原市	宁夏回族自治区	909.12
2004	中卫市	宁夏回族自治区	493.92
2005	石家庄市	河北省	3852.5
2005	唐山市	河北省	2997
2005	秦皇岛市	河北省	2829.5
2005	邯郸市	河北省	2533
2005	邢台市	河北省	2991
2005	保定市	河北省	2802.5
2005	张家口市	河北省	2741.5
2005	承德市	河北省	2726
2005	沧州市	河北省	2922
2005	廊坊市	河北省	2829.5
2005	衡水市	河北省	2637
2005	太原市	山西省	1769.5
2005	大同市	山西省	1788.5
2005	阳泉市	山西省	1549
2005	长治市	山西省	1853.5
2005	晋城市	山西省	1626
2005	朔州市	山西省	1580.5
2005	晋中市	山西省	1975
2005	运城市	山西省	1940.5
2005	忻州市	山西省	1977.5
2005	临汾市	山西省	1624
2005	吕梁市	山西省	1599.5
2005	呼和浩特市	内蒙古自治区	634.5
2005	包头市	内蒙古自治区	978.5
2005	乌海市	内蒙古自治区	942
2005	赤峰市	内蒙古自治区	826
2005	通辽市	内蒙古自治区	808
2005	鄂尔多斯市	内蒙古自治区	761.5
2005	呼伦贝尔市	内蒙古自治区	740.5
2005	乌兰察布市	内蒙古自治区	640
2005	兴安盟	内蒙古自治区	554.5
2005	沈阳市	辽宁省	3505
2005	大连市	辽宁省	2762.5
2005	鞍山市	辽宁省	2582
2005	抚顺市	辽宁省	2932.5
2005	本溪市	辽宁省	2884
2005	丹东市	辽宁省	2805.5
2005	锦州市	辽宁省	2956.5
2005	营口市	辽宁省	2530.5
2005	阜新市	辽宁省	2725
2005	辽阳市	辽宁省	2706.5
2005	盘锦市	辽宁省	2587.5
2005	铁岭市	辽宁省	2760
2005	朝阳市	辽宁省	2685.5
2005	葫芦岛市	辽宁省	2988
2005	长春市	吉林省	1796.5
2005	吉林市	吉林省	1545.5
2005	四平市	吉林省	1700.5
2005	通化市	吉林省	1737.5
2005	白山市	吉林省	1621.5
2005	松原市	吉林省	1888.5
2005	白城市	吉林省	1744
2005	哈尔滨市	黑龙江省	3733
2005	齐齐哈尔市	黑龙江省	2582
2005	鸡西市	黑龙江省	2858.5
2005	鹤岗市	黑龙江省	2862
2005	双鸭山市	黑龙江省	2991
2005	大庆市	黑龙江省	2522.5
2005	伊春市	黑龙江省	2654
2005	佳木斯市	黑龙江省	2930.5
2005	七台河市	黑龙江省	2881.5
2005	牡丹江市	黑龙江省	2733
2005	黑河市	黑龙江省	2849.5
2005	绥化市	黑龙江省	2652.5
2005	南京市	江苏省	2998.5
2005	无锡市	江苏省	2781.5
2005	徐州市	江苏省	2962
2005	常州市	江苏省	2611
2005	苏州市	江苏省	2888
2005	南通市	江苏省	2556.5
2005	连云港市	江苏省	2576
2005	淮安市	江苏省	2521
2005	淮安市	江苏省	2521
2005	盐城市	江苏省	2757.5
2005	扬州市	江苏省	2785
2005	镇江市	江苏省	2835
2005	泰州市	江苏省	2970
2005	宿迁市	江苏省	2710.5
2005	杭州市	浙江省	2997.5
2005	宁波市	浙江省	2834.5
2005	温州市	浙江省	2569.5
2005	嘉兴市	浙江省	2957.5
2005	湖州市	浙江省	2892
2005	绍兴市	浙江省	2865.5
2005	金华市	浙江省	2869
2005	衢州市	浙江省	2665.5
2005	舟山市	浙江省	2751.5
2005	台州市	浙江省	2736
2005	丽水市	浙江省	2758
2005	合肥市	安徽省	1827
2005	芜湖市	安徽省	1675.5
2005	蚌埠市	安徽省	1955
2005	淮南市	安徽省	1551.5
2005	马鞍山市	安徽省	1818
2005	淮北市	安徽省	1534.5
2005	铜陵市	安徽省	1665
2005	安庆市	安徽省	1516
2005	黄山市	安徽省	1669.5
2005	滁州市	安徽省	1921.5
2005	阜阳市	安徽省	1845.5
2005	宿州市	安徽省	1545.5
2005	六安市	安徽省	1602
2005	亳州市	安徽省	1826
2005	池州市	安徽省	1993
2005	宣城市	安徽省	1556.5
2005	福州市	福建省	2884
2005	厦门市	福建省	2777
2005	莆田市	福建省	2741.5
2005	三明市	福建省	2566.5
2005	泉州市	福建省	2741.5
2005	漳州市	福建省	2664.5
2005	南平市	福建省	2940
2005	龙岩市	福建省	2823
2005	宁德市	福建省	2590
2005	南昌市	江西省	1531
2005	景德镇市	江西省	1607.5
2005	萍乡市	江西省	1682.5
2005	九江市	江西省	1753
2005	新余市	江西省	1710.5
2005	鹰潭市	江西省	1845.5
2005	赣州市	江西省	1799
2005	吉安市	江西省	1796
2005	宜春市	江西省	1730
2005	抚州市	江西省	1795
2005	上饶市	江西省	1587
2005	济南市	山东省	2531
2005	青岛市	山东省	2898.5
2005	淄博市	山东省	2994.5
2005	枣庄市	山东省	2641.5
2005	东营市	山东省	2709
2005	烟台市	山东省	2960.5
2005	潍坊市	山东省	2802.5
2005	济宁市	山东省	2684.5
2005	泰安市	山东省	2986
2005	威海市	山东省	2529.5
2005	日照市	山东省	2991
2005	莱芜市	山东省	2909.5
2005	临沂市	山东省	2858.5
2005	德州市	山东省	2504.5
2005	聊城市	山东省	2707.5
2005	滨州市	山东省	2793.5
2005	菏泽市	山东省	2681.5
2005	郑州市	河南省	1979
2005	开封市	河南省	1691.5
2005	洛阳市	河南省	1568.5
2005	平顶山市	河南省	1753.5
2005	安阳市	河南省	1817.5
2005	鹤壁市	河南省	1852
2005	新乡市	河南省	1725
2005	焦作市	河南省	1673.5
2005	濮阳市	河南省	1813
2005	许昌市	河南省	1607
2005	漯河市	河南省	1600.5
2005	三门峡市	河南省	1721.5
2005	南阳市	河南省	1986.5
2005	商丘市	河南省	1928
2005	信阳市	河南省	1845
2005	周口市	河南省	1772
2005	驻马店市	河南省	1691
2005	济源市	河南省	1873
2005	武汉市	湖北省	2613.5
2005	黄石市	湖北省	2639
2005	十堰市	湖北省	2709
2005	宜昌市	湖北省	2596
2005	襄阳市	湖北省	2554.5
2005	鄂州市	湖北省	2659
2005	荆门市	湖北省	2663.5
2005	孝感市	湖北省	2675.5
2005	荆州市	湖北省	2884
2005	荆州市	湖北省	2884
2005	黄冈市	湖北省	2781.5
2005	咸宁市	湖北省	2622.5
2005	随州市	湖北省	2557
2005	仙桃市	湖北省	2935
2005	潜江市	湖北省	2831.5
2005	天门市	湖北省	2962.5
2005	长沙市	湖南省	2938
2005	株洲市	湖南省	2809.5
2005	湘潭市	湖南省	2549
2005	衡阳市	湖南省	2760.5
2005	邵阳市	湖南省	2634.5
2005	岳阳市	湖南省	2837
2005	常德市	湖南省	2912
2005	张家界市	湖南省	2912
2005	益阳市	湖南省	2747
2005	郴州市	湖南省	2908.5
2005	永州市	湖南省	2970.5
2005	怀化市	湖南省	2997.5
2005	娄底市	湖南省	2884.5
2005	广州市	广东省	3950
2005	韶关市	广东省	2849.5
2005	深圳市	广东省	3794
2005	珠海市	广东省	2949
2005	汕头市	广东省	2923
2005	佛山市	广东省	2915
2005	江门市	广东省	2703.5
2005	湛江市	广东省	2631.5
2005	茂名市	广东省	2788
2005	惠州市	广东省	2617.5
2005	梅州市	广东省	2684.5
2005	汕尾市	广东省	2951.5
2005	河源市	广东省	2760
2005	阳江市	广东省	2906
2005	清远市	广东省	2832
2005	东莞市	广东省	2686.5
2005	中山市	广东省	2604.5
2005	潮州市	广东省	2701
2005	揭阳市	广东省	2661.5
2005	云浮市	广东省	2702
2005	南宁市	广西壮族自治区	2940
2005	桂林市	广西壮族自治区	2997
2005	梧州市	广西壮族自治区	2554
2005	北海市	广西壮族自治区	2721
2005	防城港市	广西壮族自治区	2519.5
2005	钦州市	广西壮族自治区	2766
2005	贵港市	广西壮族自治区	2799
2005	玉林市	广西壮族自治区	2725.5
2005	百色市	广西壮族自治区	2920.5
2005	贺州市	广西壮族自治区	2509
2005	河池市	广西壮族自治区	2798
2005	来宾市	广西壮族自治区	2577
2005	崇左市	广西壮族自治区	2812.5
2005	海口市	海南省	2541
2005	三亚市	海南省	2646.5
2005	成都市	四川省	1516.5
2005	自贡市	四川省	1751.5
2005	攀枝花市	四川省	1851.5
2005	泸州市	四川省	1980
2005	德阳市	四川省	1579
2005	绵阳市	四川省	1966
2005	广元市	四川省	1729.5
2005	遂宁市	四川省	1511
2005	内江市	四川省	1680.5
2005	乐山市	四川省	1895
2005	眉山市	四川省	1994
2005	南充市	四川省	1984
2005	宜宾市	四川省	1663
2005	广安市	四川省	1607
2005	达州市	四川省	1653
2005	雅安市	四川省	1762.5
2005	巴中市	四川省	1833.5
2005	资阳市	四川省	1930.5
2005	贵阳市	贵州省	2770.5
2005	六盘水市	贵州省	2852.5
2005	遵义市	贵州省	2786
2005	安顺市	贵州省	2612
2005	铜仁市	贵州省	2886
2005	昆明市	云南省	830
2005	曲靖市	云南省	556
2005	玉溪市	云南省	881.5
2005	保山市	云南省	757.5
2005	昭通市	云南省	993
2005	丽江市	云南省	510.5
2005	临沧市	云南省	747
2005	西安市	陕西省	2829.5
2005	铜川市	陕西省	2905
2005	宝鸡市	陕西省	2553.5
2005	咸阳市	陕西省	2871
2005	渭南市	陕西省	2738
2005	延安市	陕西省	2541.5
2005	汉中市	陕西省	2910.5
2005	榆林市	陕西省	2680
2005	安康市	陕西省	2950.5
2005	商洛市	陕西省	2728
2005	兰州市	甘肃省	2838
2005	嘉峪关市	甘肃省	2948
2005	金昌市	甘肃省	2688
2005	白银市	甘肃省	2715
2005	天水市	甘肃省	2963.5
2005	武威市	甘肃省	2685.5
2005	张掖市	甘肃省	2734
2005	平凉市	甘肃省	2577.5
2005	酒泉市	甘肃省	2821.5
2005	庆阳市	甘肃省	2887.5
2005	定西市	甘肃省	2612.5
2005	陇南市	甘肃省	2504.5
2005	西宁市	青海省	726.5
2005	银川市	宁夏回族自治区	565.5
2005	石嘴山市	宁夏回族自治区	947
2005	吴忠市	宁夏回族自治区	642.5
2005	固原市	宁夏回族自治区	644
2005	中卫市	宁夏回族自治区	840
2006	石家庄市	河北省	3640
2006	唐山市	河北省	2901.08
2006	秦皇岛市	河北省	3066.44
2006	邯郸市	河北省	2707.12
2006	邢台市	河北省	2681.12
2006	保定市	河北省	2946.84
2006	张家口市	河北省	2712.84
2006	承德市	河北省	2600.52
2006	沧州市	河北省	2723.24
2006	廊坊市	河北省	3096.08
2006	衡水市	河北省	2621.84
2006	太原市	山西省	1912.04
2006	大同市	山西省	1896.44
2006	阳泉市	山西省	1772.16
2006	长治市	山西省	1876.68
2006	晋城市	山西省	1662.44
2006	朔州市	山西省	1868.88
2006	晋中市	山西省	1849.12
2006	运城市	山西省	1796.6
2006	忻州市	山西省	1856.92
2006	临汾市	山西省	1941.16
2006	吕梁市	山西省	2032.68
2006	呼和浩特市	内蒙古自治区	900.12
2006	包头市	内蒙古自治区	618.28
2006	乌海市	内蒙古自治区	784.16
2006	赤峰市	内蒙古自治区	1014
2006	通辽市	内蒙古自治区	638.04
2006	鄂尔多斯市	内蒙古自治区	752.44
2006	呼伦贝尔市	内蒙古自治区	575.64
2006	乌兰察布市	内蒙古自治区	993.72
2006	兴安盟	内蒙古自治区	819.52
2006	沈阳市	辽宁省	3887
2006	大连市	辽宁省	3032.64
2006	鞍山市	辽宁省	2781.48
2006	抚顺市	辽宁省	2973.36
2006	本溪市	辽宁省	2982.2
2006	丹东市	辽宁省	2941.64
2006	锦州市	辽宁省	2747.16
2006	营口市	辽宁省	2646.28
2006	阜新市	辽宁省	2856.36
2006	辽阳市	辽宁省	2925.52
2006	盘锦市	辽宁省	2839.2
2006	铁岭市	辽宁省	2706.6
2006	朝阳市	辽宁省	2968.16
2006	葫芦岛市	辽宁省	2666.56
2006	长春市	吉林省	2022.8
2006	吉林市	吉林省	1584.44
2006	四平市	吉林省	1924
2006	通化市	吉林省	2069.6
2006	白山市	吉林省	2001.48
2006	松原市	吉林省	1994.2
2006	白城市	吉林省	1749.28
2006	哈尔滨市	黑龙江省	3684.72
2006	齐齐哈尔市	黑龙江省	2861.04
2006	鸡西市	黑龙江省	2806.44
2006	鹤岗市	黑龙江省	2891.72
2006	双鸭山市	黑龙江省	2894.84
2006	大庆市	黑龙江省	2802.8
2006	伊春市	黑龙江省	2739.88
2006	佳木斯市	黑龙江省	3105.96
2006	七台河市	黑龙江省	2993.64
2006	牡丹江市	黑龙江省	2878.72
2006	黑河市	黑龙江省	2993.64
2006	绥化市	黑龙江省	2645.24
2006	南京市	江苏省	2642.12
2006	无锡市	江苏省	2860.52
2006	徐州市	江苏省	2933.32
2006	常州市	江苏省	2876.64
2006	苏州市	江苏省	2775.24
2006	南通市	江苏省	2718.56
2006	连云港市	江苏省	2985.32
2006	淮安市	江苏省	3053.44
2006	淮安市	江苏省	3053.44
2006	盐城市	江苏省	2863.64
2006	扬州市	江苏省	2747.68
2006	镇江市	江苏省	2809.04
2006	泰州市	江苏省	2668.64
2006	宿迁市	江苏省	2607.8
2006	杭州市	浙江省	2851.16
2006	宁波市	浙江省	2766.4
2006	温州市	浙江省	2761.72
2006	嘉兴市	浙江省	2685.8
2006	湖州市	浙江省	3105.96
2006	绍兴市	浙江省	2874.56
2006	金华市	浙江省	2819.96
2006	衢州市	浙江省	3064.88
2006	舟山市	浙江省	3024.32
2006	台州市	浙江省	2730
2006	丽水市	浙江省	2823.08
2006	合肥市	安徽省	1697.8
2006	芜湖市	安徽省	2062.32
2006	蚌埠市	安徽省	1687.92
2006	淮南市	安徽省	2039.44
2006	马鞍山市	安徽省	2073.76
2006	淮北市	安徽省	1977.04
2006	铜陵市	安徽省	1573.52
2006	安庆市	安徽省	2047.24
2006	黄山市	安徽省	1744.6
2006	滁州市	安徽省	2046.72
2006	阜阳市	安徽省	1618.24
2006	宿州市	安徽省	1797.64
2006	六安市	安徽省	2007.2
2006	亳州市	安徽省	2059.72
2006	池州市	安徽省	1718.6
2006	宣城市	安徽省	1614.6
2006	福州市	福建省	2673.84
2006	厦门市	福建省	2750.8
2006	莆田市	福建省	2842.32
2006	三明市	福建省	2821.52
2006	泉州市	福建省	2934.36
2006	漳州市	福建省	2735.2
2006	南平市	福建省	2973.88
2006	龙岩市	福建省	2894.84
2006	宁德市	福建省	3068.52
2006	南昌市	江西省	2007.2
2006	景德镇市	江西省	1736.28
2006	萍乡市	江西省	1970.28
2006	九江市	江西省	1798.16
2006	新余市	江西省	1945.84
2006	鹰潭市	江西省	1629.16
2006	赣州市	江西省	1591.72
2006	吉安市	江西省	2073.24
2006	宜春市	江西省	1972.36
2006	抚州市	江西省	1996.8
2006	上饶市	江西省	1917.76
2006	济南市	山东省	2690.48
2006	青岛市	山东省	2978.56
2006	淄博市	山东省	2628.08
2006	枣庄市	山东省	3081.52
2006	东营市	山东省	2910.96
2006	烟台市	山东省	2966.08
2006	潍坊市	山东省	2704.52
2006	济宁市	山东省	2701.92
2006	泰安市	山东省	2904.72
2006	威海市	山东省	3102.84
2006	日照市	山东省	2773.68
2006	莱芜市	山东省	2742.48
2006	临沂市	山东省	2702.44
2006	德州市	山东省	3037.32
2006	聊城市	山东省	2949.44
2006	滨州市	山东省	2931.76
2006	菏泽市	山东省	3052.92
2006	郑州市	河南省	1770.08
2006	开封市	河南省	1764.88
2006	洛阳市	河南省	1725.88
2006	平顶山市	河南省	1654.12
2006	安阳市	河南省	2061.8
2006	鹤壁市	河南省	1686.88
2006	新乡市	河南省	1959.88
2006	焦作市	河南省	1971.32
2006	濮阳市	河南省	1788.8
2006	许昌市	河南省	2004.6
2006	漯河市	河南省	1984.84
2006	三门峡市	河南省	1772.16
2006	南阳市	河南省	1686.36
2006	商丘市	河南省	1782.56
2006	信阳市	河南省	2018.64
2006	周口市	河南省	1699.36
2006	驻马店市	河南省	1834.56
2006	济源市	河南省	1621.88
2006	武汉市	湖北省	2777.84
2006	黄石市	湖北省	2774.2
2006	十堰市	湖北省	2882.88
2006	宜昌市	湖北省	2993.12
2006	襄阳市	湖北省	2695.68
2006	鄂州市	湖北省	3056.56
2006	荆门市	湖北省	2731.56
2006	孝感市	湖北省	2816.84
2006	荆州市	湖北省	2909.92
2006	荆州市	湖北省	2909.92
2006	黄冈市	湖北省	2627.56
2006	咸宁市	湖北省	2732.08
2006	随州市	湖北省	2697.76
2006	仙桃市	湖北省	2804.88
2006	潜江市	湖北省	2725.84
2006	天门市	湖北省	2703.48
2006	长沙市	湖南省	2735.72
2006	株洲市	湖南省	2652.52
2006	湘潭市	湖南省	3110.12
2006	衡阳市	湖南省	2959.32
2006	邵阳市	湖南省	2751.84
2006	岳阳市	湖南省	3014.96
2006	常德市	湖南省	2646.28
2006	张家界市	湖南省	2616.64
2006	益阳市	湖南省	2904.72
2006	郴州市	湖南省	2980.64
2006	永州市	湖南省	3042
2006	怀化市	湖南省	2861.04
2006	娄底市	湖南省	3039.4
2006	广州市	广东省	4035.72
2006	韶关市	广东省	2788.24
2006	深圳市	广东省	3908.84
2006	珠海市	广东省	2679.56
2006	汕头市	广东省	2973.36
2006	佛山市	广东省	3077.36
2006	江门市	广东省	2902.64
2006	湛江市	广东省	2912.52
2006	茂名市	广东省	2987.4
2006	惠州市	广东省	2825.16
2006	梅州市	广东省	2700.36
2006	汕尾市	广东省	2621.84
2006	河源市	广东省	2728.44
2006	阳江市	广东省	3075.8
2006	清远市	广东省	2627.04
2006	东莞市	广东省	3007.16
2006	中山市	广东省	2765.36
2006	潮州市	广东省	2809.56
2006	揭阳市	广东省	2604.16
2006	云浮市	广东省	2932.8
2006	南宁市	广西壮族自治区	2779.4
2006	桂林市	广西壮族自治区	2768.48
2006	梧州市	广西壮族自治区	3074.76
2006	北海市	广西壮族自治区	2820.48
2006	防城港市	广西壮族自治区	2628.6
2006	钦州市	广西壮族自治区	3048.76
2006	贵港市	广西壮族自治区	2667.08
2006	玉林市	广西壮族自治区	2732.6
2006	百色市	广西壮族自治区	2658.76
2006	贺州市	广西壮族自治区	2884.96
2006	河池市	广西壮族自治区	2907.84
2006	来宾市	广西壮族自治区	2700.36
2006	崇左市	广西壮族自治区	2683.72
2006	海口市	海南省	2746.64
2006	三亚市	海南省	3083.6
2006	成都市	四川省	1891.24
2006	自贡市	四川省	1843.4
2006	攀枝花市	四川省	1886.04
2006	泸州市	四川省	1605.24
2006	德阳市	四川省	1703.52
2006	绵阳市	四川省	1855.36
2006	广元市	四川省	1562.6
2006	遂宁市	四川省	1893.32
2006	内江市	四川省	1735.76
2006	乐山市	四川省	1721.72
2006	眉山市	四川省	1729
2006	南充市	四川省	1998.88
2006	宜宾市	四川省	1583.4
2006	广安市	四川省	1928.16
2006	达州市	四川省	1829.88
2006	雅安市	四川省	1576.12
2006	巴中市	四川省	1643.72
2006	资阳市	四川省	1612.52
2006	贵阳市	贵州省	2732.08
2006	六盘水市	贵州省	2774.72
2006	遵义市	贵州省	2649.4
2006	安顺市	贵州省	2747.68
2006	铜仁市	贵州省	3069.56
2006	昆明市	云南省	683.8
2006	曲靖市	云南省	669.24
2006	玉溪市	云南省	761.8
2006	保山市	云南省	890.24
2006	昭通市	云南省	1020.24
2006	丽江市	云南省	607.36
2006	临沧市	云南省	566.28
2006	西安市	陕西省	2871.96
2006	铜川市	陕西省	2601.04
2006	宝鸡市	陕西省	2812.68
2006	咸阳市	陕西省	2865.72
2006	渭南市	陕西省	3013.4
2006	延安市	陕西省	2839.72
2006	汉中市	陕西省	2742.48
2006	榆林市	陕西省	2864.68
2006	安康市	陕西省	3053.96
2006	商洛市	陕西省	2981.16
2006	兰州市	甘肃省	2668.12
2006	嘉峪关市	甘肃省	2938
2006	金昌市	甘肃省	2768.48
2006	白银市	甘肃省	2933.32
2006	天水市	甘肃省	2933.84
2006	武威市	甘肃省	2931.76
2006	张掖市	甘肃省	2829.32
2006	平凉市	甘肃省	3016.52
2006	酒泉市	甘肃省	2917.2
2006	庆阳市	甘肃省	2675.92
2006	定西市	甘肃省	2668.64
2006	陇南市	甘肃省	2912.52
2006	西宁市	青海省	694.2
2006	银川市	宁夏回族自治区	809.12
2006	石嘴山市	宁夏回族自治区	972.4
2006	吴忠市	宁夏回族自治区	990.6
2006	固原市	宁夏回族自治区	962.52
2006	中卫市	宁夏回族自治区	945.36
2007	石家庄市	河北省	3871.26
2007	唐山市	河北省	2979.18
2007	秦皇岛市	河北省	2771.82
2007	邯郸市	河北省	3102.84
2007	邢台市	河北省	3047.22
2007	保定市	河北省	2731.86
2007	张家口市	河北省	2815.56
2007	承德市	河北省	2791.8
2007	沧州市	河北省	2790.18
2007	廊坊市	河北省	3127.68
2007	衡水市	河北省	2829.6
2007	太原市	山西省	2137.86
2007	大同市	山西省	2023.38
2007	阳泉市	山西省	1736.1
2007	长治市	山西省	2115.18
2007	晋城市	山西省	1934.28
2007	朔州市	山西省	2116.8
2007	晋中市	山西省	2156.22
2007	运城市	山西省	2074.68
2007	忻州市	山西省	1793.88
2007	临汾市	山西省	2049.3
2007	吕梁市	山西省	2117.88
2007	呼和浩特市	内蒙古自治区	1040.04
2007	包头市	内蒙古自治区	954.72
2007	乌海市	内蒙古自治区	576.18
2007	赤峰市	内蒙古自治区	990.36
2007	通辽市	内蒙古自治区	813.78
2007	鄂尔多斯市	内蒙古自治区	727.92
2007	呼伦贝尔市	内蒙古自治区	922.86
2007	乌兰察布市	内蒙古自治区	1027.08
2007	兴安盟	内蒙古自治区	1027.08
2007	沈阳市	辽宁省	4287.6
2007	大连市	辽宁省	3126.6
2007	鞍山市	辽宁省	2851.2
2007	抚顺市	辽宁省	2897.1
2007	本溪市	辽宁省	3035.34
2007	丹东市	辽宁省	3117.96
2007	锦州市	辽宁省	3166.56
2007	营口市	辽宁省	2889.54
2007	阜新市	辽宁省	2948.4
2007	辽阳市	辽宁省	2818.8
2007	盘锦市	辽宁省	3104.46
2007	铁岭市	辽宁省	2759.94
2007	朝阳市	辽宁省	2782.08
2007	葫芦岛市	辽宁省	2861.46
2007	长春市	吉林省	2039.58
2007	吉林市	吉林省	1797.12
2007	四平市	吉林省	1991.52
2007	通化市	吉林省	1628.1
2007	白山市	吉林省	1901.34
2007	松原市	吉林省	1895.4
2007	白城市	吉林省	2011.5
2007	哈尔滨市	黑龙江省	4108.32
2007	齐齐哈尔市	黑龙江省	3208.68
2007	鸡西市	黑龙江省	2946.78
2007	鹤岗市	黑龙江省	3196.26
2007	双鸭山市	黑龙江省	2874.42
2007	大庆市	黑龙江省	3164.4
2007	伊春市	黑龙江省	2939.22
2007	佳木斯市	黑龙江省	2860.92
2007	七台河市	黑龙江省	3067.74
2007	牡丹江市	黑龙江省	2825.28
2007	黑河市	黑龙江省	3108.78
2007	绥化市	黑龙江省	2993.76
2007	南京市	江苏省	3181.14
2007	无锡市	江苏省	2808.54
2007	徐州市	江苏省	2978.64
2007	常州市	江苏省	2943
2007	苏州市	江苏省	2794.5
2007	南通市	江苏省	3016.44
2007	连云港市	江苏省	3202.74
2007	淮安市	江苏省	2796.66
2007	淮安市	江苏省	2796.66
2007	盐城市	江苏省	3184.38
2007	扬州市	江苏省	3223.8
2007	镇江市	江苏省	2861.46
2007	泰州市	江苏省	2755.62
2007	宿迁市	江苏省	2849.04
2007	杭州市	浙江省	3048.84
2007	宁波市	浙江省	3099.6
2007	温州市	浙江省	2729.7
2007	嘉兴市	浙江省	2798.82
2007	湖州市	浙江省	2754
2007	绍兴市	浙江省	2903.58
2007	金华市	浙江省	2789.64
2007	衢州市	浙江省	3228.66
2007	舟山市	浙江省	3128.76
2007	台州市	浙江省	3223.8
2007	丽水市	浙江省	3210.84
2007	合肥市	安徽省	1662.12
2007	芜湖市	安徽省	1858.68
2007	蚌埠市	安徽省	1885.14
2007	淮南市	安徽省	2114.64
2007	马鞍山市	安徽省	2111.4
2007	淮北市	安徽省	2002.86
2007	铜陵市	安徽省	2109.78
2007	安庆市	安徽省	1911.6
2007	黄山市	安徽省	1780.38
2007	滁州市	安徽省	2089.26
2007	阜阳市	安徽省	1713.42
2007	宿州市	安徽省	1888.38
2007	六安市	安徽省	1904.04
2007	亳州市	安徽省	2039.04
2007	池州市	安徽省	1894.32
2007	宣城市	安徽省	1851.66
2007	福州市	福建省	3048.3
2007	厦门市	福建省	2871.18
2007	莆田市	福建省	3220.02
2007	三明市	福建省	2974.32
2007	泉州市	福建省	2755.08
2007	漳州市	福建省	3201.12
2007	南平市	福建省	2879.82
2007	龙岩市	福建省	3187.62
2007	宁德市	福建省	2730.24
2007	南昌市	江西省	1772.82
2007	景德镇市	江西省	1757.7
2007	萍乡市	江西省	1936.98
2007	九江市	江西省	1727.46
2007	新余市	江西省	1652.4
2007	鹰潭市	江西省	1883.52
2007	赣州市	江西省	2092.5
2007	吉安市	江西省	1626.48
2007	宜春市	江西省	1793.34
2007	抚州市	江西省	1824.12
2007	上饶市	江西省	1841.4
2007	济南市	山东省	3157.92
2007	青岛市	山东省	2896.56
2007	淄博市	山东省	2960.82
2007	枣庄市	山东省	3011.58
2007	东营市	山东省	3221.64
2007	烟台市	山东省	3114.72
2007	潍坊市	山东省	3027.24
2007	济宁市	山东省	3043.98
2007	泰安市	山东省	2811.78
2007	威海市	山东省	2844.18
2007	日照市	山东省	3090.42
2007	莱芜市	山东省	3237.84
2007	临沂市	山东省	2815.56
2007	德州市	山东省	2939.22
2007	聊城市	山东省	3141.72
2007	滨州市	山东省	3082.86
2007	菏泽市	山东省	2975.4
2007	郑州市	河南省	1628.64
2007	开封市	河南省	1823.04
2007	洛阳市	河南省	1739.34
2007	平顶山市	河南省	1666.98
2007	安阳市	河南省	1927.8
2007	鹤壁市	河南省	1995.84
2007	新乡市	河南省	1934.28
2007	焦作市	河南省	2007.18
2007	濮阳市	河南省	1715.58
2007	许昌市	河南省	1888.38
2007	漯河市	河南省	1919.16
2007	三门峡市	河南省	2056.86
2007	南阳市	河南省	1853.82
2007	商丘市	河南省	2104.38
2007	信阳市	河南省	2156.22
2007	周口市	河南省	1979.1
2007	驻马店市	河南省	2011.5
2007	济源市	河南省	1848.96
2007	武汉市	湖北省	3113.1
2007	黄石市	湖北省	2911.68
2007	十堰市	湖北省	2952.72
2007	宜昌市	湖北省	2855.52
2007	襄阳市	湖北省	3035.88
2007	鄂州市	湖北省	3183.84
2007	荆门市	湖北省	3056.94
2007	孝感市	湖北省	2982.42
2007	荆州市	湖北省	2750.76
2007	荆州市	湖北省	2750.76
2007	黄冈市	湖北省	3204.36
2007	咸宁市	湖北省	2863.62
2007	随州市	湖北省	2842.56
2007	仙桃市	湖北省	2737.8
2007	潜江市	湖北省	2845.8
2007	天门市	湖北省	2786.94
2007	长沙市	湖南省	2929.5
2007	株洲市	湖南省	3153.06
2007	湘潭市	湖南省	2732.94
2007	衡阳市	湖南省	2981.88
2007	邵阳市	湖南省	3218.4
2007	岳阳市	湖南省	3126.6
2007	常德市	湖南省	3116.34
2007	张家界市	湖南省	2805.84
2007	益阳市	湖南省	3064.5
2007	郴州市	湖南省	2732.94
2007	永州市	湖南省	2955.42
2007	怀化市	湖南省	3016.44
2007	娄底市	湖南省	2738.88
2007	广州市	广东省	4065.66
2007	韶关市	广东省	2794.5
2007	深圳市	广东省	4082.4
2007	珠海市	广东省	3119.04
2007	汕头市	广东省	3236.22
2007	佛山市	广东省	2837.7
2007	江门市	广东省	2710.8
2007	湛江市	广东省	3179.52
2007	茂名市	广东省	3059.64
2007	惠州市	广东省	3164.94
2007	梅州市	广东省	3117.96
2007	汕尾市	广东省	2767.5
2007	河源市	广东省	2965.14
2007	阳江市	广东省	2932.74
2007	清远市	广东省	3195.72
2007	东莞市	广东省	2780.46
2007	中山市	广东省	2890.08
2007	潮州市	广东省	2856.06
2007	揭阳市	广东省	2921.4
2007	云浮市	广东省	2822.04
2007	南宁市	广西壮族自治区	3005.64
2007	桂林市	广西壮族自治区	3157.92
2007	梧州市	广西壮族自治区	3086.64
2007	北海市	广西壮族自治区	2924.1
2007	防城港市	广西壮族自治区	2736.18
2007	钦州市	广西壮族自治区	3078.54
2007	贵港市	广西壮族自治区	2712.96
2007	玉林市	广西壮族自治区	2755.62
2007	百色市	广西壮族自治区	3123.9
2007	贺州市	广西壮族自治区	2853.36
2007	河池市	广西壮族自治区	3203.82
2007	来宾市	广西壮族自治区	3035.34
2007	崇左市	广西壮族自治区	2715.12
2007	海口市	海南省	3187.08
2007	三亚市	海南省	3041.82
2007	成都市	四川省	1633.5
2007	自贡市	四川省	1757.16
2007	攀枝花市	四川省	2150.28
2007	泸州市	四川省	1945.08
2007	德阳市	四川省	1723.14
2007	绵阳市	四川省	2070.9
2007	广元市	四川省	2045.52
2007	遂宁市	四川省	1685.34
2007	内江市	四川省	2021.76
2007	乐山市	四川省	1631.34
2007	眉山市	四川省	2025.54
2007	南充市	四川省	2091.42
2007	宜宾市	四川省	1932.66
2007	广安市	四川省	1755.54
2007	达州市	四川省	1693.44
2007	雅安市	四川省	2022.84
2007	巴中市	四川省	2133.54
2007	资阳市	四川省	2031.48
2007	贵阳市	贵州省	3189.78
2007	六盘水市	贵州省	2710.8
2007	遵义市	贵州省	3238.38
2007	安顺市	贵州省	3222.18
2007	铜仁市	贵州省	2881.44
2007	昆明市	云南省	726.3
2007	曲靖市	云南省	1014.12
2007	玉溪市	云南省	932.58
2007	保山市	云南省	900.72
2007	昭通市	云南省	625.32
2007	丽江市	云南省	978.48
2007	临沧市	云南省	596.16
2007	西安市	陕西省	3141.18
2007	铜川市	陕西省	2731.32
2007	宝鸡市	陕西省	2709.72
2007	咸阳市	陕西省	2733.48
2007	渭南市	陕西省	3108.78
2007	延安市	陕西省	2999.7
2007	汉中市	陕西省	2880.9
2007	榆林市	陕西省	3009.42
2007	安康市	陕西省	3214.08
2007	商洛市	陕西省	2948.4
2007	兰州市	甘肃省	3056.94
2007	嘉峪关市	甘肃省	2771.28
2007	金昌市	甘肃省	2774.52
2007	白银市	甘肃省	3163.32
2007	天水市	甘肃省	2841.48
2007	武威市	甘肃省	3049.38
2007	张掖市	甘肃省	2799.36
2007	平凉市	甘肃省	3208.68
2007	酒泉市	甘肃省	2706.48
2007	庆阳市	甘肃省	2707.02
2007	定西市	甘肃省	3085.02
2007	陇南市	甘肃省	2757.24
2007	西宁市	青海省	827.28
2007	银川市	宁夏回族自治区	680.4
2007	石嘴山市	宁夏回族自治区	1077.84
2007	吴忠市	宁夏回族自治区	553.5
2007	固原市	宁夏回族自治区	1074.06
2007	中卫市	宁夏回族自治区	595.08
2008	石家庄市	河北省	4402.72
2008	唐山市	河北省	2917.04
2008	秦皇岛市	河北省	3300.64
2008	邯郸市	河北省	3078.88
2008	邢台市	河北省	2812.32
2008	保定市	河北省	3344.32
2008	张家口市	河北省	3238.48
2008	承德市	河北省	3300.64
2008	沧州市	河北省	3264.8
2008	廊坊市	河北省	3226.16
2008	衡水市	河北省	3062.64
2008	太原市	山西省	2008.16
2008	大同市	山西省	1755.6
2008	阳泉市	山西省	2128.56
2008	长治市	山西省	1886.08
2008	晋城市	山西省	1800.96
2008	朔州市	山西省	1726.48
2008	晋中市	山西省	1701.28
2008	运城市	山西省	1856.96
2008	忻州市	山西省	2041.76
2008	临汾市	山西省	2129.12
2008	吕梁市	山西省	1700.72
2008	呼和浩特市	内蒙古自治区	742.56
2008	包头市	内蒙古自治区	889.84
2008	乌海市	内蒙古自治区	612.64
2008	赤峰市	内蒙古自治区	861.28
2008	通辽市	内蒙古自治区	600.32
2008	鄂尔多斯市	内蒙古自治区	1096.48
2008	呼伦贝尔市	内蒙古自治区	1048.88
2008	乌兰察布市	内蒙古自治区	1037.68
2008	兴安盟	内蒙古自治区	908.88
2008	沈阳市	辽宁省	4228
2008	大连市	辽宁省	2925.44
2008	鞍山市	辽宁省	3235.68
2008	抚顺市	辽宁省	3017.84
2008	本溪市	辽宁省	3253.6
2008	丹东市	辽宁省	3356.64
2008	锦州市	辽宁省	3144.4
2008	营口市	辽宁省	2982
2008	阜新市	辽宁省	3111.92
2008	辽阳市	辽宁省	2806.16
2008	盘锦市	辽宁省	3192.56
2008	铁岭市	辽宁省	2968.56
2008	朝阳市	辽宁省	3273.76
2008	葫芦岛市	辽宁省	2943.36
2008	长春市	吉林省	2000.32
2008	吉林市	吉林省	1915.76
2008	四平市	吉林省	2086.56
2008	通化市	吉林省	2221.52
2008	白山市	吉林省	1743.28
2008	松原市	吉林省	1952.72
2008	白城市	吉林省	2063.04
2008	哈尔滨市	黑龙江省	4134.48
2008	齐齐哈尔市	黑龙江省	2834.72
2008	鸡西市	黑龙江省	3206
2008	鹤岗市	黑龙江省	3090.08
2008	双鸭山市	黑龙江省	3347.68
2008	大庆市	黑龙江省	2917.6
2008	伊春市	黑龙江省	3117.52
2008	佳木斯市	黑龙江省	3143.28
2008	七台河市	黑龙江省	3082.8
2008	牡丹江市	黑龙江省	2951.2
2008	黑河市	黑龙江省	3147.76
2008	绥化市	黑龙江省	3024.56
2008	南京市	江苏省	3303.44
2008	无锡市	江苏省	2857.12
2008	徐州市	江苏省	3189.76
2008	常州市	江苏省	3353.84
2008	苏州市	江苏省	3073.28
2008	南通市	江苏省	3051.44
2008	连云港市	江苏省	3041.92
2008	淮安市	江苏省	2872.8
2008	淮安市	江苏省	2872.8
2008	盐城市	江苏省	3266.48
2008	扬州市	江苏省	2872.8
2008	镇江市	江苏省	2993.76
2008	泰州市	江苏省	3339.84
2008	宿迁市	江苏省	3221.12
2008	杭州市	浙江省	3223.92
2008	宁波市	浙江省	2896.88
2008	温州市	浙江省	3322.48
2008	嘉兴市	浙江省	3059.28
2008	湖州市	浙江省	2939.44
2008	绍兴市	浙江省	2859.36
2008	金华市	浙江省	3161.76
2008	衢州市	浙江省	2814
2008	舟山市	浙江省	3231.2
2008	台州市	浙江省	2942.24
2008	丽水市	浙江省	2882.32
2008	合肥市	安徽省	1942.08
2008	芜湖市	安徽省	2106.16
2008	蚌埠市	安徽省	1801.52
2008	淮南市	安徽省	1735.44
2008	马鞍山市	安徽省	1996.4
2008	淮北市	安徽省	1739.36
2008	铜陵市	安徽省	1769.04
2008	安庆市	安徽省	2216.48
2008	黄山市	安徽省	1884.96
2008	滁州市	安徽省	1688.4
2008	阜阳市	安徽省	1699.6
2008	宿州市	安徽省	1885.52
2008	六安市	安徽省	2055.76
2008	亳州市	安徽省	1985.76
2008	池州市	安徽省	2018.24
2008	宣城市	安徽省	2077.6
2008	福州市	福建省	2810.08
2008	厦门市	福建省	3306.24
2008	莆田市	福建省	2916.48
2008	三明市	福建省	3264.24
2008	泉州市	福建省	3177.44
2008	漳州市	福建省	3082.24
2008	南平市	福建省	2835.84
2008	龙岩市	福建省	3172.4
2008	宁德市	福建省	3163.44
2008	南昌市	江西省	1697.92
2008	景德镇市	江西省	1742.72
2008	萍乡市	江西省	1968.96
2008	九江市	江西省	2140.32
2008	新余市	江西省	2109.52
2008	鹰潭市	江西省	2085.44
2008	赣州市	江西省	1941.52
2008	吉安市	江西省	2003.68
2008	宜春市	江西省	1999.76
2008	抚州市	江西省	1945.44
2008	上饶市	江西省	2100
2008	济南市	山东省	2984.8
2008	青岛市	山东省	3321.36
2008	淄博市	山东省	3001.6
2008	枣庄市	山东省	2880.64
2008	东营市	山东省	2838.08
2008	烟台市	山东省	2808.96
2008	潍坊市	山东省	3309.04
2008	济宁市	山东省	2890.16
2008	泰安市	山东省	3085.6
2008	威海市	山东省	3092.32
2008	日照市	山东省	2889.6
2008	莱芜市	山东省	3038
2008	临沂市	山东省	3268.16
2008	德州市	山东省	3003.84
2008	聊城市	山东省	2895.76
2008	滨州市	山东省	2965.2
2008	菏泽市	山东省	3064.32
2008	郑州市	河南省	1809.92
2008	开封市	河南省	1822.8
2008	洛阳市	河南省	1751.68
2008	平顶山市	河南省	1975.68
2008	安阳市	河南省	2125.2
2008	鹤壁市	河南省	1742.72
2008	新乡市	河南省	1811.04
2008	焦作市	河南省	2114
2008	濮阳市	河南省	1708.56
2008	许昌市	河南省	1972.32
2008	漯河市	河南省	1681.68
2008	三门峡市	河南省	2000.88
2008	南阳市	河南省	2223.76
2008	商丘市	河南省	1816.64
2008	信阳市	河南省	2013.76
2008	周口市	河南省	1763.44
2008	驻马店市	河南省	1835.68
2008	济源市	河南省	2208.08
2008	武汉市	湖北省	3260.32
2008	黄石市	湖北省	2894.64
2008	十堰市	湖北省	3091.2
2008	宜昌市	湖北省	3005.52
2008	襄阳市	湖北省	3302.32
2008	鄂州市	湖北省	3260.88
2008	荆门市	湖北省	3312.96
2008	孝感市	湖北省	2867.2
2008	荆州市	湖北省	3333.68
2008	荆州市	湖北省	3333.68
2008	黄冈市	湖北省	3275.44
2008	咸宁市	湖北省	3212.16
2008	随州市	湖北省	3042.48
2008	仙桃市	湖北省	2889.04
2008	潜江市	湖北省	3213.84
2008	天门市	湖北省	2973.6
2008	长沙市	湖南省	3221.68
2008	株洲市	湖南省	3067.12
2008	湘潭市	湖南省	2885.12
2008	衡阳市	湖南省	2895.76
2008	邵阳市	湖南省	3118.64
2008	岳阳市	湖南省	3113.6
2008	常德市	湖南省	3193.12
2008	张家界市	湖南省	2834.16
2008	益阳市	湖南省	3253.6
2008	郴州市	湖南省	3281.04
2008	永州市	湖南省	2919.28
2008	怀化市	湖南省	2923.76
2008	娄底市	湖南省	3023.44
2008	广州市	广东省	3927.28
2008	韶关市	广东省	3141.04
2008	深圳市	广东省	3946.32
2008	珠海市	广东省	3309.6
2008	汕头市	广东省	3189.76
2008	佛山市	广东省	2861.6
2008	江门市	广东省	2892.96
2008	湛江市	广东省	2814.56
2008	茂名市	广东省	2833.6
2008	惠州市	广东省	3256.96
2008	梅州市	广东省	3331.44
2008	汕尾市	广东省	3275.44
2008	河源市	广东省	3056.48
2008	阳江市	广东省	3074.96
2008	清远市	广东省	2896.88
2008	东莞市	广东省	2825.2
2008	中山市	广东省	3008.88
2008	潮州市	广东省	2933.84
2008	揭阳市	广东省	3321.92
2008	云浮市	广东省	3330.32
2008	南宁市	广西壮族自治区	2983.12
2008	桂林市	广西壮族自治区	3349.36
2008	梧州市	广西壮族自治区	3298.96
2008	北海市	广西壮族自治区	3349.92
2008	防城港市	广西壮族自治区	2876.16
2008	钦州市	广西壮族自治区	2859.36
2008	贵港市	广西壮族自治区	2984.8
2008	玉林市	广西壮族自治区	2870
2008	百色市	广西壮族自治区	2896.88
2008	贺州市	广西壮族自治区	3092.32
2008	河池市	广西壮族自治区	3186.4
2008	来宾市	广西壮族自治区	3240.72
2008	崇左市	广西壮族自治区	2848.72
2008	海口市	海南省	3013.36
2008	三亚市	海南省	2898
2008	成都市	四川省	1977.92
2008	自贡市	四川省	2203.6
2008	攀枝花市	四川省	1692.88
2008	泸州市	四川省	1917.44
2008	德阳市	四川省	1754.48
2008	绵阳市	四川省	1748.88
2008	广元市	四川省	1802.64
2008	遂宁市	四川省	1815.52
2008	内江市	四川省	1988.56
2008	乐山市	四川省	1728.16
2008	眉山市	四川省	2069.76
2008	南充市	四川省	1858.64
2008	宜宾市	四川省	2007.04
2008	广安市	四川省	2131.36
2008	达州市	四川省	1697.92
2008	雅安市	四川省	2023.28
2008	巴中市	四川省	2219.84
2008	资阳市	四川省	1748.88
2008	贵阳市	贵州省	3307.36
2008	六盘水市	贵州省	2826.32
2008	遵义市	贵州省	3021.76
2008	安顺市	贵州省	2844.8
2008	铜仁市	贵州省	3337.6
2008	昆明市	云南省	1011.36
2008	曲靖市	云南省	623.84
2008	玉溪市	云南省	865.2
2008	保山市	云南省	730.8
2008	昭通市	云南省	768.88
2008	丽江市	云南省	737.52
2008	临沧市	云南省	733.04
2008	西安市	陕西省	3180.8
2008	铜川市	陕西省	3295.6
2008	宝鸡市	陕西省	3016.16
2008	咸阳市	陕西省	3346.56
2008	渭南市	陕西省	2993.76
2008	延安市	陕西省	3152.24
2008	汉中市	陕西省	3015.6
2008	榆林市	陕西省	2963.52
2008	安康市	陕西省	3316.88
2008	商洛市	陕西省	3178
2008	兰州市	甘肃省	3038
2008	嘉峪关市	甘肃省	3036.88
2008	金昌市	甘肃省	3276.56
2008	白银市	甘肃省	3003.28
2008	天水市	甘肃省	3343.2
2008	武威市	甘肃省	3325.28
2008	张掖市	甘肃省	3060.4
2008	平凉市	甘肃省	3085.04
2008	酒泉市	甘肃省	2990.96
2008	庆阳市	甘肃省	2840.88
2008	定西市	甘肃省	3025.12
2008	陇南市	甘肃省	3012.24
2008	西宁市	青海省	672
2008	银川市	宁夏回族自治区	573.44
2008	石嘴山市	宁夏回族自治区	1035.44
2008	吴忠市	宁夏回族自治区	604.8
2008	固原市	宁夏回族自治区	677.04
2008	中卫市	宁夏回族自治区	966
2009	石家庄市	河北省	4319.26
2009	唐山市	河北省	2975.4
2009	秦皇岛市	河北省	3112.86
2009	邯郸市	河北省	3387.78
2009	邢台市	河北省	3419.1
2009	保定市	河北省	3152.3
2009	张家口市	河北省	2956.26
2009	承德市	河北省	3258.44
2009	沧州市	河北省	3128.52
2009	廊坊市	河北省	3028.76
2009	衡水市	河北省	3198.7
2009	太原市	山西省	1912.26
2009	大同市	山西省	2290.42
2009	阳泉市	山西省	1900.66
2009	长治市	山西省	2187.76
2009	晋城市	山西省	1777.7
2009	朔州市	山西省	2181.96
2009	晋中市	山西省	2085.1
2009	运城市	山西省	2153.54
2009	忻州市	山西省	1969.68
2009	临汾市	山西省	2311.3
2009	吕梁市	山西省	2166.3
2009	呼和浩特市	内蒙古自治区	932.64
2009	包头市	内蒙古自治区	626.98
2009	乌海市	内蒙古自治区	849.12
2009	赤峰市	内蒙古自治区	952.94
2009	通辽市	内蒙古自治区	828.24
2009	鄂尔多斯市	内蒙古自治区	1043.42
2009	呼伦贝尔市	内蒙古自治区	880.44
2009	乌兰察布市	内蒙古自治区	655.98
2009	兴安盟	内蒙古自治区	1016.74
2009	沈阳市	辽宁省	4633.62
2009	大连市	辽宁省	3327.46
2009	鞍山市	辽宁省	3159.84
2009	抚顺市	辽宁省	3468.98
2009	本溪市	辽宁省	3422
2009	丹东市	辽宁省	3107.06
2009	锦州市	辽宁省	3336.16
2009	营口市	辽宁省	3012.52
2009	阜新市	辽宁省	3234.66
2009	辽阳市	辽宁省	3359.36
2009	盘锦市	辽宁省	3206.24
2009	铁岭市	辽宁省	3217.84
2009	朝阳市	辽宁省	3112.28
2009	葫芦岛市	辽宁省	3393
2009	长春市	吉林省	1964.46
2009	吉林市	吉林省	2066.54
2009	四平市	吉林省	1809.6
2009	通化市	吉林省	2133.82
2009	白山市	吉林省	2226.62
2009	松原市	吉林省	2131.5
2009	白城市	吉林省	1781.76
2009	哈尔滨市	黑龙江省	4355.22
2009	齐齐哈尔市	黑龙江省	3107.06
2009	鸡西市	黑龙江省	3449.26
2009	鹤岗市	黑龙江省	3307.74
2009	双鸭山市	黑龙江省	3061.82
2009	大庆市	黑龙江省	3318.76
2009	伊春市	黑龙江省	3339.06
2009	佳木斯市	黑龙江省	3104.74
2009	七台河市	黑龙江省	3140.12
2009	牡丹江市	黑龙江省	3313.54
2009	黑河市	黑龙江省	3147.08
2009	绥化市	黑龙江省	3258.44
2009	南京市	江苏省	3260.18
2009	无锡市	江苏省	3423.16
2009	徐州市	江苏省	3029.34
2009	常州市	江苏省	2932.48
2009	苏州市	江苏省	3074.58
2009	南通市	江苏省	2948.72
2009	连云港市	江苏省	3276.42
2009	淮安市	江苏省	2908.12
2009	淮安市	江苏省	2908.12
2009	盐城市	江苏省	3337.9
2009	扬州市	江苏省	3318.76
2009	镇江市	江苏省	3367.48
2009	泰州市	江苏省	2990.48
2009	宿迁市	江苏省	3426.06
2009	杭州市	浙江省	3306
2009	宁波市	浙江省	3039.78
2009	温州市	浙江省	2971.92
2009	嘉兴市	浙江省	3119.24
2009	湖州市	浙江省	3467.24
2009	绍兴市	浙江省	3470.14
2009	金华市	浙江省	2909.28
2009	衢州市	浙江省	3097.78
2009	舟山市	浙江省	3232.92
2009	台州市	浙江省	2961.48
2009	丽水市	浙江省	3320.5
2009	合肥市	安徽省	1872.24
2009	芜湖市	安徽省	1865.86
2009	蚌埠市	安徽省	2274.18
2009	淮南市	安徽省	1835.7
2009	马鞍山市	安徽省	2139.04
2009	淮北市	安徽省	2162.24
2009	铜陵市	安徽省	2239.38
2009	安庆市	安徽省	2163.4
2009	黄山市	安徽省	2253.88
2009	滁州市	安徽省	1748.7
2009	阜阳市	安徽省	2147.74
2009	宿州市	安徽省	2210.96
2009	六安市	安徽省	1880.36
2009	亳州市	安徽省	2199.94
2009	池州市	安徽省	1946.48
2009	宣城市	安徽省	2250.98
2009	福州市	福建省	3187.68
2009	厦门市	福建省	3341.96
2009	莆田市	福建省	3232.92
2009	三明市	福建省	3472.46
2009	泉州市	福建省	3078.06
2009	漳州市	福建省	2941.18
2009	南平市	福建省	3148.82
2009	龙岩市	福建省	3107.64
2009	宁德市	福建省	2944.08
2009	南昌市	江西省	2003.32
2009	景德镇市	江西省	2007.38
2009	萍乡市	江西省	2041.02
2009	九江市	江西省	2284.62
2009	新余市	江西省	1969.68
2009	鹰潭市	江西省	2135.56
2009	赣州市	江西省	2082.2
2009	吉安市	江西省	2307.24
2009	宜春市	江西省	2313.04
2009	抚州市	江西省	1766.68
2009	上饶市	江西省	1802.06
2009	济南市	山东省	2987
2009	青岛市	山东省	3095.46
2009	淄博市	山东省	3135.48
2009	枣庄市	山东省	2927.84
2009	东营市	山东省	3144.18
2009	烟台市	山东省	3266.56
2009	潍坊市	山东省	3377.92
2009	济宁市	山东省	3283.96
2009	泰安市	山东省	3280.48
2009	威海市	山东省	3120.98
2009	日照市	山东省	2942.34
2009	莱芜市	山东省	3000.92
2009	临沂市	山东省	3336.74
2009	德州市	山东省	3075.16
2009	聊城市	山东省	3183.04
2009	滨州市	山东省	2957.42
2009	菏泽市	山东省	3391.84
2009	郑州市	河南省	2091.48
2009	开封市	河南省	1780.02
2009	洛阳市	河南省	1918.64
2009	平顶山市	河南省	1984.76
2009	安阳市	河南省	1847.88
2009	鹤壁市	河南省	1951.12
2009	新乡市	河南省	1931.98
2009	焦作市	河南省	1796.84
2009	濮阳市	河南省	1835.12
2009	许昌市	河南省	2194.72
2009	漯河市	河南省	2097.28
2009	三门峡市	河南省	2005.06
2009	南阳市	河南省	2006.22
2009	商丘市	河南省	2292.74
2009	信阳市	河南省	2104.24
2009	周口市	河南省	2024.78
2009	驻马店市	河南省	2011.44
2009	济源市	河南省	2003.32
2009	武汉市	湖北省	3248.58
2009	黄石市	湖北省	2927.26
2009	十堰市	湖北省	3035.14
2009	宜昌市	湖北省	3154.04
2009	襄阳市	湖北省	2964.96
2009	鄂州市	湖北省	3165.64
2009	荆门市	湖北省	3185.94
2009	孝感市	湖北省	3381.4
2009	荆州市	湖北省	3474.2
2009	荆州市	湖北省	3474.2
2009	黄冈市	湖北省	3402.86
2009	咸宁市	湖北省	2930.74
2009	随州市	湖北省	3085.02
2009	仙桃市	湖北省	3081.54
2009	潜江市	湖北省	3194.64
2009	天门市	湖北省	3282.22
2009	长沙市	湖南省	3460.28
2009	株洲市	湖南省	3148.24
2009	湘潭市	湖南省	2956.84
2009	衡阳市	湖南省	3368.06
2009	邵阳市	湖南省	3335
2009	岳阳市	湖南省	3195.22
2009	常德市	湖南省	3047.32
2009	张家界市	湖南省	2928.42
2009	益阳市	湖南省	3335
2009	郴州市	湖南省	3163.32
2009	永州市	湖南省	3383.14
2009	怀化市	湖南省	3136.06
2009	娄底市	湖南省	3392.42
2009	广州市	广东省	4337.82
2009	韶关市	广东省	3388.94
2009	深圳市	广东省	4206.16
2009	珠海市	广东省	2902.32
2009	汕头市	广东省	2905.8
2009	佛山市	广东省	3393.58
2009	江门市	广东省	2990.48
2009	湛江市	广东省	3181.88
2009	茂名市	广东省	3195.8
2009	惠州市	广东省	3152.3
2009	梅州市	广东省	3274.1
2009	汕尾市	广东省	3304.84
2009	河源市	广东省	3450.42
2009	阳江市	广东省	3473.04
2009	清远市	广东省	3199.86
2009	东莞市	广东省	3398.8
2009	中山市	广东省	3424.9
2009	潮州市	广东省	3086.76
2009	揭阳市	广东省	3257.86
2009	云浮市	广东省	3281.64
2009	南宁市	广西壮族自治区	3187.1
2009	桂林市	广西壮族自治区	2931.9
2009	梧州市	广西壮族自治区	3214.94
2009	北海市	广西壮族自治区	3293.82
2009	防城港市	广西壮族自治区	3381.98
2009	钦州市	广西壮族自治区	3405.76
2009	贵港市	广西壮族自治区	3461.44
2009	玉林市	广西壮族自治区	3352.4
2009	百色市	广西壮族自治区	3404.02
2009	贺州市	广西壮族自治区	3408.08
2009	河池市	广西壮族自治区	3358.78
2009	来宾市	广西壮族自治区	3398.22
2009	崇左市	广西壮族自治区	3111.12
2009	海口市	海南省	3195.22
2009	三亚市	海南省	3033.98
2009	成都市	四川省	2308.4
2009	自贡市	四川省	1795.1
2009	攀枝花市	四川省	2284.04
2009	泸州市	四川省	1937.2
2009	德阳市	四川省	1774.8
2009	绵阳市	四川省	2041.02
2009	广元市	四川省	1905.3
2009	遂宁市	四川省	2273.6
2009	内江市	四川省	2318.84
2009	乐山市	四川省	2007.38
2009	眉山市	四川省	2285.78
2009	南充市	四川省	2061.9
2009	宜宾市	四川省	2028.84
2009	广安市	四川省	2073.5
2009	达州市	四川省	1893.7
2009	雅安市	四川省	2189.5
2009	巴中市	四川省	2022.46
2009	资阳市	四川省	2129.76
2009	贵阳市	贵州省	3072.84
2009	六盘水市	贵州省	2913.34
2009	遵义市	贵州省	3032.82
2009	安顺市	贵州省	3191.16
2009	铜仁市	贵州省	3293.82
2009	昆明市	云南省	1097.94
2009	曲靖市	云南省	999.34
2009	玉溪市	云南省	596.82
2009	保山市	云南省	1043.42
2009	昭通市	云南省	1003.98
2009	丽江市	云南省	742.4
2009	临沧市	云南省	1087.5
2009	西安市	陕西省	3002.66
2009	铜川市	陕西省	3168.54
2009	宝鸡市	陕西省	2969.02
2009	咸阳市	陕西省	2951.04
2009	渭南市	陕西省	2970.18
2009	延安市	陕西省	3127.94
2009	汉中市	陕西省	3458.54
2009	榆林市	陕西省	2931.32
2009	安康市	陕西省	3235.82
2009	商洛市	陕西省	3371.54
2009	兰州市	甘肃省	3187.1
2009	嘉峪关市	甘肃省	3303.1
2009	金昌市	甘肃省	3022.38
2009	白银市	甘肃省	3031.66
2009	天水市	甘肃省	3319.34
2009	武威市	甘肃省	3123.3
2009	张掖市	甘肃省	3259.6
2009	平凉市	甘肃省	3375.02
2009	酒泉市	甘肃省	3019.48
2009	庆阳市	甘肃省	3022.38
2009	定西市	甘肃省	3163.9
2009	陇南市	甘肃省	2910.44
2009	西宁市	青海省	626.4
2009	银川市	宁夏回族自治区	1154.2
2009	石嘴山市	宁夏回族自治区	688.46
2009	吴忠市	宁夏回族自治区	1030.66
2009	固原市	宁夏回族自治区	901.32
2009	中卫市	宁夏回族自治区	909.44
2010	石家庄市	河北省	4326
2010	唐山市	河北省	3183.6
2010	秦皇岛市	河北省	3093.6
2010	邯郸市	河北省	3139.8
2010	邢台市	河北省	3316.2
2010	保定市	河北省	3274.2
2010	张家口市	河北省	3109.8
2010	承德市	河北省	3389.4
2010	沧州市	河北省	3076.8
2010	廊坊市	河北省	3171.6
2010	衡水市	河北省	3031.8
2010	太原市	山西省	2249.4
2010	大同市	山西省	2376.6
2010	阳泉市	山西省	1878
2010	长治市	山西省	1856.4
2010	晋城市	山西省	2301
2010	朔州市	山西省	1902.6
2010	晋中市	山西省	2334
2010	运城市	山西省	2144.4
2010	忻州市	山西省	1983
2010	临汾市	山西省	1850.4
2010	吕梁市	山西省	1873.2
2010	呼和浩特市	内蒙古自治区	650.4
2010	包头市	内蒙古自治区	1171.2
2010	乌海市	内蒙古自治区	1155.6
2010	赤峰市	内蒙古自治区	1146
2010	通辽市	内蒙古自治区	1027.8
2010	鄂尔多斯市	内蒙古自治区	826.2
2010	呼伦贝尔市	内蒙古自治区	802.8
2010	乌兰察布市	内蒙古自治区	678.6
2010	兴安盟	内蒙古自治区	1162.2
2010	沈阳市	辽宁省	4409.4
2010	大连市	辽宁省	3334.8
2010	鞍山市	辽宁省	3334.2
2010	抚顺市	辽宁省	3201.6
2010	本溪市	辽宁省	3504.6
2010	丹东市	辽宁省	3450
2010	锦州市	辽宁省	3580.2
2010	营口市	辽宁省	3021
2010	阜新市	辽宁省	3292.8
2010	辽阳市	辽宁省	3069
2010	盘锦市	辽宁省	3580.8
2010	铁岭市	辽宁省	3072.6
2010	朝阳市	辽宁省	3208.8
2010	葫芦岛市	辽宁省	3209.4
2010	长春市	吉林省	2178
2010	吉林市	吉林省	1839
2010	四平市	吉林省	1983.6
2010	通化市	吉林省	2194.8
2010	白山市	吉林省	1967.4
2010	松原市	吉林省	2035.2
2010	白城市	吉林省	1805.4
2010	哈尔滨市	黑龙江省	4460.4
2010	齐齐哈尔市	黑龙江省	3545.4
2010	鸡西市	黑龙江省	3111
2010	鹤岗市	黑龙江省	3291
2010	双鸭山市	黑龙江省	3057
2010	大庆市	黑龙江省	3041.4
2010	伊春市	黑龙江省	3207
2010	佳木斯市	黑龙江省	3577.2
2010	七台河市	黑龙江省	3330
2010	牡丹江市	黑龙江省	3090.6
2010	黑河市	黑龙江省	3293.4
2010	绥化市	黑龙江省	3285.6
2010	南京市	江苏省	3241.2
2010	无锡市	江苏省	3096.6
2010	徐州市	江苏省	3436.2
2010	常州市	江苏省	3511.2
2010	苏州市	江苏省	3247.8
2010	南通市	江苏省	3501
2010	连云港市	江苏省	3191.4
2010	淮安市	江苏省	3345
2010	淮安市	江苏省	3345
2010	盐城市	江苏省	3389.4
2010	扬州市	江苏省	3043.2
2010	镇江市	江苏省	3397.8
2010	泰州市	江苏省	3025.2
2010	宿迁市	江苏省	3486.6
2010	杭州市	浙江省	3005.4
2010	宁波市	浙江省	3235.2
2010	温州市	浙江省	3364.8
2010	嘉兴市	浙江省	3330
2010	湖州市	浙江省	3230.4
2010	绍兴市	浙江省	3304.2
2010	金华市	浙江省	3516.6
2010	衢州市	浙江省	3251.4
2010	舟山市	浙江省	3313.8
2010	台州市	浙江省	3181.2
2010	丽水市	浙江省	3333
2010	合肥市	安徽省	2245.2
2010	芜湖市	安徽省	1829.4
2010	蚌埠市	安徽省	2178
2010	淮南市	安徽省	1804.2
2010	马鞍山市	安徽省	2353.2
2010	淮北市	安徽省	2142.6
2010	铜陵市	安徽省	2041.2
2010	安庆市	安徽省	1920.6
2010	黄山市	安徽省	2051.4
2010	滁州市	安徽省	2115
2010	阜阳市	安徽省	2161.2
2010	宿州市	安徽省	2367
2010	六安市	安徽省	2342.4
2010	亳州市	安徽省	1905
2010	池州市	安徽省	2399.4
2010	宣城市	安徽省	2215.8
2010	福州市	福建省	3592.2
2010	厦门市	福建省	3177
2010	莆田市	福建省	3376.8
2010	三明市	福建省	3003
2010	泉州市	福建省	3283.8
2010	漳州市	福建省	3093
2010	南平市	福建省	3067.8
2010	龙岩市	福建省	3583.2
2010	宁德市	福建省	3336
2010	南昌市	江西省	1811.4
2010	景德镇市	江西省	2005.8
2010	萍乡市	江西省	1938
2010	九江市	江西省	2050.2
2010	新余市	江西省	1870.8
2010	鹰潭市	江西省	1934.4
2010	赣州市	江西省	2184
2010	吉安市	江西省	1837.2
2010	宜春市	江西省	2389.8
2010	抚州市	江西省	2070.6
2010	上饶市	江西省	2374.2
2010	济南市	山东省	3291.6
2010	青岛市	山东省	3024
2010	淄博市	山东省	3354.6
2010	枣庄市	山东省	3564
2010	东营市	山东省	3264
2010	烟台市	山东省	3374.4
2010	潍坊市	山东省	3186.6
2010	济宁市	山东省	3584.4
2010	泰安市	山东省	3008.4
2010	威海市	山东省	3537.6
2010	日照市	山东省	3250.2
2010	莱芜市	山东省	3042.6
2010	临沂市	山东省	3157.2
2010	德州市	山东省	3104.4
2010	聊城市	山东省	3445.2
2010	滨州市	山东省	3012
2010	菏泽市	山东省	3552.6
2010	郑州市	河南省	2242.2
2010	开封市	河南省	1914
2010	洛阳市	河南省	2040.6
2010	平顶山市	河南省	1876.8
2010	安阳市	河南省	2048.4
2010	鹤壁市	河南省	2184.6
2010	新乡市	河南省	2046.6
2010	焦作市	河南省	2302.8
2010	濮阳市	河南省	2310
2010	许昌市	河南省	1801.8
2010	漯河市	河南省	1879.2
2010	三门峡市	河南省	2115.6
2010	南阳市	河南省	1990.2
2010	商丘市	河南省	1945.8
2010	信阳市	河南省	2286
2010	周口市	河南省	2179.2
2010	驻马店市	河南省	2019
2010	济源市	河南省	2043
2010	武汉市	湖北省	3093.6
2010	黄石市	湖北省	3493.2
2010	十堰市	湖北省	3520.8
2010	宜昌市	湖北省	3163.2
2010	襄阳市	湖北省	3339
2010	鄂州市	湖北省	3192.6
2010	荆门市	湖北省	3099
2010	孝感市	湖北省	3001.2
2010	荆州市	湖北省	3439.2
2010	荆州市	湖北省	3439.2
2010	黄冈市	湖北省	3326.4
2010	咸宁市	湖北省	3457.2
2010	随州市	湖北省	3285.6
2010	仙桃市	湖北省	3361.2
2010	潜江市	湖北省	3141.6
2010	天门市	湖北省	3171.6
2010	长沙市	湖南省	3104.4
2010	株洲市	湖南省	3126.6
2010	湘潭市	湖南省	3057.6
2010	衡阳市	湖南省	3401.4
2010	邵阳市	湖南省	3519
2010	岳阳市	湖南省	3149.4
2010	常德市	湖南省	3223.2
2010	张家界市	湖南省	3378.6
2010	益阳市	湖南省	3448.2
2010	郴州市	湖南省	3567
2010	永州市	湖南省	3105
2010	怀化市	湖南省	3374.4
2010	娄底市	湖南省	3236.4
2010	广州市	广东省	4565.4
2010	韶关市	广东省	3030.6
2010	深圳市	广东省	4604.4
2010	珠海市	广东省	3577.2
2010	汕头市	广东省	3264.6
2010	佛山市	广东省	3330.6
2010	江门市	广东省	3399
2010	湛江市	广东省	3136.2
2010	茂名市	广东省	3297
2010	惠州市	广东省	3011.4
2010	梅州市	广东省	3513.6
2010	汕尾市	广东省	3168.6
2010	河源市	广东省	3143.4
2010	阳江市	广东省	3079.8
2010	清远市	广东省	3501
2010	东莞市	广东省	3444
2010	中山市	广东省	3505.2
2010	潮州市	广东省	3145.8
2010	揭阳市	广东省	3123
2010	云浮市	广东省	3180
2010	南宁市	广西壮族自治区	3030.6
2010	桂林市	广西壮族自治区	3249.6
2010	梧州市	广西壮族自治区	3313.8
2010	北海市	广西壮族自治区	3361.2
2010	防城港市	广西壮族自治区	3190.2
2010	钦州市	广西壮族自治区	3219.6
2010	贵港市	广西壮族自治区	3546.6
2010	玉林市	广西壮族自治区	3500.4
2010	百色市	广西壮族自治区	3331.8
2010	贺州市	广西壮族自治区	3443.4
2010	河池市	广西壮族自治区	3335.4
2010	来宾市	广西壮族自治区	3393
2010	崇左市	广西壮族自治区	3421.2
2010	海口市	海南省	3019.2
2010	三亚市	海南省	3383.4
2010	成都市	四川省	1851.6
2010	自贡市	四川省	1810.2
2010	攀枝花市	四川省	2128.2
2010	泸州市	四川省	2392.2
2010	德阳市	四川省	2301.6
2010	绵阳市	四川省	2143.8
2010	广元市	四川省	2326.2
2010	遂宁市	四川省	2272.8
2010	内江市	四川省	2357.4
2010	乐山市	四川省	1955.4
2010	眉山市	四川省	2329.8
2010	南充市	四川省	2012.4
2010	宜宾市	四川省	1959.6
2010	广安市	四川省	2043.6
2010	达州市	四川省	2013.6
[truncated: 2,863 more rows]

## Sheet: Surface SO2 
Month	Province	City	Surface SO2
2004-01-01	安徽省	安庆市	27.5813
2004-01-01	安徽省	蚌埠市	37.7374
2004-01-01	安徽省	亳州市	40.2447
2004-01-01	安徽省	池州市	27.4709
2004-01-01	安徽省	滁州市	38.2708
2004-01-01	安徽省	阜阳市	38.0692
2004-01-01	安徽省	合肥市	38.3826
2004-01-01	安徽省	淮北市	40.7027
2004-01-01	安徽省	淮南市	39.904
2004-01-01	安徽省	黄山市	24.2645
2004-01-01	安徽省	六安市	29.8948
2004-01-01	安徽省	马鞍山市	41.2075
2004-01-01	安徽省	宿州市	38.3895
2004-01-01	安徽省	铜陵市	33.9552
2004-01-01	安徽省	芜湖市	34.7179
2004-01-01	安徽省	宣城市	31.6698
2004-01-01	澳门特别行政区	澳门特别行政区	17.4257
2004-01-01	北京市	北京市	23.4831
2004-01-01	福建省	福州市	17.689
2004-01-01	福建省	龙岩市	11.7339
2004-01-01	福建省	南平市	11.9859
2004-01-01	福建省	宁德市	12.6555
2004-01-01	福建省	莆田市	19.6159
2004-01-01	福建省	泉州市	18.099
2004-01-01	福建省	三明市	11.856
2004-01-01	福建省	厦门市	19.7434
2004-01-01	福建省	漳州市	18.3746
2004-01-01	甘肃省	白银市	10.2135
2004-01-01	甘肃省	定西市	7.04534
2004-01-01	甘肃省	甘南藏族自治州	2.2728
2004-01-01	甘肃省	嘉峪关市	1.87356
2004-01-01	甘肃省	金昌市	4.00442
2004-01-01	甘肃省	酒泉市	0.590183
2004-01-01	甘肃省	兰州市	17.7556
2004-01-01	甘肃省	临夏回族自治州	11.3705
2004-01-01	甘肃省	陇南市	8.74282
2004-01-01	甘肃省	平凉市	13.1866
2004-01-01	甘肃省	庆阳市	11.1307
2004-01-01	甘肃省	天水市	9.9688
2004-01-01	甘肃省	武威市	5.80405
2004-01-01	甘肃省	张掖市	2.02557
2004-01-01	广东省	潮州市	17.2437
2004-01-01	广东省	东莞市	31.0811
2004-01-01	广东省	佛山市	42.7193
2004-01-01	广东省	广州市	22.8472
2004-01-01	广东省	河源市	11.2443
2004-01-01	广东省	惠州市	14.8823
2004-01-01	广东省	江门市	31.1539
2004-01-01	广东省	揭阳市	20.1348
2004-01-01	广东省	茂名市	15.9779
2004-01-01	广东省	梅州市	13.9146
2004-01-01	广东省	清远市	17.4833
2004-01-01	广东省	汕头市	16.9828
2004-01-01	广东省	汕尾市	17.2658
2004-01-01	广东省	韶关市	14.0161
2004-01-01	广东省	深圳市	23.2177
2004-01-01	广东省	阳江市	19.791
2004-01-01	广东省	云浮市	18.2593
2004-01-01	广东省	湛江市	11.3179
2004-01-01	广东省	肇庆市	20.7359
2004-01-01	广东省	中山市	30.8947
2004-01-01	广东省	珠海市	20.457
2004-01-01	广西壮族自治区	百色市	5.15538
2004-01-01	广西壮族自治区	北海市	10.5905
2004-01-01	广西壮族自治区	崇左市	8.214
2004-01-01	广西壮族自治区	防城港市	11.2685
2004-01-01	广西壮族自治区	贵港市	12.3425
2004-01-01	广西壮族自治区	桂林市	14.4568
2004-01-01	广西壮族自治区	河池市	8.86932
2004-01-01	广西壮族自治区	贺州市	13.6539
2004-01-01	广西壮族自治区	来宾市	13.6628
2004-01-01	广西壮族自治区	柳州市	14.8481
2004-01-01	广西壮族自治区	南宁市	12.2782
2004-01-01	广西壮族自治区	钦州市	12.0318
2004-01-01	广西壮族自治区	梧州市	12.6334
2004-01-01	广西壮族自治区	玉林市	13.0718
2004-01-01	贵州省	安顺市	8.03966
2004-01-01	贵州省	毕节市	9.92365
2004-01-01	贵州省	贵阳市	10.8188
2004-01-01	贵州省	六盘水市	6.70754
2004-01-01	贵州省	黔东南苗族侗族自治州	10.9665
2004-01-01	贵州省	黔南布依族苗族自治州	7.8422
2004-01-01	贵州省	黔西南布依族苗族自治州	5.59488
2004-01-01	贵州省	铜仁市	12.4152
2004-01-01	贵州省	遵义市	12.8242
2004-01-01	海南省	白沙黎族自治县	2.9409
2004-01-01	海南省	保亭黎族苗族自治县	2.89925
2004-01-01	海南省	昌江黎族自治县	3.6544
2004-01-01	海南省	澄迈县	5.26283
2004-01-01	海南省	儋州市	5.02298
2004-01-01	海南省	定安县	3.65702
2004-01-01	海南省	东方市	2.93637
2004-01-01	海南省	海口市	5.61339
2004-01-01	海南省	乐东黎族自治县	2.05078
2004-01-01	海南省	临高县	5.9147
2004-01-01	海南省	陵水黎族自治县	1.86577
2004-01-01	海南省	琼海市	3.03971
2004-01-01	海南省	琼中黎族苗族自治县	3.44975
2004-01-01	海南省	三沙市	0.338944
2004-01-01	海南省	三亚市	2.08876
2004-01-01	海南省	屯昌县	4.05411
2004-01-01	海南省	万宁市	2.15515
2004-01-01	海南省	文昌市	4.80183
2004-01-01	海南省	五指山市	2.95073
2004-01-01	河北省	保定市	27.0726
2004-01-01	河北省	沧州市	33.1007
2004-01-01	河北省	承德市	8.79885
2004-01-01	河北省	邯郸市	38.4684
2004-01-01	河北省	衡水市	38.5638
2004-01-01	河北省	廊坊市	34.1043
2004-01-01	河北省	秦皇岛市	15.5781
2004-01-01	河北省	石家庄市	28.8105
2004-01-01	河北省	唐山市	22.3067
2004-01-01	河北省	邢台市	36.0846
2004-01-01	河北省	张家口市	10.4513
2004-01-01	河南省	安阳市	38.9026
2004-01-01	河南省	鹤壁市	45.1266
2004-01-01	河南省	济源市	46.4017
2004-01-01	河南省	焦作市	49.4016
2004-01-01	河南省	开封市	43.5035
2004-01-01	河南省	洛阳市	33.2401
2004-01-01	河南省	漯河市	42.2837
2004-01-01	河南省	南阳市	31.4778
2004-01-01	河南省	平顶山市	42.3257
2004-01-01	河南省	濮阳市	44.3709
2004-01-01	河南省	三门峡市	27.7667
2004-01-01	河南省	商丘市	42.1011
2004-01-01	河南省	新乡市	49.1026
2004-01-01	河南省	信阳市	32.1614
2004-01-01	河南省	许昌市	46.8892
2004-01-01	河南省	郑州市	49.9548
2004-01-01	河南省	周口市	42.1449
2004-01-01	河南省	驻马店市	36.7494
2004-01-01	黑龙江省	大庆市	9.74588
2004-01-01	黑龙江省	大兴安岭地区	1.13313
2004-01-01	黑龙江省	哈尔滨市	11.4286
2004-01-01	黑龙江省	鹤岗市	3.62166
2004-01-01	黑龙江省	黑河市	2.71988
2004-01-01	黑龙江省	鸡西市	7.08005
2004-01-01	黑龙江省	佳木斯市	4.71482
2004-01-01	黑龙江省	牡丹江市	7.23157
2004-01-01	黑龙江省	七台河市	8.28646
2004-01-01	黑龙江省	齐齐哈尔市	5.31588
2004-01-01	黑龙江省	双鸭山市	4.92434
2004-01-01	黑龙江省	绥化市	7.88702
2004-01-01	黑龙江省	伊春市	4.38818
2004-01-01	湖北省	鄂州市	53.5921
2004-01-01	湖北省	恩施土家族苗族自治州	10.0447
2004-01-01	湖北省	黄冈市	32.9661
2004-01-01	湖北省	黄石市	58.8411
2004-01-01	湖北省	荆门市	30.3034
2004-01-01	湖北省	荆州市	31.5798
2004-01-01	湖北省	潜江市	30.8881
2004-01-01	湖北省	神农架林区	12.5081
2004-01-01	湖北省	十堰市	22.6734
2004-01-01	湖北省	随州市	30.9348
2004-01-01	湖北省	天门市	32.7959
2004-01-01	湖北省	武汉市	47.0463
2004-01-01	湖北省	仙桃市	37.3659
2004-01-01	湖北省	咸宁市	34.5459
2004-01-01	湖北省	襄阳市	27.3494
2004-01-01	湖北省	孝感市	38.7286
2004-01-01	湖北省	宜昌市	23.0435
2004-01-01	湖南省	常德市	24.3741
2004-01-01	湖南省	郴州市	17.2886
2004-01-01	湖南省	衡阳市	23.6122
2004-01-01	湖南省	怀化市	18.7858
2004-01-01	湖南省	娄底市	26.5519
2004-01-01	湖南省	邵阳市	20.1822
2004-01-01	湖南省	湘潭市	29.4808
2004-01-01	湖南省	湘西土家族苗族自治州	18.0613
2004-01-01	湖南省	益阳市	28.2897
2004-01-01	湖南省	永州市	18.3532
2004-01-01	湖南省	岳阳市	25.0781
2004-01-01	湖南省	张家界市	19.6462
2004-01-01	湖南省	长沙市	25.6053
2004-01-01	湖南省	株洲市	19.4794
2004-01-01	吉林省	白城市	5.19147
2004-01-01	吉林省	白山市	8.55124
2004-01-01	吉林省	吉林市	11.6832
2004-01-01	吉林省	辽源市	13.763
2004-01-01	吉林省	四平市	11.4037
2004-01-01	吉林省	松原市	8.48465
2004-01-01	吉林省	通化市	11.2079
2004-01-01	吉林省	延边朝鲜族自治州	6.88638
2004-01-01	吉林省	长春市	11.9538
2004-01-01	江苏省	常州市	40.5308
2004-01-01	江苏省	淮安市	30.7655
2004-01-01	江苏省	连云港市	28.9264
2004-01-01	江苏省	南京市	47.7847
2004-01-01	江苏省	南通市	26.0463
2004-01-01	江苏省	苏州市	46.7264
2004-01-01	江苏省	宿迁市	33.3905
2004-01-01	江苏省	泰州市	35.126
2004-01-01	江苏省	无锡市	46.0834
2004-01-01	江苏省	徐州市	39.7529
2004-01-01	江苏省	盐城市	20.3947
2004-01-01	江苏省	扬州市	36.8875
2004-01-01	江苏省	镇江市	47.0465
2004-01-01	江西省	抚州市	18.7185
2004-01-01	江西省	赣州市	12.3671
2004-01-01	江西省	吉安市	18.2108
2004-01-01	江西省	景德镇市	20.5574
2004-01-01	江西省	九江市	29.7487
2004-01-01	江西省	南昌市	27.2416
2004-01-01	江西省	萍乡市	19.9958
2004-01-01	江西省	上饶市	19.4996
2004-01-01	江西省	新余市	23.4891
2004-01-01	江西省	宜春市	22.6879
2004-01-01	江西省	鹰潭市	22.6356
2004-01-01	辽宁省	鞍山市	19.0775
2004-01-01	辽宁省	本溪市	18.0413
2004-01-01	辽宁省	朝阳市	7.71698
2004-01-01	辽宁省	大连市	13.7554
2004-01-01	辽宁省	丹东市	14.9766
2004-01-01	辽宁省	抚顺市	16.2064
2004-01-01	辽宁省	阜新市	7.57788
2004-01-01	辽宁省	葫芦岛市	12.0295
2004-01-01	辽宁省	锦州市	11.0734
2004-01-01	辽宁省	辽阳市	23.704
2004-01-01	辽宁省	盘锦市	14.9272
2004-01-01	辽宁省	沈阳市	16.8544
2004-01-01	辽宁省	铁岭市	15.9278
2004-01-01	辽宁省	营口市	17.6226
2004-01-01	内蒙古自治区	阿拉善盟	2.02408
2004-01-01	内蒙古自治区	巴彦淖尔市	3.21325
2004-01-01	内蒙古自治区	包头市	5.45208
2004-01-01	内蒙古自治区	赤峰市	3.33879
2004-01-01	内蒙古自治区	鄂尔多斯市	7.41801
2004-01-01	内蒙古自治区	呼和浩特市	13.6426
2004-01-01	内蒙古自治区	呼伦贝尔市	2.39944
2004-01-01	内蒙古自治区	通辽市	4.60036
2004-01-01	内蒙古自治区	乌海市	7.94909
2004-01-01	内蒙古自治区	乌兰察布市	7.60461
2004-01-01	内蒙古自治区	锡林郭勒盟	2.11583
2004-01-01	内蒙古自治区	兴安盟	2.09689
2004-01-01	宁夏回族自治区	固原市	7.51928
2004-01-01	宁夏回族自治区	石嘴山市	7.4084
2004-01-01	宁夏回族自治区	吴忠市	7.8612
2004-01-01	宁夏回族自治区	银川市	7.71635
2004-01-01	宁夏回族自治区	中卫市	6.51871
2004-01-01	青海省	果洛藏族自治州	0.397323
2004-01-01	青海省	海北藏族自治州	3.49581
2004-01-01	青海省	海东市	10.6019
2004-01-01	青海省	海南藏族自治州	1.48923
2004-01-01	青海省	海西蒙古族藏族自治州	0.597103
2004-01-01	青海省	黄南藏族自治州	1.37655
2004-01-01	青海省	西宁市	7.9049
2004-01-01	青海省	玉树藏族自治州	0.401155
2004-01-01	山东省	滨州市	34.3871
2004-01-01	山东省	德州市	40.8211
2004-01-01	山东省	东营市	23.8787
2004-01-01	山东省	菏泽市	45.7306
2004-01-01	山东省	济南市	47.4616
2004-01-01	山东省	济宁市	44.896
2004-01-01	山东省	聊城市	46.743
2004-01-01	山东省	临沂市	38.3753
2004-01-01	山东省	青岛市	27.5739
2004-01-01	山东省	日照市	30.7091
2004-01-01	山东省	泰安市	46.9547
2004-01-01	山东省	威海市	16.6278
2004-01-01	山东省	潍坊市	34.4374
2004-01-01	山东省	烟台市	21.7193
2004-01-01	山东省	枣庄市	40.9632
2004-01-01	山东省	淄博市	44.7571
2004-01-01	山西省	大同市	15.4834
2004-01-01	山西省	晋城市	36.4487
2004-01-01	山西省	晋中市	21.0839
2004-01-01	山西省	临汾市	20.8791
2004-01-01	山西省	吕梁市	13.5027
2004-01-01	山西省	朔州市	14.8419
2004-01-01	山西省	太原市	18.826
2004-01-01	山西省	忻州市	15.8964
2004-01-01	山西省	阳泉市	22.6316
2004-01-01	山西省	运城市	28.4679
2004-01-01	山西省	长治市	23.3859
2004-01-01	陕西省	安康市	17.2194
2004-01-01	陕西省	宝鸡市	17.863
2004-01-01	陕西省	汉中市	15.5539
2004-01-01	陕西省	商洛市	20.7269
2004-01-01	陕西省	铜川市	20.8453
2004-01-01	陕西省	渭南市	26.2818
2004-01-01	陕西省	西安市	26.6653
2004-01-01	陕西省	咸阳市	30.1277
2004-01-01	陕西省	延安市	12.3437
2004-01-01	陕西省	榆林市	9.12499
2004-01-01	上海市	上海市	31.7529
2004-01-01	四川省	阿坝藏族羌族自治州	2.21101
2004-01-01	四川省	巴中市	14.5991
2004-01-01	四川省	成都市	27.3173
2004-01-01	四川省	达州市	14.4267
2004-01-01	四川省	德阳市	27.3891
2004-01-01	四川省	甘孜藏族自治州	0.216912
2004-01-01	四川省	广安市	21.6935
2004-01-01	四川省	广元市	11.9591
2004-01-01	四川省	乐山市	17.9646
2004-01-01	四川省	凉山彝族自治州	3.1885
2004-01-01	四川省	泸州市	18.9393
2004-01-01	四川省	眉山市	22.7978
2004-01-01	四川省	绵阳市	15.3105
2004-01-01	四川省	南充市	18.1779
2004-01-01	四川省	内江市	27.5908
2004-01-01	四川省	攀枝花市	3.66533
2004-01-01	四川省	遂宁市	24.8202
2004-01-01	四川省	雅安市	12.4796
2004-01-01	四川省	宜宾市	20.1119
2004-01-01	四川省	资阳市	24.5062
2004-01-01	四川省	自贡市	25.7305
2004-01-01	台湾省	台湾省	14.3422
2004-01-01	天津市	天津市	34.0518
2004-01-01	西藏自治区	阿里地区	0.314962
2004-01-01	西藏自治区	昌都市	0.125258
2004-01-01	西藏自治区	拉萨市	0.751701
2004-01-01	西藏自治区	林芝市	0.143967
2004-01-01	西藏自治区	那曲市	0.673565
2004-01-01	西藏自治区	日喀则市	0.229972
2004-01-01	西藏自治区	山南市	0.460599
2004-01-01	香港特别行政区	香港特别行政区	20.3399
2004-01-01	新疆维吾尔自治区	阿克苏地区	1.26016
2004-01-01	新疆维吾尔自治区	阿拉尔市	1.15899
2004-01-01	新疆维吾尔自治区	阿勒泰地区	1.03822
2004-01-01	新疆维吾尔自治区	巴音郭楞蒙古自治州	0.817487
2004-01-01	新疆维吾尔自治区	北屯市	2.12768
2004-01-01	新疆维吾尔自治区	博尔塔拉蒙古自治州	2.12094
2004-01-01	新疆维吾尔自治区	昌吉回族自治州	2.61135
2004-01-01	新疆维吾尔自治区	哈密市	0.704875
2004-01-01	新疆维吾尔自治区	和田地区	0.46691
2004-01-01	新疆维吾尔自治区	胡杨河市	2.52168
2004-01-01	新疆维吾尔自治区	喀什地区	0.745231
2004-01-01	新疆维吾尔自治区	可克达拉市	2.34421
2004-01-01	新疆维吾尔自治区	克拉玛依市	2.52439
2004-01-01	新疆维吾尔自治区	克孜勒苏柯尔克孜自治州	0.548013
2004-01-01	新疆维吾尔自治区	昆玉市	0.943666
2004-01-01	新疆维吾尔自治区	石河子市	5.39004
2004-01-01	新疆维吾尔自治区	双河市	2.32763
2004-01-01	新疆维吾尔自治区	塔城地区	1.80869
2004-01-01	新疆维吾尔自治区	铁门关市	2.32778
2004-01-01	新疆维吾尔自治区	图木舒克市	0.930316
2004-01-01	新疆维吾尔自治区	吐鲁番市	1.6374
2004-01-01	新疆维吾尔自治区	乌鲁木齐市	5.32607
2004-01-01	新疆维吾尔自治区	五家渠市	5.35448
2004-01-01	新疆维吾尔自治区	新星市	0.348189
2004-01-01	新疆维吾尔自治区	伊犁哈萨克自治州	1.19825
2004-01-01	云南省	保山市	1.4741
2004-01-01	云南省	楚雄彝族自治州	1.4406
2004-01-01	云南省	大理白族自治州	1.22942
2004-01-01	云南省	德宏傣族景颇族自治州	1.00251
2004-01-01	云南省	迪庆藏族自治州	0.447691
2004-01-01	云南省	红河哈尼族彝族自治州	1.6877
2004-01-01	云南省	昆明市	3.15809
2004-01-01	云南省	丽江市	2.34903
2004-01-01	云南省	临沧市	1.1548
2004-01-01	云南省	怒江傈僳族自治州	0.334985
2004-01-01	云南省	普洱市	0.92556
2004-01-01	云南省	曲靖市	4.61374
2004-01-01	云南省	文山壮族苗族自治州	2.0421
2004-01-01	云南省	西双版纳傣族自治州	1.00068
2004-01-01	云南省	玉溪市	1.13742
2004-01-01	云南省	昭通市	8.97746
2004-01-01	浙江省	杭州市	30.7604
2004-01-01	浙江省	湖州市	38.4879
2004-01-01	浙江省	嘉兴市	37.8185
2004-01-01	浙江省	金华市	27.6687
2004-01-01	浙江省	丽水市	17.411
2004-01-01	浙江省	宁波市	26.5329
2004-01-01	浙江省	衢州市	20.2001
2004-01-01	浙江省	绍兴市	32.2579
2004-01-01	浙江省	台州市	21.2479
2004-01-01	浙江省	温州市	24.117
2004-01-01	浙江省	舟山市	16.4837
2004-01-01	重庆市	重庆市	14.6677
2004-02-01	安徽省	安庆市	25.7576
2004-02-01	安徽省	蚌埠市	35.2966
2004-02-01	安徽省	亳州市	34.2883
2004-02-01	安徽省	池州市	24.4754
2004-02-01	安徽省	滁州市	34.5456
2004-02-01	安徽省	阜阳市	32.196
2004-02-01	安徽省	合肥市	32.4828
2004-02-01	安徽省	淮北市	35.2773
2004-02-01	安徽省	淮南市	34.9849
2004-02-01	安徽省	黄山市	20.8426
2004-02-01	安徽省	六安市	25.7151
2004-02-01	安徽省	马鞍山市	33.9699
2004-02-01	安徽省	宿州市	34.0732
2004-02-01	安徽省	铜陵市	28.364
2004-02-01	安徽省	芜湖市	28.8371
2004-02-01	安徽省	宣城市	26.4572
2004-02-01	澳门特别行政区	澳门特别行政区	14.5642
2004-02-01	北京市	北京市	19.7458
2004-02-01	福建省	福州市	17.1528
2004-02-01	福建省	龙岩市	10.4184
2004-02-01	福建省	南平市	9.47164
2004-02-01	福建省	宁德市	10.5318
2004-02-01	福建省	莆田市	19.7843
2004-02-01	福建省	泉州市	17.9994
2004-02-01	福建省	三明市	9.9513
2004-02-01	福建省	厦门市	19.4589
2004-02-01	福建省	漳州市	16.7782
2004-02-01	甘肃省	白银市	7.32477
2004-02-01	甘肃省	定西市	5.51707
2004-02-01	甘肃省	甘南藏族自治州	1.98701
2004-02-01	甘肃省	嘉峪关市	1.20824
2004-02-01	甘肃省	金昌市	2.01519
2004-02-01	甘肃省	酒泉市	0.445063
2004-02-01	甘肃省	兰州市	12.8165
2004-02-01	甘肃省	临夏回族自治州	8.24991
2004-02-01	甘肃省	陇南市	5.79751
2004-02-01	甘肃省	平凉市	6.39978
2004-02-01	甘肃省	庆阳市	5.46396
2004-02-01	甘肃省	天水市	5.9616
2004-02-01	甘肃省	武威市	2.89712
2004-02-01	甘肃省	张掖市	1.34573
2004-02-01	广东省	潮州市	15.8779
2004-02-01	广东省	东莞市	29.6354
2004-02-01	广东省	佛山市	37.3321
2004-02-01	广东省	广州市	25.8193
2004-02-01	广东省	河源市	10.046
2004-02-01	广东省	惠州市	14.0187
2004-02-01	广东省	江门市	21.8696
2004-02-01	广东省	揭阳市	17.918
2004-02-01	广东省	茂名市	10.7341
2004-02-01	广东省	梅州市	13.1799
2004-02-01	广东省	清远市	17.9595
2004-02-01	广东省	汕头市	16.1067
2004-02-01	广东省	汕尾市	14.6407
2004-02-01	广东省	韶关市	14.4519
2004-02-01	广东省	深圳市	21.7449
2004-02-01	广东省	阳江市	12.1032
2004-02-01	广东省	云浮市	12.7734
2004-02-01	广东省	湛江市	8.6861
2004-02-01	广东省	肇庆市	18.9686
2004-02-01	广东省	中山市	24.7797
2004-02-01	广东省	珠海市	16.6706
2004-02-01	广西壮族自治区	百色市	4.84618
2004-02-01	广西壮族自治区	北海市	8.09456
2004-02-01	广西壮族自治区	崇左市	6.90682
2004-02-01	广西壮族自治区	防城港市	9.2677
2004-02-01	广西壮族自治区	贵港市	10.6855
2004-02-01	广西壮族自治区	桂林市	11.6621
2004-02-01	广西壮族自治区	河池市	7.2212
2004-02-01	广西壮族自治区	贺州市	11.4968
2004-02-01	广西壮族自治区	来宾市	11.6155
2004-02-01	广西壮族自治区	柳州市	12.032
2004-02-01	广西壮族自治区	南宁市	10.7506
2004-02-01	广西壮族自治区	钦州市	10.1905
2004-02-01	广西壮族自治区	梧州市	9.98175
2004-02-01	广西壮族自治区	玉林市	9.6669
2004-02-01	贵州省	安顺市	7.74183
2004-02-01	贵州省	毕节市	8.31661
2004-02-01	贵州省	贵阳市	9.66359
2004-02-01	贵州省	六盘水市	6.32051
2004-02-01	贵州省	黔东南苗族侗族自治州	8.51523
2004-02-01	贵州省	黔南布依族苗族自治州	6.79632
2004-02-01	贵州省	黔西南布依族苗族自治州	5.60353
2004-02-01	贵州省	铜仁市	9.11639
2004-02-01	贵州省	遵义市	10.7718
2004-02-01	海南省	白沙黎族自治县	2.44366
2004-02-01	海南省	保亭黎族苗族自治县	2.55018
2004-02-01	海南省	昌江黎族自治县	2.78572
2004-02-01	海南省	澄迈县	4.41679
2004-02-01	海南省	儋州市	3.7693
2004-02-01	海南省	定安县	3.28822
2004-02-01	海南省	东方市	2.30538
2004-02-01	海南省	海口市	4.97485
2004-02-01	海南省	乐东黎族自治县	1.79219
2004-02-01	海南省	临高县	4.78685
2004-02-01	海南省	陵水黎族自治县	1.83132
2004-02-01	海南省	琼海市	2.86364
2004-02-01	海南省	琼中黎族苗族自治县	3.02159
2004-02-01	海南省	三沙市	0.232121
2004-02-01	海南省	三亚市	1.95038
2004-02-01	海南省	屯昌县	3.48666
2004-02-01	海南省	万宁市	2.18858
2004-02-01	海南省	文昌市	4.39065
2004-02-01	海南省	五指山市	2.55331
2004-02-01	河北省	保定市	20.754
2004-02-01	河北省	沧州市	23.3206
2004-02-01	河北省	承德市	8.95273
2004-02-01	河北省	邯郸市	26.6755
2004-02-01	河北省	衡水市	27.2077
2004-02-01	河北省	廊坊市	27.3253
2004-02-01	河北省	秦皇岛市	12.2804
2004-02-01	河北省	石家庄市	19.9445
2004-02-01	河北省	唐山市	15.9484
2004-02-01	河北省	邢台市	24.674
2004-02-01	河北省	张家口市	9.06959
2004-02-01	河南省	安阳市	28.3871
2004-02-01	河南省	鹤壁市	31.0312
2004-02-01	河南省	济源市	33.1226
2004-02-01	河南省	焦作市	34.6659
2004-02-01	河南省	开封市	32.8936
2004-02-01	河南省	洛阳市	21.6773
2004-02-01	河南省	漯河市	30.9532
2004-02-01	河南省	南阳市	21.018
2004-02-01	河南省	平顶山市	28.8888
2004-02-01	河南省	濮阳市	30.586
2004-02-01	河南省	三门峡市	18.3069
2004-02-01	河南省	商丘市	33.5583
2004-02-01	河南省	新乡市	34.1734
2004-02-01	河南省	信阳市	27.7924
2004-02-01	河南省	许昌市	33.8953
2004-02-01	河南省	郑州市	35.3289
2004-02-01	河南省	周口市	33.8736
2004-02-01	河南省	驻马店市	28.048
2004-02-01	黑龙江省	大庆市	9.25255
2004-02-01	黑龙江省	大兴安岭地区	0.947873
2004-02-01	黑龙江省	哈尔滨市	10.2348
2004-02-01	黑龙江省	鹤岗市	3.84973
2004-02-01	黑龙江省	黑河市	2.56815
2004-02-01	黑龙江省	鸡西市	6.22489
2004-02-01	黑龙江省	佳木斯市	4.5143
2004-02-01	黑龙江省	牡丹江市	7.50712
2004-02-01	黑龙江省	七台河市	7.3548
2004-02-01	黑龙江省	齐齐哈尔市	5.01926
2004-02-01	黑龙江省	双鸭山市	4.50896
2004-02-01	黑龙江省	绥化市	7.23909
2004-02-01	黑龙江省	伊春市	4.71199
2004-02-01	湖北省	鄂州市	43.9361
2004-02-01	湖北省	恩施土家族苗族自治州	7.63803
2004-02-01	湖北省	黄冈市	32.351
2004-02-01	湖北省	黄石市	45.3396
2004-02-01	湖北省	荆门市	24.0036
2004-02-01	湖北省	荆州市	24.1543
2004-02-01	湖北省	潜江市	24.7044
2004-02-01	湖北省	神农架林区	6.93734
2004-02-01	湖北省	十堰市	11.6436
2004-02-01	湖北省	随州市	26.4569
2004-02-01	湖北省	天门市	26.5108
2004-02-01	湖北省	武汉市	40.6586
2004-02-01	湖北省	仙桃市	28.9616
2004-02-01	湖北省	咸宁市	25.9787
2004-02-01	湖北省	襄阳市	16.3864
2004-02-01	湖北省	孝感市	32.9581
2004-02-01	湖北省	宜昌市	14.4659
2004-02-01	湖南省	常德市	16.6124
2004-02-01	湖南省	郴州市	16.1245
2004-02-01	湖南省	衡阳市	19.9479
2004-02-01	湖南省	怀化市	13.6935
2004-02-01	湖南省	娄底市	20.2699
2004-02-01	湖南省	邵阳市	15.2601
2004-02-01	湖南省	湘潭市	23.448
2004-02-01	湖南省	湘西土家族苗族自治州	12.8823
2004-02-01	湖南省	益阳市	21.9098
2004-02-01	湖南省	永州市	14.0998
2004-02-01	湖南省	岳阳市	21.0547
2004-02-01	湖南省	张家界市	12.8954
2004-02-01	湖南省	长沙市	22.1859
2004-02-01	湖南省	株洲市	17.0479
2004-02-01	吉林省	白城市	4.69667
2004-02-01	吉林省	白山市	7.87805
2004-02-01	吉林省	吉林市	10.3159
2004-02-01	吉林省	辽源市	11.4796
2004-02-01	吉林省	四平市	10.1913
2004-02-01	吉林省	松原市	8.02051
2004-02-01	吉林省	通化市	9.45309
2004-02-01	吉林省	延边朝鲜族自治州	6.70522
2004-02-01	吉林省	长春市	10.6281
2004-02-01	江苏省	常州市	32.8329
2004-02-01	江苏省	淮安市	28.5713
2004-02-01	江苏省	连云港市	24.8759
2004-02-01	江苏省	南京市	39.9835
2004-02-01	江苏省	南通市	27.3152
2004-02-01	江苏省	苏州市	39.0248
2004-02-01	江苏省	宿迁市	31.2253
2004-02-01	江苏省	泰州市	33.5249
2004-02-01	江苏省	无锡市	35.6656
2004-02-01	江苏省	徐州市	33.106
2004-02-01	江苏省	盐城市	19.2116
2004-02-01	江苏省	扬州市	34.8724
2004-02-01	江苏省	镇江市	39.9129
2004-02-01	江西省	抚州市	15.0038
2004-02-01	江西省	赣州市	10.7375
2004-02-01	江西省	吉安市	15.0538
2004-02-01	江西省	景德镇市	18.5124
2004-02-01	江西省	九江市	25.0114
2004-02-01	江西省	南昌市	23.4512
2004-02-01	江西省	萍乡市	17.7466
2004-02-01	江西省	上饶市	16.7049
2004-02-01	江西省	新余市	19.8167
2004-02-01	江西省	宜春市	19.2009
2004-02-01	江西省	鹰潭市	19.3397
2004-02-01	辽宁省	鞍山市	13.654
2004-02-01	辽宁省	本溪市	13.4104
2004-02-01	辽宁省	朝阳市	8.69979
2004-02-01	辽宁省	大连市	9.42053
2004-02-01	辽宁省	丹东市	10.8474
2004-02-01	辽宁省	抚顺市	12.5839
2004-02-01	辽宁省	阜新市	7.56303
2004-02-01	辽宁省	葫芦岛市	10.4281
2004-02-01	辽宁省	锦州市	9.19118
2004-02-01	辽宁省	辽阳市	17.0718
2004-02-01	辽宁省	盘锦市	10.5017
2004-02-01	辽宁省	沈阳市	12.6133
2004-02-01	辽宁省	铁岭市	12.3407
2004-02-01	辽宁省	营口市	12.3936
2004-02-01	内蒙古自治区	阿拉善盟	0.981411
2004-02-01	内蒙古自治区	巴彦淖尔市	1.56359
2004-02-01	内蒙古自治区	包头市	2.94767
2004-02-01	内蒙古自治区	赤峰市	3.04505
2004-02-01	内蒙古自治区	鄂尔多斯市	4.40886
2004-02-01	内蒙古自治区	呼和浩特市	7.82542
2004-02-01	内蒙古自治区	呼伦贝尔市	1.70885
2004-02-01	内蒙古自治区	通辽市	4.13144
2004-02-01	内蒙古自治区	乌海市	5.3786
2004-02-01	内蒙古自治区	乌兰察布市	5.10267
2004-02-01	内蒙古自治区	锡林郭勒盟	1.67901
2004-02-01	内蒙古自治区	兴安盟	1.61701
2004-02-01	宁夏回族自治区	固原市	4.07572
2004-02-01	宁夏回族自治区	石嘴山市	5.07795
2004-02-01	宁夏回族自治区	吴忠市	4.65656
2004-02-01	宁夏回族自治区	银川市	5.03853
2004-02-01	宁夏回族自治区	中卫市	3.59889
2004-02-01	青海省	果洛藏族自治州	0.369364
2004-02-01	青海省	海北藏族自治州	2.49568
2004-02-01	青海省	海东市	7.56099
2004-02-01	青海省	海南藏族自治州	0.999805
2004-02-01	青海省	海西蒙古族藏族自治州	0.468607
2004-02-01	青海省	黄南藏族自治州	1.20773
2004-02-01	青海省	西宁市	5.86471
2004-02-01	青海省	玉树藏族自治州	0.371731
2004-02-01	山东省	滨州市	24.0979
2004-02-01	山东省	德州市	29.0948
2004-02-01	山东省	东营市	17.4121
2004-02-01	山东省	菏泽市	32.7316
2004-02-01	山东省	济南市	30.78
2004-02-01	山东省	济宁市	32.7645
2004-02-01	山东省	聊城市	31.1038
2004-02-01	山东省	临沂市	26.9813
2004-02-01	山东省	青岛市	18.1988
2004-02-01	山东省	日照市	21.8581
2004-02-01	山东省	泰安市	30.9938
2004-02-01	山东省	威海市	9.92801
2004-02-01	山东省	潍坊市	22.337
2004-02-01	山东省	烟台市	14.3929
2004-02-01	山东省	枣庄市	32.0049
2004-02-01	山东省	淄博市	29.2051
2004-02-01	山西省	大同市	12.0474
2004-02-01	山西省	晋城市	27.5038
2004-02-01	山西省	晋中市	15.2934
2004-02-01	山西省	临汾市	14.6431
2004-02-01	山西省	吕梁市	7.89664
2004-02-01	山西省	朔州市	10.1671
2004-02-01	山西省	太原市	12.9783
2004-02-01	山西省	忻州市	10.4001
2004-02-01	山西省	阳泉市	15.8236
2004-02-01	山西省	运城市	16.9878
2004-02-01	山西省	长治市	17.415
2004-02-01	陕西省	安康市	9.01662
2004-02-01	陕西省	宝鸡市	8.88298
2004-02-01	陕西省	汉中市	8.4229
2004-02-01	陕西省	商洛市	12.465
2004-02-01	陕西省	铜川市	11.9756
2004-02-01	陕西省	渭南市	16.3682
2004-02-01	陕西省	西安市	15.0456
2004-02-01	陕西省	咸阳市	15.9088
2004-02-01	陕西省	延安市	6.4301
2004-02-01	陕西省	榆林市	4.82977
2004-02-01	上海市	上海市	26.1024
2004-02-01	四川省	阿坝藏族羌族自治州	1.88531
2004-02-01	四川省	巴中市	10.1567
2004-02-01	四川省	成都市	24.0424
2004-02-01	四川省	达州市	12.0906
2004-02-01	四川省	德阳市	26.1043
2004-02-01	四川省	甘孜藏族自治州	0.244786
2004-02-01	四川省	广安市	23.1166
2004-02-01	四川省	广元市	8.95002
2004-02-01	四川省	乐山市	13.9969
2004-02-01	四川省	凉山彝族自治州	2.46016
2004-02-01	四川省	泸州市	15.2106
2004-02-01	四川省	眉山市	18.538
2004-02-01	四川省	绵阳市	13.1928
2004-02-01	四川省	南充市	16.4455
2004-02-01	四川省	内江市	24.0186
2004-02-01	四川省	攀枝花市	3.33602
2004-02-01	四川省	遂宁市	22.5584
2004-02-01	四川省	雅安市	9.31857
2004-02-01	四川省	宜宾市	14.784
2004-02-01	四川省	资阳市	21.923
2004-02-01	四川省	自贡市	21.1558
2004-02-01	台湾省	台湾省	13.7977
2004-02-01	天津市	天津市	24.8052
2004-02-01	西藏自治区	阿里地区	0.346243
2004-02-01	西藏自治区	昌都市	0.138441
2004-02-01	西藏自治区	拉萨市	0.784624
2004-02-01	西藏自治区	林芝市	0.198775
2004-02-01	西藏自治区	那曲市	0.645303
2004-02-01	西藏自治区	日喀则市	0.282797
2004-02-01	西藏自治区	山南市	0.565117
2004-02-01	香港特别行政区	香港特别行政区	18.0308
2004-02-01	新疆维吾尔自治区	阿克苏地区	1.1829
2004-02-01	新疆维吾尔自治区	阿拉尔市	1.19606
2004-02-01	新疆维吾尔自治区	阿勒泰地区	0.897666
2004-02-01	新疆维吾尔自治区	巴音郭楞蒙古自治州	0.796476
2004-02-01	新疆维吾尔自治区	北屯市	1.85888
2004-02-01	新疆维吾尔自治区	博尔塔拉蒙古自治州	1.85052
2004-02-01	新疆维吾尔自治区	昌吉回族自治州	2.54964
2004-02-01	新疆维吾尔自治区	哈密市	0.655676
2004-02-01	新疆维吾尔自治区	和田地区	0.46685
2004-02-01	新疆维吾尔自治区	胡杨河市	2.66335
2004-02-01	新疆维吾尔自治区	喀什地区	0.725215
2004-02-01	新疆维吾尔自治区	可克达拉市	1.90457
2004-02-01	新疆维吾尔自治区	克拉玛依市	2.33624
2004-02-01	新疆维吾尔自治区	克孜勒苏柯尔克孜自治州	0.499901
2004-02-01	新疆维吾尔自治区	昆玉市	0.870021
2004-02-01	新疆维吾尔自治区	石河子市	5.07453
2004-02-01	新疆维吾尔自治区	双河市	2.03932
2004-02-01	新疆维吾尔自治区	塔城地区	1.58606
2004-02-01	新疆维吾尔自治区	铁门关市	2.284
2004-02-01	新疆维吾尔自治区	图木舒克市	1.16489
2004-02-01	新疆维吾尔自治区	吐鲁番市	1.75385
2004-02-01	新疆维吾尔自治区	乌鲁木齐市	5.63027
2004-02-01	新疆维吾尔自治区	五家渠市	6.03709
2004-02-01	新疆维吾尔自治区	新星市	0.334995
2004-02-01	新疆维吾尔自治区	伊犁哈萨克自治州	1.02313
2004-02-01	云南省	保山市	1.5406
2004-02-01	云南省	楚雄彝族自治州	1.67679
2004-02-01	云南省	大理白族自治州	1.34062
2004-02-01	云南省	德宏傣族景颇族自治州	1.23437
2004-02-01	云南省	迪庆藏族自治州	0.521547
2004-02-01	云南省	红河哈尼族彝族自治州	2.13541
2004-02-01	云南省	昆明市	3.4302
2004-02-01	云南省	丽江市	2.25073
2004-02-01	云南省	临沧市	1.40994
2004-02-01	云南省	怒江傈僳族自治州	0.46138
2004-02-01	云南省	普洱市	1.46895
2004-02-01	云南省	曲靖市	4.48645
2004-02-01	云南省	文山壮族苗族自治州	2.28082
2004-02-01	云南省	西双版纳傣族自治州	2.21961
2004-02-01	云南省	玉溪市	1.67395
2004-02-01	云南省	昭通市	5.92034
2004-02-01	浙江省	杭州市	23.6781
2004-02-01	浙江省	湖州市	30.0841
2004-02-01	浙江省	嘉兴市	30.1313
2004-02-01	浙江省	金华市	20.9295
2004-02-01	浙江省	丽水市	12.5344
2004-02-01	浙江省	宁波市	23.3804
2004-02-01	浙江省	衢州市	16.1203
2004-02-01	浙江省	绍兴市	26.8871
2004-02-01	浙江省	台州市	19.2043
2004-02-01	浙江省	温州市	18.8497
2004-02-01	浙江省	舟山市	16.7664
2004-02-01	重庆市	重庆市	13.3698
2004-03-01	安徽省	安庆市	19.3013
2004-03-01	安徽省	蚌埠市	23.7796
2004-03-01	安徽省	亳州市	25.3905
2004-03-01	安徽省	池州市	17.4288
2004-03-01	安徽省	滁州市	24.8806
2004-03-01	安徽省	阜阳市	23.173
2004-03-01	安徽省	合肥市	25.891
2004-03-01	安徽省	淮北市	24.9211
2004-03-01	安徽省	淮南市	26.0302
2004-03-01	安徽省	黄山市	15.4835
2004-03-01	安徽省	六安市	19.382
2004-03-01	安徽省	马鞍山市	27.6909
2004-03-01	安徽省	宿州市	23.4072
2004-03-01	安徽省	铜陵市	23.3294
2004-03-01	安徽省	芜湖市	22.4497
2004-03-01	安徽省	宣城市	20.8207
2004-03-01	澳门特别行政区	澳门特别行政区	12.187
2004-03-01	北京市	北京市	19.262
2004-03-01	福建省	福州市	15.1029
2004-03-01	福建省	龙岩市	7.15907
2004-03-01	福建省	南平市	6.36315
2004-03-01	福建省	宁德市	8.97408
2004-03-01	福建省	莆田市	16.5928
2004-03-01	福建省	泉州市	14.4622
2004-03-01	福建省	三明市	5.91699
2004-03-01	福建省	厦门市	15.5961
2004-03-01	福建省	漳州市	14.6536
2004-03-01	甘肃省	白银市	5.49088
2004-03-01	甘肃省	定西市	3.72097
2004-03-01	甘肃省	甘南藏族自治州	1.44251
2004-03-01	甘肃省	嘉峪关市	1.17809
2004-03-01	甘肃省	金昌市	2.18277
2004-03-01	甘肃省	酒泉市	0.326071
2004-03-01	甘肃省	兰州市	9.68178
2004-03-01	甘肃省	临夏回族自治州	6.35129
2004-03-01	甘肃省	陇南市	4.77681
2004-03-01	甘肃省	平凉市	7.07533
2004-03-01	甘肃省	庆阳市	5.90695
2004-03-01	甘肃省	天水市	5.08127
2004-03-01	甘肃省	武威市	3.08626
2004-03-01	甘肃省	张掖市	1.25871
2004-03-01	广东省	潮州市	14.2627
2004-03-01	广东省	东莞市	30.9628
2004-03-01	广东省	佛山市	40.0867
2004-03-01	广东省	广州市	24.2872
2004-03-01	广东省	河源市	6.98385
2004-03-01	广东省	惠州市	13.1345
2004-03-01	广东省	江门市	22.3344
2004-03-01	广东省	揭阳市	16.6535
2004-03-01	广东省	茂名市	10.1258
2004-03-01	广东省	梅州市	10.4965
2004-03-01	广东省	清远市	10.7986
2004-03-01	广东省	汕头市	13.7775
2004-03-01	广东省	汕尾市	13.7413
2004-03-01	广东省	韶关市	10
2004-03-01	广东省	深圳市	21.8136
2004-03-01	广东省	阳江市	12.7264
2004-03-01	广东省	云浮市	12.8419
2004-03-01	广东省	湛江市	7.50583
2004-03-01	广东省	肇庆市	16.395
2004-03-01	广东省	中山市	25.0052
2004-03-01	广东省	珠海市	14.7349
2004-03-01	广西壮族自治区	百色市	3.44711
2004-03-01	广西壮族自治区	北海市	7.6127
2004-03-01	广西壮族自治区	崇左市	5.56157
2004-03-01	广西壮族自治区	防城港市	7.47952
2004-03-01	广西壮族自治区	贵港市	7.63181
2004-03-01	广西壮族自治区	桂林市	6.48416
2004-03-01	广西壮族自治区	河池市	4.47032
2004-03-01	广西壮族自治区	贺州市	6.53313
2004-03-01	广西壮族自治区	来宾市	8.67985
2004-03-01	广西壮族自治区	柳州市	8.73595
2004-03-01	广西壮族自治区	南宁市	8.70156
2004-03-01	广西壮族自治区	钦州市	8.29775
2004-03-01	广西壮族自治区	梧州市	7.29024
2004-03-01	广西壮族自治区	玉林市	8.09653
2004-03-01	贵州省	安顺市	5.37686
2004-03-01	贵州省	毕节市	7.22576
2004-03-01	贵州省	贵阳市	6.95147
2004-03-01	贵州省	六盘水市	4.50853
2004-03-01	贵州省	黔东南苗族侗族自治州	4.32636
2004-03-01	贵州省	黔南布依族苗族自治州	3.26966
2004-03-01	贵州省	黔西南布依族苗族自治州	3.4986
2004-03-01	贵州省	铜仁市	5.03258
2004-03-01	贵州省	遵义市	7.28709
2004-03-01	海南省	白沙黎族自治县	1.91588
2004-03-01	海南省	保亭黎族苗族自治县	1.77672
2004-03-01	海南省	昌江黎族自治县	2.7099
2004-03-01	海南省	澄迈县	3.46575
2004-03-01	海南省	儋州市	3.42748
2004-03-01	海南省	定安县	2.34394
2004-03-01	海南省	东方市	2.15416
2004-03-01	海南省	海口市	4.11108
2004-03-01	海南省	乐东黎族自治县	1.39415
2004-03-01	海南省	临高县	4.22945
2004-03-01	海南省	陵水黎族自治县	1.13032
2004-03-01	海南省	琼海市	1.94434
2004-03-01	海南省	琼中黎族苗族自治县	2.02942
2004-03-01	海南省	三沙市	0.236798
2004-03-01	海南省	三亚市	1.38849
2004-03-01	海南省	屯昌县	2.5082
2004-03-01	海南省	万宁市	1.38691
2004-03-01	海南省	文昌市	3.47065
2004-03-01	海南省	五指山市	1.83781
2004-03-01	河北省	保定市	19.9915
2004-03-01	河北省	沧州市	23.6774
2004-03-01	河北省	承德市	9.33334
2004-03-01	河北省	邯郸市	24.715
2004-03-01	河北省	衡水市	26.2167
2004-03-01	河北省	廊坊市	27.0555
2004-03-01	河北省	秦皇岛市	12.9847
2004-03-01	河北省	石家庄市	18.8467
2004-03-01	河北省	唐山市	16.4394
2004-03-01	河北省	邢台市	23.3775
2004-03-01	河北省	张家口市	7.63732
2004-03-01	河南省	安阳市	27.2182
2004-03-01	河南省	鹤壁市	30.4839
2004-03-01	河南省	济源市	33.5841
2004-03-01	河南省	焦作市	34.8681
2004-03-01	河南省	开封市	26.9181
2004-03-01	河南省	洛阳市	20.1514
2004-03-01	河南省	漯河市	23.7475
2004-03-01	河南省	南阳市	17.2038
2004-03-01	河南省	平顶山市	25.6584
2004-03-01	河南省	濮阳市	28.5626
2004-03-01	河南省	三门峡市	16.0617
2004-03-01	河南省	商丘市	26.276
2004-03-01	河南省	新乡市	33.7175
2004-03-01	河南省	信阳市	19.5328
2004-03-01	河南省	许昌市	27.7406
2004-03-01	河南省	郑州市	31.757
2004-03-01	河南省	周口市	24.9323
2004-03-01	河南省	驻马店市	19.2701
2004-03-01	黑龙江省	大庆市	6.98055
2004-03-01	黑龙江省	大兴安岭地区	0.509623
2004-03-01	黑龙江省	哈尔滨市	7.41042
2004-03-01	黑龙江省	鹤岗市	2.69568
2004-03-01	黑龙江省	黑河市	2.24481
2004-03-01	黑龙江省	鸡西市	4.65222
2004-03-01	黑龙江省	佳木斯市	3.17961
2004-03-01	黑龙江省	牡丹江市	5.55768
2004-03-01	黑龙江省	七台河市	5.47751
2004-03-01	黑龙江省	齐齐哈尔市	3.98275
2004-03-01	黑龙江省	双鸭山市	3.17348
2004-03-01	黑龙江省	绥化市	5.30309
2004-03-01	黑龙江省	伊春市	3.00271
2004-03-01	湖北省	鄂州市	34.8863
2004-03-01	湖北省	恩施土家族苗族自治州	4.58443
2004-03-01	湖北省	黄冈市	22.7634
2004-03-01	湖北省	黄石市	35.2277
2004-03-01	湖北省	荆门市	17.1759
2004-03-01	湖北省	荆州市	19.5649
2004-03-01	湖北省	潜江市	19.6737
2004-03-01	湖北省	神农架林区	5.31576
2004-03-01	湖北省	十堰市	11.1699
2004-03-01	湖北省	随州市	16.4073
2004-03-01	湖北省	天门市	21.1903
2004-03-01	湖北省	武汉市	31.5056
2004-03-01	湖北省	仙桃市	24.2877
2004-03-01	湖北省	咸宁市	19.4138
2004-03-01	湖北省	襄阳市	13.5819
2004-03-01	湖北省	孝感市	25.65
2004-03-01	湖北省	宜昌市	11.343
2004-03-01	湖南省	常德市	12.6122
2004-03-01	湖南省	郴州市	9.74032
2004-03-01	湖南省	衡阳市	14.1249
2004-03-01	湖南省	怀化市	8.82933
2004-03-01	湖南省	娄底市	15.4322
2004-03-01	湖南省	邵阳市	10.4093
2004-03-01	湖南省	湘潭市	18.5227
2004-03-01	湖南省	湘西土家族苗族自治州	8.48594
2004-03-01	湖南省	益阳市	16.9305
2004-03-01	湖南省	永州市	8.47709
2004-03-01	湖南省	岳阳市	14.4134
2004-03-01	湖南省	张家界市	9.03349
2004-03-01	湖南省	长沙市	15.7201
2004-03-01	湖南省	株洲市	10.8766
2004-03-01	吉林省	白城市	3.74061
2004-03-01	吉林省	白山市	7.78133
2004-03-01	吉林省	吉林市	8.60944
2004-03-01	吉林省	辽源市	10.6997
2004-03-01	吉林省	四平市	9.29685
2004-03-01	吉林省	松原市	6.12529
2004-03-01	吉林省	通化市	9.20364
2004-03-01	吉林省	延边朝鲜族自治州	6.09488
2004-03-01	吉林省	长春市	7.93684
2004-03-01	江苏省	常州市	26.5406
2004-03-01	江苏省	淮安市	21.6138
2004-03-01	江苏省	连云港市	19.7731
2004-03-01	江苏省	南京市	33.7891
2004-03-01	江苏省	南通市	19.1003
2004-03-01	江苏省	苏州市	33.93
2004-03-01	江苏省	宿迁市	21.5989
2004-03-01	江苏省	泰州市	25.8322
2004-03-01	江苏省	无锡市	32.2599
2004-03-01	江苏省	徐州市	25.7709
2004-03-01	江苏省	盐城市	15.0671
2004-03-01	江苏省	扬州市	26.8802
2004-03-01	江苏省	镇江市	31.8155
2004-03-01	江西省	抚州市	10.2245
2004-03-01	江西省	赣州市	6.25217
2004-03-01	江西省	吉安市	10.5034
2004-03-01	江西省	景德镇市	12.6516
2004-03-01	江西省	九江市	17.0356
2004-03-01	江西省	南昌市	16.5134
2004-03-01	江西省	萍乡市	11.5383
2004-03-01	江西省	上饶市	11.9344
2004-03-01	江西省	新余市	14.5163
2004-03-01	江西省	宜春市	13.0316
2004-03-01	江西省	鹰潭市	14.3414
2004-03-01	辽宁省	鞍山市	14.1465
2004-03-01	辽宁省	本溪市	13.4043
2004-03-01	辽宁省	朝阳市	8.89406
2004-03-01	辽宁省	大连市	11.0019
2004-03-01	辽宁省	丹东市	10.6781
2004-03-01	辽宁省	抚顺市	11.8211
2004-03-01	辽宁省	阜新市	7.48232
2004-03-01	辽宁省	葫芦岛市	11.2663
2004-03-01	辽宁省	锦州市	9.60427
2004-03-01	辽宁省	辽阳市	17.937
2004-03-01	辽宁省	盘锦市	11.095
2004-03-01	辽宁省	沈阳市	13.4446
2004-03-01	辽宁省	铁岭市	12.4097
2004-03-01	辽宁省	营口市	13.4536
2004-03-01	内蒙古自治区	阿拉善盟	0.866762
2004-03-01	内蒙古自治区	巴彦淖尔市	1.1299
2004-03-01	内蒙古自治区	包头市	2.45805
2004-03-01	内蒙古自治区	赤峰市	3.16774
2004-03-01	内蒙古自治区	鄂尔多斯市	3.83935
2004-03-01	内蒙古自治区	呼和浩特市	6.98988
2004-03-01	内蒙古自治区	呼伦贝尔市	1.29987
2004-03-01	内蒙古自治区	通辽市	4.27977
2004-03-01	内蒙古自治区	乌海市	4.85907
2004-03-01	内蒙古自治区	乌兰察布市	4.06698
2004-03-01	内蒙古自治区	锡林郭勒盟	1.14959
2004-03-01	内蒙古自治区	兴安盟	1.39362
2004-03-01	宁夏回族自治区	固原市	4.12631
2004-03-01	宁夏回族自治区	石嘴山市	4.59781
2004-03-01	宁夏回族自治区	吴忠市	4.24447
2004-03-01	宁夏回族自治区	银川市	4.61851
2004-03-01	宁夏回族自治区	中卫市	3.61955
2004-03-01	青海省	果洛藏族自治州	0.298899
2004-03-01	青海省	海北藏族自治州	1.8244
2004-03-01	青海省	海东市	6.44386
2004-03-01	青海省	海南藏族自治州	0.821203
2004-03-01	青海省	海西蒙古族藏族自治州	0.34704
2004-03-01	青海省	黄南藏族自治州	1.08864
2004-03-01	青海省	西宁市	5.13509
2004-03-01	青海省	玉树藏族自治州	0.278544
2004-03-01	山东省	滨州市	24.0767
2004-03-01	山东省	德州市	28.1876
2004-03-01	山东省	东营市	18.2717
2004-03-01	山东省	菏泽市	28.424
2004-03-01	山东省	济南市	28.8881
2004-03-01	山东省	济宁市	27.6853
2004-03-01	山东省	聊城市	29.56
2004-03-01	山东省	临沂市	23.7388
2004-03-01	山东省	青岛市	18.0111
2004-03-01	山东省	日照市	18.9283
2004-03-01	山东省	泰安市	28.0995
2004-03-01	山东省	威海市	11.1904
2004-03-01	山东省	潍坊市	20.9724
2004-03-01	山东省	烟台市	17.4386
2004-03-01	山东省	枣庄市	26.4544
2004-03-01	山东省	淄博市	28.537
2004-03-01	山西省	大同市	9.88565
2004-03-01	山西省	晋城市	27.4406
2004-03-01	山西省	晋中市	13.3981
2004-03-01	山西省	临汾市	13.9654
2004-03-01	山西省	吕梁市	6.81358
2004-03-01	山西省	朔州市	8.72345
2004-03-01	山西省	太原市	11.4823
2004-03-01	山西省	忻州市	8.50338
2004-03-01	山西省	阳泉市	14.2159
2004-03-01	山西省	运城市	17.6118
2004-03-01	山西省	长治市	16.4289
2004-03-01	陕西省	安康市	8.29118
2004-03-01	陕西省	宝鸡市	9.34457
2004-03-01	陕西省	汉中市	7.98769
2004-03-01	陕西省	商洛市	10.3827
2004-03-01	陕西省	铜川市	13.9231
2004-03-01	陕西省	渭南市	16.4807
2004-03-01	陕西省	西安市	14.114
2004-03-01	陕西省	咸阳市	18.044
2004-03-01	陕西省	延安市	6.91966
2004-03-01	陕西省	榆林市	4.48209
2004-03-01	上海市	上海市	18.2232
2004-03-01	四川省	阿坝藏族羌族自治州	1.5277
2004-03-01	四川省	巴中市	8.20715
2004-03-01	四川省	成都市	20.3673
2004-03-01	四川省	达州市	8.98201
2004-03-01	四川省	德阳市	22.0051
2004-03-01	四川省	甘孜藏族自治州	0.222682
2004-03-01	四川省	广安市	18.4542
2004-03-01	四川省	广元市	7.71273
2004-03-01	四川省	乐山市	11.6222
2004-03-01	四川省	凉山彝族自治州	2.04473
2004-03-01	四川省	泸州市	13.0837
2004-03-01	四川省	眉山市	15.5043
2004-03-01	四川省	绵阳市	10.986
2004-03-01	四川省	南充市	13.8169
2004-03-01	四川省	内江市	20.1492
2004-03-01	四川省	攀枝花市	3.09099
2004-03-01	四川省	遂宁市	19.2283
2004-03-01	四川省	雅安市	7.71882
2004-03-01	四川省	宜宾市	12.3918
2004-03-01	四川省	资阳市	18.2307
2004-03-01	四川省	自贡市	17.7491
2004-03-01	台湾省	台湾省	13.794
2004-03-01	天津市	天津市	25.0433
2004-03-01	西藏自治区	阿里地区	0.296172
2004-03-01	西藏自治区	昌都市	0.125668
2004-03-01	西藏自治区	拉萨市	0.612174
2004-03-01	西藏自治区	林芝市	0.308736
2004-03-01	西藏自治区	那曲市	0.50417
2004-03-01	西藏自治区	日喀则市	0.260805
2004-03-01	西藏自治区	山南市	0.655411
2004-03-01	香港特别行政区	香港特别行政区	17.0274
2004-03-01	新疆维吾尔自治区	阿克苏地区	0.901861
2004-03-01	新疆维吾尔自治区	阿拉尔市	0.931663
2004-03-01	新疆维吾尔自治区	阿勒泰地区	0.582784
2004-03-01	新疆维吾尔自治区	巴音郭楞蒙古自治州	0.501459
2004-03-01	新疆维吾尔自治区	北屯市	1.11483
2004-03-01	新疆维吾尔自治区	博尔塔拉蒙古自治州	1.35573
2004-03-01	新疆维吾尔自治区	昌吉回族自治州	1.82923
2004-03-01	新疆维吾尔自治区	哈密市	0.405585
2004-03-01	新疆维吾尔自治区	和田地区	0.372758
2004-03-01	新疆维吾尔自治区	胡杨河市	1.94852
2004-03-01	新疆维吾尔自治区	喀什地区	0.560458
2004-03-01	新疆维吾尔自治区	可克达拉市	1.63688
2004-03-01	新疆维吾尔自治区	克拉玛依市	1.68499
2004-03-01	新疆维吾尔自治区	克孜勒苏柯尔克孜自治州	0.374679
2004-03-01	新疆维吾尔自治区	昆玉市	0.695406
2004-03-01	新疆维吾尔自治区	石河子市	3.73588
2004-03-01	新疆维吾尔自治区	双河市	1.38094
2004-03-01	新疆维吾尔自治区	塔城地区	1.19168
2004-03-01	新疆维吾尔自治区	铁门关市	1.44499
2004-03-01	新疆维吾尔自治区	图木舒克市	0.89675
2004-03-01	新疆维吾尔自治区	吐鲁番市	1.14437
2004-03-01	新疆维吾尔自治区	乌鲁木齐市	4.70676
2004-03-01	新疆维吾尔自治区	五家渠市	4.06359
2004-03-01	新疆维吾尔自治区	新星市	0.227053
2004-03-01	新疆维吾尔自治区	伊犁哈萨克自治州	0.891713
2004-03-01	云南省	保山市	2.19479
2004-03-01	云南省	楚雄彝族自治州	2.08013
2004-03-01	云南省	大理白族自治州	1.6854
2004-03-01	云南省	德宏傣族景颇族自治州	2.11232
2004-03-01	云南省	迪庆藏族自治州	0.642156
2004-03-01	云南省	红河哈尼族彝族自治州	3.31758
2004-03-01	云南省	昆明市	3.39499
2004-03-01	云南省	丽江市	2.14759
2004-03-01	云南省	临沧市	2.39921
2004-03-01	云南省	怒江傈僳族自治州	0.844471
2004-03-01	云南省	普洱市	3.17919
2004-03-01	云南省	曲靖市	4.0028
2004-03-01	云南省	文山壮族苗族自治州	2.50561
2004-03-01	云南省	西双版纳傣族自治州	5.81801
2004-03-01	云南省	玉溪市	2.74771
2004-03-01	云南省	昭通市	5.01514
2004-03-01	浙江省	杭州市	20.8108
2004-03-01	浙江省	湖州市	27.3488
2004-03-01	浙江省	嘉兴市	25.1447
2004-03-01	浙江省	金华市	16.3872
2004-03-01	浙江省	丽水市	10.8697
2004-03-01	浙江省	宁波市	16.4456
2004-03-01	浙江省	衢州市	13.2916
2004-03-01	浙江省	绍兴市	20.2249
2004-03-01	浙江省	台州市	12.9726
2004-03-01	浙江省	温州市	16.6085
2004-03-01	浙江省	舟山市	8.79879
2004-03-01	重庆市	重庆市	9.46623
2004-04-01	安徽省	安庆市	16.7804
2004-04-01	安徽省	蚌埠市	23.5016
2004-04-01	安徽省	亳州市	23.1956
2004-04-01	安徽省	池州市	15.3208
2004-04-01	安徽省	滁州市	22.9582
2004-04-01	安徽省	阜阳市	21.029
2004-04-01	安徽省	合肥市	21.6552
2004-04-01	安徽省	淮北市	25.1108
2004-04-01	安徽省	淮南市	22.2573
2004-04-01	安徽省	黄山市	12.5543
2004-04-01	安徽省	六安市	16.8474
2004-04-01	安徽省	马鞍山市	23.8163
2004-04-01	安徽省	宿州市	23.3952
2004-04-01	安徽省	铜陵市	20.0838
2004-04-01	安徽省	芜湖市	19.6911
2004-04-01	安徽省	宣城市	17.2178
2004-04-01	澳门特别行政区	澳门特别行政区	9.60897
2004-04-01	北京市	北京市	20.6916
2004-04-01	福建省	福州市	18.5698
2004-04-01	福建省	龙岩市	8.64079
2004-04-01	福建省	南平市	8.19294
2004-04-01	福建省	宁德市	9.6851
2004-04-01	福建省	莆田市	18.8611
2004-04-01	福建省	泉州市	16.8393
2004-04-01	福建省	三明市	7.21363
2004-04-01	福建省	厦门市	15.78
2004-04-01	福建省	漳州市	14.2076
2004-04-01	甘肃省	白银市	5.66904
2004-04-01	甘肃省	定西市	4.3564
2004-04-01	甘肃省	甘南藏族自治州	1.72322
2004-04-01	甘肃省	嘉峪关市	1.21961
2004-04-01	甘肃省	金昌市	2.11247
2004-04-01	甘肃省	酒泉市	0.402751
2004-04-01	甘肃省	兰州市	8.14386
2004-04-01	甘肃省	临夏回族自治州	5.56572
2004-04-01	甘肃省	陇南市	5.03481
2004-04-01	甘肃省	平凉市	6.3135
2004-04-01	甘肃省	庆阳市	5.37274
2004-04-01	甘肃省	天水市	5.51091
2004-04-01	甘肃省	武威市	2.63412
2004-04-01	甘肃省	张掖市	1.31033
2004-04-01	广东省	潮州市	14.0345
2004-04-01	广东省	东莞市	33.2979
2004-04-01	广东省	佛山市	33.0732
2004-04-01	广东省	广州市	31.5569
2004-04-01	广东省	河源市	10.5091
2004-04-01	广东省	惠州市	17.1072
2004-04-01	广东省	江门市	13.826
2004-04-01	广东省	揭阳市	14.3898
2004-04-01	广东省	茂名市	8.63193
2004-04-01	广东省	梅州市	13.1722
2004-04-01	广东省	清远市	14.953
2004-04-01	广东省	汕头市	13.3067
2004-04-01	广东省	汕尾市	10.3006
2004-04-01	广东省	韶关市	14.9253
2004-04-01	广东省	深圳市	23.4889
2004-04-01	广东省	阳江市	7.66875
2004-04-01	广东省	云浮市	8.83433
2004-04-01	广东省	湛江市	6.64105
2004-04-01	广东省	肇庆市	13.3808
2004-04-01	广东省	中山市	18.7833
2004-04-01	广东省	珠海市	11.3712
2004-04-01	广西壮族自治区	百色市	3.1232
2004-04-01	广西壮族自治区	北海市	6.31294
2004-04-01	广西壮族自治区	崇左市	4.26022
2004-04-01	广西壮族自治区	防城港市	5.14735
2004-04-01	广西壮族自治区	贵港市	8.31535
2004-04-01	广西壮族自治区	桂林市	8.38632
2004-04-01	广西壮族自治区	河池市	4.63455
2004-04-01	广西壮族自治区	贺州市	6.90673
2004-04-01	广西壮族自治区	来宾市	8.35905
2004-04-01	广西壮族自治区	柳州市	9.51201
2004-04-01	广西壮族自治区	南宁市	6.71783
2004-04-01	广西壮族自治区	钦州市	7.3281
2004-04-01	广西壮族自治区	梧州市	7.29799
2004-04-01	广西壮族自治区	玉林市	7.92724
2004-04-01	贵州省	安顺市	6.31855
2004-04-01	贵州省	毕节市	7.08453
2004-04-01	贵州省	贵阳市	8.98925
2004-04-01	贵州省	六盘水市	5.24696
2004-04-01	贵州省	黔东南苗族侗族自治州	5.59584
2004-04-01	贵州省	黔南布依族苗族自治州	5.16683
2004-04-01	贵州省	黔西南布依族苗族自治州	4.47411
2004-04-01	贵州省	铜仁市	6.30349
2004-04-01	贵州省	遵义市	9.5669
2004-04-01	海南省	白沙黎族自治县	1.22572
2004-04-01	海南省	保亭黎族苗族自治县	1.22693
2004-04-01	海南省	昌江黎族自治县	2.02529
2004-04-01	海南省	澄迈县	2.91216
2004-04-01	海南省	儋州市	2.72457
2004-04-01	海南省	定安县	1.95552
2004-04-01	海南省	东方市	1.50679
2004-04-01	海南省	海口市	3.82423
2004-04-01	海南省	乐东黎族自治县	0.93747
2004-04-01	海南省	临高县	3.59417
2004-04-01	海南省	陵水黎族自治县	0.751764
2004-04-01	海南省	琼海市	1.62829
2004-04-01	海南省	琼中黎族苗族自治县	1.48436
2004-04-01	海南省	三沙市	0.211388
2004-04-01	海南省	三亚市	0.893751
2004-04-01	海南省	屯昌县	1.96029
2004-04-01	海南省	万宁市	1.11112
2004-04-01	海南省	文昌市	3.31736
2004-04-01	海南省	五指山市	1.2465
2004-04-01	河北省	保定市	20.6739
2004-04-01	河北省	沧州市	20.889
2004-04-01	河北省	承德市	9.3355
2004-04-01	河北省	邯郸市	24.4187
2004-04-01	河北省	衡水市	24.1252
2004-04-01	河北省	廊坊市	25.8389
2004-04-01	河北省	秦皇岛市	12.6592
2004-04-01	河北省	石家庄市	20.5942
2004-04-01	河北省	唐山市	17.2497
2004-04-01	河北省	邢台市	23.7194
2004-04-01	河北省	张家口市	9.32087
2004-04-01	河南省	安阳市	25.5973
2004-04-01	河南省	鹤壁市	26.1545
2004-04-01	河南省	济源市	32.225
2004-04-01	河南省	焦作市	32.111
2004-04-01	河南省	开封市	23.47
2004-04-01	河南省	洛阳市	19.0539
2004-04-01	河南省	漯河市	20.3146
2004-04-01	河南省	南阳市	16.1992
2004-04-01	河南省	平顶山市	22.1064
2004-04-01	河南省	濮阳市	24.5602
2004-04-01	河南省	三门峡市	15.9248
2004-04-01	河南省	商丘市	23.4812
2004-04-01	河南省	新乡市	29.4824
2004-04-01	河南省	信阳市	19.0704
2004-04-01	河南省	许昌市	23.3577
2004-04-01	河南省	郑州市	27.5068
2004-04-01	河南省	周口市	21.9047
2004-04-01	河南省	驻马店市	18.2663
2004-04-01	黑龙江省	大庆市	4.97645
2004-04-01	黑龙江省	大兴安岭地区	0.165833
2004-04-01	黑龙江省	哈尔滨市	5.0202
2004-04-01	黑龙江省	鹤岗市	1.77564
2004-04-01	黑龙江省	黑河市	0.959988
2004-04-01	黑龙江省	鸡西市	2.92207
2004-04-01	黑龙江省	佳木斯市	2.16526
2004-04-01	黑龙江省	牡丹江市	3.63082
2004-04-01	黑龙江省	七台河市	3.32283
2004-04-01	黑龙江省	齐齐哈尔市	2.61069
2004-04-01	黑龙江省	双鸭山市	1.95798
2004-04-01	黑龙江省	绥化市	3.19579
2004-04-01	黑龙江省	伊春市	1.68494
2004-04-01	湖北省	鄂州市	32.1836
2004-04-01	湖北省	恩施土家族苗族自治州	6.277
2004-04-01	湖北省	黄冈市	23.659
2004-04-01	湖北省	黄石市	30.9141
2004-04-01	湖北省	荆门市	15.4243
2004-04-01	湖北省	荆州市	16.7321
2004-04-01	湖北省	潜江市	16.4615
2004-04-01	湖北省	神农架林区	5.55479
2004-04-01	湖北省	十堰市	9.83949
2004-04-01	湖北省	随州市	16.8633
2004-04-01	湖北省	天门市	16.7982
2004-04-01	湖北省	武汉市	29.3999
2004-04-01	湖北省	仙桃市	19.5349
2004-04-01	湖北省	咸宁市	16.6503
2004-04-01	湖北省	襄阳市	12.6611
2004-04-01	湖北省	孝感市	22.9389
2004-04-01	湖北省	宜昌市	10.3062
2004-04-01	湖南省	常德市	11.2434
2004-04-01	湖南省	郴州市	11.5813
2004-04-01	湖南省	衡阳市	13.024
2004-04-01	湖南省	怀化市	8.55003
2004-04-01	湖南省	娄底市	13.7091
2004-04-01	湖南省	邵阳市	9.77163
2004-04-01	湖南省	湘潭市	15.6965
2004-04-01	湖南省	湘西土家族苗族自治州	8.47657
2004-04-01	湖南省	益阳市	15.4682
2004-04-01	湖南省	永州市	8.28386
2004-04-01	湖南省	岳阳市	14.6726
2004-04-01	湖南省	张家界市	9.03469
2004-04-01	湖南省	长沙市	16.3939
2004-04-01	湖南省	株洲市	11.8175
2004-04-01	吉林省	白城市	3.31249
2004-04-01	吉林省	白山市	6.7106
2004-04-01	吉林省	吉林市	6.87893
2004-04-01	吉林省	辽源市	8.46265
2004-04-01	吉林省	四平市	8.01661
2004-04-01	吉林省	松原市	5.20131
2004-04-01	吉林省	通化市	7.87172
2004-04-01	吉林省	延边朝鲜族自治州	4.26712
2004-04-01	吉林省	长春市	7.06516
2004-04-01	江苏省	常州市	22.964
2004-04-01	江苏省	淮安市	23.1921
2004-04-01	江苏省	连云港市	20.7423
2004-04-01	江苏省	南京市	30.5625
2004-04-01	江苏省	南通市	27.9258
2004-04-01	江苏省	苏州市	35.874
2004-04-01	江苏省	宿迁市	22.7252
2004-04-01	江苏省	泰州市	29.0385
2004-04-01	江苏省	无锡市	28.2199
2004-04-01	江苏省	徐州市	24.9908
2004-04-01	江苏省	盐城市	19.5779
2004-04-01	江苏省	扬州市	28.6387
2004-04-01	江苏省	镇江市	29.9192
2004-04-01	江西省	抚州市	9.31447
2004-04-01	江西省	赣州市	8.25422
2004-04-01	江西省	吉安市	10.0606
2004-04-01	江西省	景德镇市	11.5345
2004-04-01	江西省	九江市	15.0796
2004-04-01	江西省	南昌市	15.1925
2004-04-01	江西省	萍乡市	12.4701
2004-04-01	江西省	上饶市	11.5892
2004-04-01	江西省	新余市	13.4974
2004-04-01	江西省	宜春市	12.2442
2004-04-01	江西省	鹰潭市	13.9958
2004-04-01	辽宁省	鞍山市	13.1676
2004-04-01	辽宁省	本溪市	11.95
2004-04-01	辽宁省	朝阳市	7.99798
2004-04-01	辽宁省	大连市	11.1361
2004-04-01	辽宁省	丹东市	9.71815
2004-04-01	辽宁省	抚顺市	9.4215
2004-04-01	辽宁省	阜新市	7.19243
2004-04-01	辽宁省	葫芦岛市	10.9115
2004-04-01	辽宁省	锦州市	9.15926
2004-04-01	辽宁省	辽阳市	16.5682
2004-04-01	辽宁省	盘锦市	10.8194
2004-04-01	辽宁省	沈阳市	11.7943
2004-04-01	辽宁省	铁岭市	10.0394
2004-04-01	辽宁省	营口市	13.554
2004-04-01	内蒙古自治区	阿拉善盟	1.18343
2004-04-01	内蒙古自治区	巴彦淖尔市	1.89283
2004-04-01	内蒙古自治区	包头市	3.19164
2004-04-01	内蒙古自治区	赤峰市	3.06913
2004-04-01	内蒙古自治区	鄂尔多斯市	4.33023
2004-04-01	内蒙古自治区	呼和浩特市	7.48745
2004-04-01	内蒙古自治区	呼伦贝尔市	0.784537
2004-04-01	内蒙古自治区	通辽市	4.03223
2004-04-01	内蒙古自治区	乌海市	5.173
2004-04-01	内蒙古自治区	乌兰察布市	4.59063
2004-04-01	内蒙古自治区	锡林郭勒盟	1.2097
2004-04-01	内蒙古自治区	兴安盟	1.48892
2004-04-01	宁夏回族自治区	固原市	4.47871
2004-04-01	宁夏回族自治区	石嘴山市	4.97179
2004-04-01	宁夏回族自治区	吴忠市	4.12569
2004-04-01	宁夏回族自治区	银川市	4.86074
2004-04-01	宁夏回族自治区	中卫市	3.6525
2004-04-01	青海省	果洛藏族自治州	0.283323
2004-04-01	青海省	海北藏族自治州	2.061
2004-04-01	青海省	海东市	4.61065
2004-04-01	青海省	海南藏族自治州	1.11416
2004-04-01	青海省	海西蒙古族藏族自治州	0.389357
2004-04-01	青海省	黄南藏族自治州	1.32539
2004-04-01	青海省	西宁市	4.50469
2004-04-01	青海省	玉树藏族自治州	0.219816
2004-04-01	山东省	滨州市	21.7092
2004-04-01	山东省	德州市	25.7298
2004-04-01	山东省	东营市	17.2277
2004-04-01	山东省	菏泽市	24.6707
2004-04-01	山东省	济南市	25.844
2004-04-01	山东省	济宁市	24.9599
2004-04-01	山东省	聊城市	26.1192
2004-04-01	山东省	临沂市	21.7643
2004-04-01	山东省	青岛市	16.3444
2004-04-01	山东省	日照市	17.9626
2004-04-01	山东省	泰安市	25.246
2004-04-01	山东省	威海市	9.66303
2004-04-01	山东省	潍坊市	18.6635
2004-04-01	山东省	烟台市	15.1633
2004-04-01	山东省	枣庄市	25.1035
2004-04-01	山东省	淄博市	24.343
2004-04-01	山西省	大同市	10.9999
2004-04-01	山西省	晋城市	27.3252
2004-04-01	山西省	晋中市	15.1746
2004-04-01	山西省	临汾市	14.288
2004-04-01	山西省	吕梁市	8.29592
2004-04-01	山西省	朔州市	9.31964
2004-04-01	山西省	太原市	14.1357
2004-04-01	山西省	忻州市	10.3826
2004-04-01	山西省	阳泉市	16.9333
2004-04-01	山西省	运城市	16.7165
2004-04-01	山西省	长治市	17.405
2004-04-01	陕西省	安康市	7.98525
2004-04-01	陕西省	宝鸡市	7.86491
2004-04-01	陕西省	汉中市	7.51598
2004-04-01	陕西省	商洛市	9.00447
2004-04-01	陕西省	铜川市	11.3121
2004-04-01	陕西省	渭南市	14.9644
2004-04-01	陕西省	西安市	11.5787
2004-04-01	陕西省	咸阳市	13.1461
2004-04-01	陕西省	延安市	6.49929
2004-04-01	陕西省	榆林市	5.13007
2004-04-01	上海市	上海市	21.8445
2004-04-01	四川省	阿坝藏族羌族自治州	1.49915
2004-04-01	四川省	巴中市	9.22473
2004-04-01	四川省	成都市	19.0801
2004-04-01	四川省	达州市	10.5831
2004-04-01	四川省	德阳市	22.097
2004-04-01	四川省	甘孜藏族自治州	0.167371
2004-04-01	四川省	广安市	19.1708
2004-04-01	四川省	广元市	8.77963
2004-04-01	四川省	乐山市	10.4136
2004-04-01	四川省	凉山彝族自治州	1.7745
2004-04-01	四川省	泸州市	12.6835
2004-04-01	四川省	眉山市	14.4696
2004-04-01	四川省	绵阳市	11.82
2004-04-01	四川省	南充市	15.2459
2004-04-01	四川省	内江市	18.5246
2004-04-01	四川省	攀枝花市	2.87429
2004-04-01	四川省	遂宁市	18.4197
2004-04-01	四川省	雅安市	6.33042
2004-04-01	四川省	宜宾市	10.8121
2004-04-01	四川省	资阳市	17.6432
2004-04-01	四川省	自贡市	16.2636
2004-04-01	台湾省	台湾省	18.0121
2004-04-01	天津市	天津市	23.3829
2004-04-01	西藏自治区	阿里地区	0.245591
2004-04-01	西藏自治区	昌都市	0.0869771
2004-04-01	西藏自治区	拉萨市	0.493831
2004-04-01	西藏自治区	林芝市	0.137774
2004-04-01	西藏自治区	那曲市	0.419452
2004-04-01	西藏自治区	日喀则市	0.225137
2004-04-01	西藏自治区	山南市	0.383389
2004-04-01	香港特别行政区	香港特别行政区	15.7413
2004-04-01	新疆维吾尔自治区	阿克苏地区	0.727039
2004-04-01	新疆维吾尔自治区	阿拉尔市	0.836035
2004-04-01	新疆维吾尔自治区	阿勒泰地区	0.786269
2004-04-01	新疆维吾尔自治区	巴音郭楞蒙古自治州	0.482817
2004-04-01	新疆维吾尔自治区	北屯市	1.34547
2004-04-01	新疆维吾尔自治区	博尔塔拉蒙古自治州	1.27008
2004-04-01	新疆维吾尔自治区	昌吉回族自治州	1.44609
2004-04-01	新疆维吾尔自治区	哈密市	0.432182
2004-04-01	新疆维吾尔自治区	和田地区	0.333244
2004-04-01	新疆维吾尔自治区	胡杨河市	1.60119
2004-04-01	新疆维吾尔自治区	喀什地区	0.461453
2004-04-01	新疆维吾尔自治区	可克达拉市	1.33591
2004-04-01	新疆维吾尔自治区	克拉玛依市	1.33796
2004-04-01	新疆维吾尔自治区	克孜勒苏柯尔克孜自治州	0.306305
2004-04-01	新疆维吾尔自治区	昆玉市	0.587329
2004-04-01	新疆维吾尔自治区	石河子市	2.69536
2004-04-01	新疆维吾尔自治区	双河市	1.25627
2004-04-01	新疆维吾尔自治区	塔城地区	1.03949
2004-04-01	新疆维吾尔自治区	铁门关市	1.36052
2004-04-01	新疆维吾尔自治区	图木舒克市	0.756402
2004-04-01	新疆维吾尔自治区	吐鲁番市	1.05163
2004-04-01	新疆维吾尔自治区	乌鲁木齐市	3.70673
2004-04-01	新疆维吾尔自治区	五家渠市	3.07386
2004-04-01	新疆维吾尔自治区	新星市	0.243938
2004-04-01	新疆维吾尔自治区	伊犁哈萨克自治州	0.842987
2004-04-01	云南省	保山市	1.28433
2004-04-01	云南省	楚雄彝族自治州	1.42763
2004-04-01	云南省	大理白族自治州	1.03723
2004-04-01	云南省	德宏傣族景颇族自治州	0.958042
2004-04-01	云南省	迪庆藏族自治州	0.462866
2004-04-01	云南省	红河哈尼族彝族自治州	1.72934
2004-04-01	云南省	昆明市	3.17671
2004-04-01	云南省	丽江市	2.00393
2004-04-01	云南省	临沧市	1.0446
2004-04-01	云南省	怒江傈僳族自治州	0.314385
2004-04-01	云南省	普洱市	0.91213
2004-04-01	云南省	曲靖市	4.04207
2004-04-01	云南省	文山壮族苗族自治州	1.73802
2004-04-01	云南省	西双版纳傣族自治州	1.34292
2004-04-01	云南省	玉溪市	1.25814
2004-04-01	云南省	昭通市	4.70499
2004-04-01	浙江省	杭州市	17.163
2004-04-01	浙江省	湖州市	23.6355
2004-04-01	浙江省	嘉兴市	26.5609
2004-04-01	浙江省	金华市	16.2004
2004-04-01	浙江省	丽水市	9.63051
2004-04-01	浙江省	宁波市	18.9335
2004-04-01	浙江省	衢州市	11.1952
2004-04-01	浙江省	绍兴市	21.8864
2004-04-01	浙江省	台州市	16.8213
2004-04-01	浙江省	温州市	15.1909
2004-04-01	浙江省	舟山市	13.2069
2004-04-01	重庆市	重庆市	10.8446
2004-05-01	安徽省	安庆市	18.4722
2004-05-01	安徽省	蚌埠市	24.9561
2004-05-01	安徽省	亳州市	22.9812
2004-05-01	安徽省	池州市	16.3507
2004-05-01	安徽省	滁州市	25.1688
2004-05-01	安徽省	阜阳市	21.0615
2004-05-01	安徽省	合肥市	24.6189
2004-05-01	安徽省	淮北市	25.551
2004-05-01	安徽省	淮南市	25.7845
2004-05-01	安徽省	黄山市	12.1074
2004-05-01	安徽省	六安市	18.1988
2004-05-01	安徽省	马鞍山市	28.1279
2004-05-01	安徽省	宿州市	24.0503
2004-05-01	安徽省	铜陵市	22.533
2004-05-01	安徽省	芜湖市	23.1437
2004-05-01	安徽省	宣城市	18.6419
2004-05-01	澳门特别行政区	澳门特别行政区	11.2252
2004-05-01	北京市	北京市	17.321
2004-05-01	福建省	福州市	14.7296
2004-05-01	福建省	龙岩市	7.24911
2004-05-01	福建省	南平市	6.20955
2004-05-01	福建省	宁德市	6.76768
2004-05-01	福建省	莆田市	14.5915
2004-05-01	福建省	泉州市	13.2638
2004-05-01	福建省	三明市	5.91195
2004-05-01	福建省	厦门市	12.6556
2004-05-01	福建省	漳州市	11.3481
2004-05-01	甘肃省	白银市	4.93746
2004-05-01	甘肃省	定西市	3.81506
2004-05-01	甘肃省	甘南藏族自治州	1.31066
2004-05-01	甘肃省	嘉峪关市	1.17213
2004-05-01	甘肃省	金昌市	1.69365
2004-05-01	甘肃省	酒泉市	0.281925
2004-05-01	甘肃省	兰州市	8.34116
2004-05-01	甘肃省	临夏回族自治州	5.38327
2004-05-01	甘肃省	陇南市	3.86108
2004-05-01	甘肃省	平凉市	4.87821
2004-05-01	甘肃省	庆阳市	4.03811
2004-05-01	甘肃省	天水市	4.21047
2004-05-01	甘肃省	武威市	2.34685
2004-05-01	甘肃省	张掖市	1.06033
2004-05-01	广东省	潮州市	12.1478
2004-05-01	广东省	东莞市	34.6844
2004-05-01	广东省	佛山市	34.4815
2004-05-01	广东省	广州市	30.0025
2004-05-01	广东省	河源市	9.55621
2004-05-01	广东省	惠州市	17.7124
2004-05-01	广东省	江门市	15.7866
2004-05-01	广东省	揭阳市	11.9999
2004-05-01	广东省	茂名市	8.44099
2004-05-01	广东省	梅州市	10.5603
2004-05-01	广东省	清远市	13.4235
2004-05-01	广东省	汕头市	12.0654
2004-05-01	广东省	汕尾市	8.7726
2004-05-01	广东省	韶关市	14.2114
2004-05-01	广东省	深圳市	25.2826
2004-05-01	广东省	阳江市	8.09735
2004-05-01	广东省	云浮市	9.3929
2004-05-01	广东省	湛江市	5.70799
2004-05-01	广东省	肇庆市	13.2026
2004-05-01	广东省	中山市	21.2435
2004-05-01	广东省	珠海市	13.1659
2004-05-01	广西壮族自治区	百色市	2.92011
2004-05-01	广西壮族自治区	北海市	4.73656
2004-05-01	广西壮族自治区	崇左市	3.94495
2004-05-01	广西壮族自治区	防城港市	4.89219
2004-05-01	广西壮族自治区	贵港市	7.53399
2004-05-01	广西壮族自治区	桂林市	7.2928
2004-05-01	广西壮族自治区	河池市	4.20819
2004-05-01	广西壮族自治区	贺州市	6.38052
2004-05-01	广西壮族自治区	来宾市	8.02139
2004-05-01	广西壮族自治区	柳州市	9.44257
2004-05-01	广西壮族自治区	南宁市	6.3594
2004-05-01	广西壮族自治区	钦州市	6.58966
2004-05-01	广西壮族自治区	梧州市	6.98197
2004-05-01	广西壮族自治区	玉林市	7.24685
2004-05-01	贵州省	安顺市	5.58813
2004-05-01	贵州省	毕节市	6.85546
2004-05-01	贵州省	贵阳市	8.6373
2004-05-01	贵州省	六盘水市	4.83632
2004-05-01	贵州省	黔东南苗族侗族自治州	5.14951
2004-05-01	贵州省	黔南布依族苗族自治州	4.53751
2004-05-01	贵州省	黔西南布依族苗族自治州	4.00768
2004-05-01	贵州省	铜仁市	5.39419
2004-05-01	贵州省	遵义市	8.90774
2004-05-01	海南省	白沙黎族自治县	0.975949
2004-05-01	海南省	保亭黎族苗族自治县	1.062
2004-05-01	海南省	昌江黎族自治县	1.40263
2004-05-01	海南省	澄迈县	2.50023
2004-05-01	海南省	儋州市	2.03539
2004-05-01	海南省	定安县	1.69388
2004-05-01	海南省	东方市	1.11159
2004-05-01	海南省	海口市	3.54829
2004-05-01	海南省	乐东黎族自治县	0.743569
2004-05-01	海南省	临高县	2.94524
2004-05-01	海南省	陵水黎族自治县	0.678749
2004-05-01	海南省	琼海市	1.40036
2004-05-01	海南省	琼中黎族苗族自治县	1.30821
2004-05-01	海南省	三沙市	0.237206
2004-05-01	海南省	三亚市	0.855648
2004-05-01	海南省	屯昌县	1.70555
2004-05-01	海南省	万宁市	0.916851
2004-05-01	海南省	文昌市	3.15382
2004-05-01	海南省	五指山市	1.05882
2004-05-01	河北省	保定市	16.4052
2004-05-01	河北省	沧州市	18.0944
2004-05-01	河北省	承德市	7.75536
2004-05-01	河北省	邯郸市	23.0245
2004-05-01	河北省	衡水市	21.9544
2004-05-01	河北省	廊坊市	22.4454
2004-05-01	河北省	秦皇岛市	9.10537
2004-05-01	河北省	石家庄市	16.6637
2004-05-01	河北省	唐山市	13.0265
2004-05-01	河北省	邢台市	21.1105
2004-05-01	河北省	张家口市	7.65145
2004-05-01	河南省	安阳市	25.1962
2004-05-01	河南省	鹤壁市	24.9911
2004-05-01	河南省	济源市	29.7578
2004-05-01	河南省	焦作市	30.2927
2004-05-01	河南省	开封市	22.1245
2004-05-01	河南省	洛阳市	16.8339
2004-05-01	河南省	漯河市	20.2834
2004-05-01	河南省	南阳市	13.9337
2004-05-01	河南省	平顶山市	20.9592
2004-05-01	河南省	濮阳市	23.2739
2004-05-01	河南省	三门峡市	13.7338
2004-05-01	河南省	商丘市	23.1008
2004-05-01	河南省	新乡市	28.5655
2004-05-01	河南省	信阳市	17.8824
2004-05-01	河南省	许昌市	23.548
2004-05-01	河南省	郑州市	26.9222
2004-05-01	河南省	周口市	21.4681
2004-05-01	河南省	驻马店市	17.0097
2004-05-01	黑龙江省	大庆市	4.98322
2004-05-01	黑龙江省	大兴安岭地区	0.23814
2004-05-01	黑龙江省	哈尔滨市	5.23471
2004-05-01	黑龙江省	鹤岗市	2.57727
2004-05-01	黑龙江省	黑河市	1.21877
2004-05-01	黑龙江省	鸡西市	3.39829
2004-05-01	黑龙江省	佳木斯市	2.81768
2004-05-01	黑龙江省	牡丹江市	3.56927
2004-05-01	黑龙江省	七台河市	4.07598
2004-05-01	黑龙江省	齐齐哈尔市	2.78153
2004-05-01	黑龙江省	双鸭山市	2.64782
2004-05-01	黑龙江省	绥化市	4.02197
2004-05-01	黑龙江省	伊春市	2.17556
2004-05-01	湖北省	鄂州市	35.2995
2004-05-01	湖北省	恩施土家族苗族自治州	5.03721
2004-05-01	湖北省	黄冈市	25.3264
2004-05-01	湖北省	黄石市	33.4606
2004-05-01	湖北省	荆门市	14.964
2004-05-01	湖北省	荆州市	16.9535
2004-05-01	湖北省	潜江市	16.6026
2004-05-01	湖北省	神农架林区	4.18738
2004-05-01	湖北省	十堰市	7.77735
2004-05-01	湖北省	随州市	15.0753
2004-05-01	湖北省	天门市	17.1925
2004-05-01	湖北省	武汉市	31.7283
2004-05-01	湖北省	仙桃市	20.4933
2004-05-01	湖北省	咸宁市	17.6493
2004-05-01	湖北省	襄阳市	10.612
2004-05-01	湖北省	孝感市	22.8792
2004-05-01	湖北省	宜昌市	8.85062
2004-05-01	湖南省	常德市	10.6469
2004-05-01	湖南省	郴州市	10.7625
2004-05-01	湖南省	衡阳市	12.9622
2004-05-01	湖南省	怀化市	8.05418
2004-05-01	湖南省	娄底市	13.3919
2004-05-01	湖南省	邵阳市	8.89267
2004-05-01	湖南省	湘潭市	15.6632
2004-05-01	湖南省	湘西土家族苗族自治州	7.61218
2004-05-01	湖南省	益阳市	15.7715
2004-05-01	湖南省	永州市	7.20613
2004-05-01	湖南省	岳阳市	14.5603
2004-05-01	湖南省	张家界市	7.71285
2004-05-01	湖南省	长沙市	16.7799
2004-05-01	湖南省	株洲市	11.5299
2004-05-01	吉林省	白城市	3.00589
2004-05-01	吉林省	白山市	5.17402
2004-05-01	吉林省	吉林市	6.42975
2004-05-01	吉林省	辽源市	7.54413
2004-05-01	吉林省	四平市	7.34662
2004-05-01	吉林省	松原市	4.93487
2004-05-01	吉林省	通化市	6.68851
2004-05-01	吉林省	延边朝鲜族自治州	3.94841
2004-05-01	吉林省	长春市	6.48351
2004-05-01	江苏省	常州市	26.372
2004-05-01	江苏省	淮安市	23.2382
2004-05-01	江苏省	连云港市	18.6768
2004-05-01	江苏省	南京市	35.8615
2004-05-01	江苏省	南通市	29.3996
2004-05-01	江苏省	苏州市	38.9217
2004-05-01	江苏省	宿迁市	23.0623
2004-05-01	江苏省	泰州市	31.6219
2004-05-01	江苏省	无锡市	31.2497
2004-05-01	江苏省	徐州市	24.5954
2004-05-01	江苏省	盐城市	17.8117
2004-05-01	江苏省	扬州市	32.0119
2004-05-01	江苏省	镇江市	36.3298
2004-05-01	江西省	抚州市	8.51577
2004-05-01	江西省	赣州市	7.30383
2004-05-01	江西省	吉安市	9.14323
2004-05-01	江西省	景德镇市	11.591
2004-05-01	江西省	九江市	15.2372
2004-05-01	江西省	南昌市	14.4414
2004-05-01	江西省	萍乡市	12.2415
2004-05-01	江西省	上饶市	11.0229
2004-05-01	江西省	新余市	12.3274
2004-05-01	江西省	宜春市	11.4074
2004-05-01	江西省	鹰潭市	13.8568
2004-05-01	辽宁省	鞍山市	10.5677
2004-05-01	辽宁省	本溪市	10.3311
2004-05-01	辽宁省	朝阳市	6.40821
2004-05-01	辽宁省	大连市	8.93213
2004-05-01	辽宁省	丹东市	9.02017
2004-05-01	辽宁省	抚顺市	8.97177
2004-05-01	辽宁省	阜新市	6.50033
2004-05-01	辽宁省	葫芦岛市	8.515
2004-05-01	辽宁省	锦州市	8.07232
2004-05-01	辽宁省	辽阳市	14.0194
2004-05-01	辽宁省	盘锦市	8.49486
2004-05-01	辽宁省	沈阳市	10.6767
2004-05-01	辽宁省	铁岭市	9.55258
2004-05-01	辽宁省	营口市	9.59373
2004-05-01	内蒙古自治区	阿拉善盟	0.760054
2004-05-01	内蒙古自治区	巴彦淖尔市	1.21739
2004-05-01	内蒙古自治区	包头市	2.21446
2004-05-01	内蒙古自治区	赤峰市	3.18377
2004-05-01	内蒙古自治区	鄂尔多斯市	3.42691
2004-05-01	内蒙古自治区	呼和浩特市	6.38741
2004-05-01	内蒙古自治区	呼伦贝尔市	0.739555
2004-05-01	内蒙古自治区	通辽市	3.5945
2004-05-01	内蒙古自治区	乌海市	4.12442
2004-05-01	内蒙古自治区	乌兰察布市	3.70569
2004-05-01	内蒙古自治区	锡林郭勒盟	1.34678
2004-05-01	内蒙古自治区	兴安盟	1.22019
2004-05-01	宁夏回族自治区	固原市	3.32829
2004-05-01	宁夏回族自治区	石嘴山市	4.00714
2004-05-01	宁夏回族自治区	吴忠市	3.26389
2004-05-01	宁夏回族自治区	银川市	3.86686
2004-05-01	宁夏回族自治区	中卫市	2.84228
2004-05-01	青海省	果洛藏族自治州	0.205691
2004-05-01	青海省	海北藏族自治州	1.74777
2004-05-01	青海省	海东市	4.68315
2004-05-01	青海省	海南藏族自治州	0.837756
2004-05-01	青海省	海西蒙古族藏族自治州	0.303556
2004-05-01	青海省	黄南藏族自治州	1.0083
2004-05-01	青海省	西宁市	4.44007
2004-05-01	青海省	玉树藏族自治州	0.15759
2004-05-01	山东省	滨州市	19.6413
2004-05-01	山东省	德州市	23.9013
2004-05-01	山东省	东营市	14.0124
2004-05-01	山东省	菏泽市	23.3475
2004-05-01	山东省	济南市	26.3127
2004-05-01	山东省	济宁市	24.6957
2004-05-01	山东省	聊城市	26.1139
2004-05-01	山东省	临沂市	20.1057
2004-05-01	山东省	青岛市	15.8744
2004-05-01	山东省	日照市	15.9876
2004-05-01	山东省	泰安市	25.2336
2004-05-01	山东省	威海市	9.49893
2004-05-01	山东省	潍坊市	18.2364
2004-05-01	山东省	烟台市	13.6687
2004-05-01	山东省	枣庄市	24.176
2004-05-01	山东省	淄博市	24.8323
2004-05-01	山西省	大同市	9.09496
2004-05-01	山西省	晋城市	25.5057
2004-05-01	山西省	晋中市	12.1411
2004-05-01	山西省	临汾市	12.8728
2004-05-01	山西省	吕梁市	6.86653
2004-05-01	山西省	朔州市	8.14939
2004-05-01	山西省	太原市	11.9604
2004-05-01	山西省	忻州市	8.17804
2004-05-01	山西省	阳泉市	12.6725
2004-05-01	山西省	运城市	14.7131
2004-05-01	山西省	长治市	15.6529
2004-05-01	陕西省	安康市	6.51823
2004-05-01	陕西省	宝鸡市	6.22795
2004-05-01	陕西省	汉中市	6.03085
2004-05-01	陕西省	商洛市	7.50838
2004-05-01	陕西省	铜川市	10.1896
2004-05-01	陕西省	渭南市	12.7482
2004-05-01	陕西省	西安市	10.1501
2004-05-01	陕西省	咸阳市	11.8774
2004-05-01	陕西省	延安市	5.5985
2004-05-01	陕西省	榆林市	3.91364
2004-05-01	上海市	上海市	23.5495
2004-05-01	四川省	阿坝藏族羌族自治州	1.15231
2004-05-01	四川省	巴中市	8.19183
2004-05-01	四川省	成都市	17.7976
2004-05-01	四川省	达州市	10.1151
2004-05-01	四川省	德阳市	21.5231
2004-05-01	四川省	甘孜藏族自治州	0.147942
2004-05-01	四川省	广安市	18.5313
2004-05-01	四川省	广元市	7.28885
2004-05-01	四川省	乐山市	9.72893
2004-05-01	四川省	凉山彝族自治州	1.942
2004-05-01	四川省	泸州市	12.0959
2004-05-01	四川省	眉山市	13.0284
2004-05-01	四川省	绵阳市	10.7619
2004-05-01	四川省	南充市	13.6073
2004-05-01	四川省	内江市	17.5211
2004-05-01	四川省	攀枝花市	3.16488
2004-05-01	四川省	遂宁市	17.3131
2004-05-01	四川省	雅安市	5.60528
2004-05-01	四川省	宜宾市	10.313
2004-05-01	四川省	资阳市	16.5846
2004-05-01	四川省	自贡市	14.9287
2004-05-01	台湾省	台湾省	15.8974
2004-05-01	天津市	天津市	20.7545
2004-05-01	西藏自治区	阿里地区	0.232923
2004-05-01	西藏自治区	昌都市	0.0653045
2004-05-01	西藏自治区	拉萨市	0.403497
2004-05-01	西藏自治区	林芝市	0.110548
2004-05-01	西藏自治区	那曲市	0.352338
2004-05-01	西藏自治区	日喀则市	0.168715
2004-05-01	西藏自治区	山南市	0.323877
2004-05-01	香港特别行政区	香港特别行政区	17.3741
2004-05-01	新疆维吾尔自治区	阿克苏地区	0.619189
2004-05-01	新疆维吾尔自治区	阿拉尔市	0.761748
2004-05-01	新疆维吾尔自治区	阿勒泰地区	0.570787
2004-05-01	新疆维吾尔自治区	巴音郭楞蒙古自治州	0.400928
2004-05-01	新疆维吾尔自治区	北屯市	1.07505
2004-05-01	新疆维吾尔自治区	博尔塔拉蒙古自治州	1.01925
2004-05-01	新疆维吾尔自治区	昌吉回族自治州	1.19755
2004-05-01	新疆维吾尔自治区	哈密市	0.264952
2004-05-01	新疆维吾尔自治区	和田地区	0.302955
2004-05-01	新疆维吾尔自治区	胡杨河市	1.32703
2004-05-01	新疆维吾尔自治区	喀什地区	0.423403
2004-05-01	新疆维吾尔自治区	可克达拉市	1.10534
2004-05-01	新疆维吾尔自治区	克拉玛依市	1.1115
2004-05-01	新疆维吾尔自治区	克孜勒苏柯尔克孜自治州	0.303367
2004-05-01	新疆维吾尔自治区	昆玉市	0.503027
2004-05-01	新疆维吾尔自治区	石河子市	2.24315
2004-05-01	新疆维吾尔自治区	双河市	0.962313
2004-05-01	新疆维吾尔自治区	塔城地区	0.859859
2004-05-01	新疆维吾尔自治区	铁门关市	1.06007
2004-05-01	新疆维吾尔自治区	图木舒克市	0.561518
2004-05-01	新疆维吾尔自治区	吐鲁番市	0.884023
2004-05-01	新疆维吾尔自治区	乌鲁木齐市	3.41557
2004-05-01	新疆维吾尔自治区	五家渠市	2.84079
2004-05-01	新疆维吾尔自治区	新星市	0.140266
2004-05-01	新疆维吾尔自治区	伊犁哈萨克自治州	0.726899
2004-05-01	云南省	保山市	1.11253
2004-05-01	云南省	楚雄彝族自治州	1.60266
2004-05-01	云南省	大理白族自治州	1.01683
2004-05-01	云南省	德宏傣族景颇族自治州	0.842503
2004-05-01	云南省	迪庆藏族自治州	0.603935
2004-05-01	云南省	红河哈尼族彝族自治州	2.17811
2004-05-01	云南省	昆明市	3.69135
2004-05-01	云南省	丽江市	2.10861
2004-05-01	云南省	临沧市	0.869249
2004-05-01	云南省	怒江傈僳族自治州	0.354568
2004-05-01	云南省	普洱市	0.766158
2004-05-01	云南省	曲靖市	4.45289
2004-05-01	云南省	文山壮族苗族自治州	1.89053
2004-05-01	云南省	西双版纳傣族自治州	0.465496
2004-05-01	云南省	玉溪市	1.56869
2004-05-01	云南省	昭通市	4.85295
2004-05-01	浙江省	杭州市	16.1865
2004-05-01	浙江省	湖州市	23.9058
2004-05-01	浙江省	嘉兴市	25.973
2004-05-01	浙江省	金华市	14.9415
2004-05-01	浙江省	丽水市	7.78327
2004-05-01	浙江省	宁波市	18.167
2004-05-01	浙江省	衢州市	10.2385
2004-05-01	浙江省	绍兴市	20.9822
2004-05-01	浙江省	台州市	15.6335
2004-05-01	浙江省	温州市	12.9193
2004-05-01	浙江省	舟山市	13.7178
2004-05-01	重庆市	重庆市	10.0345
2004-06-01	安徽省	安庆市	14.5129
2004-06-01	安徽省	蚌埠市	26.4326
2004-06-01	安徽省	亳州市	24.5494
2004-06-01	安徽省	池州市	13.3228
2004-06-01	安徽省	滁州市	26.7614
2004-06-01	安徽省	阜阳市	20.8172
2004-06-01	安徽省	合肥市	23.3663
2004-06-01	安徽省	淮北市	25.0607
2004-06-01	安徽省	淮南市	24.8316
2004-06-01	安徽省	黄山市	10.5508
2004-06-01	安徽省	六安市	14.2991
2004-06-01	安徽省	马鞍山市	25.4429
2004-06-01	安徽省	宿州市	23.4945
2004-06-01	安徽省	铜陵市	19.3022
2004-06-01	安徽省	芜湖市	19.8794
2004-06-01	安徽省	宣城市	17.1627
2004-06-01	澳门特别行政区	澳门特别行政区	9.7644
2004-06-01	北京市	北京市	28.7952
2004-06-01	福建省	福州市	12.8233
2004-06-01	福建省	龙岩市	7.05409
2004-06-01	福建省	南平市	5.11504
2004-06-01	福建省	宁德市	5.92577
2004-06-01	福建省	莆田市	13.4941
2004-06-01	福建省	泉州市	12.216
2004-06-01	福建省	三明市	5.23018
2004-06-01	福建省	厦门市	12.0602
2004-06-01	福建省	漳州市	11.3253
2004-06-01	甘肃省	白银市	4.62676
2004-06-01	甘肃省	定西市	3.36012
2004-06-01	甘肃省	甘南藏族自治州	1.1468
2004-06-01	甘肃省	嘉峪关市	1.23284
2004-06-01	甘肃省	金昌市	1.62975
2004-06-01	甘肃省	酒泉市	0.388319
2004-06-01	甘肃省	兰州市	7.923
2004-06-01	甘肃省	临夏回族自治州	5.1653
2004-06-01	甘肃省	陇南市	3.24159
2004-06-01	甘肃省	平凉市	5.10616
2004-06-01	甘肃省	庆阳市	5.05947
2004-06-01	甘肃省	天水市	3.53081
2004-06-01	甘肃省	武威市	2.16167
2004-06-01	甘肃省	张掖市	1.08882
2004-06-01	广东省	潮州市	11.9271
2004-06-01	广东省	东莞市	33.5115
2004-06-01	广东省	佛山市	35.2359
2004-06-01	广东省	广州市	32.9494
2004-06-01	广东省	河源市	9.12617
2004-06-01	广东省	惠州市	16.1246
2004-06-01	广东省	江门市	14.4884
2004-06-01	广东省	揭阳市	12.163
2004-06-01	广东省	茂名市	8.21354
2004-06-01	广东省	梅州市	10.9465
2004-06-01	广东省	清远市	15.7446
2004-06-01	广东省	汕头市	11.1223
2004-06-01	广东省	汕尾市	8.29175
2004-06-01	广东省	韶关市	14.9567
2004-06-01	广东省	深圳市	23.4221
2004-06-01	广东省	阳江市	7.84291
2004-06-01	广东省	云浮市	10.3278
2004-06-01	广东省	湛江市	4.6948
2004-06-01	广东省	肇庆市	15.413
2004-06-01	广东省	中山市	20.0606
2004-06-01	广东省	珠海市	11.6925
2004-06-01	广西壮族自治区	百色市	3.17579
2004-06-01	广西壮族自治区	北海市	4.12911
2004-06-01	广西壮族自治区	崇左市	4.44192
2004-06-01	广西壮族自治区	防城港市	4.70667
2004-06-01	广西壮族自治区	贵港市	8.24378
2004-06-01	广西壮族自治区	桂林市	7.24525
2004-06-01	广西壮族自治区	河池市	4.29383
2004-06-01	广西壮族自治区	贺州市	6.57624
2004-06-01	广西壮族自治区	来宾市	8.34035
2004-06-01	广西壮族自治区	柳州市	9.79893
2004-06-01	广西壮族自治区	南宁市	7.0791
2004-06-01	广西壮族自治区	钦州市	6.49199
2004-06-01	广西壮族自治区	梧州市	7.60313
2004-06-01	广西壮族自治区	玉林市	7.63153
2004-06-01	贵州省	安顺市	5.689
2004-06-01	贵州省	毕节市	6.95812
2004-06-01	贵州省	贵阳市	8.0599
2004-06-01	贵州省	六盘水市	4.8062
2004-06-01	贵州省	黔东南苗族侗族自治州	4.16067
2004-06-01	贵州省	黔南布依族苗族自治州	3.74617
2004-06-01	贵州省	黔西南布依族苗族自治州	3.60371
2004-06-01	贵州省	铜仁市	4.42733
2004-06-01	贵州省	遵义市	7.63708
2004-06-01	海南省	白沙黎族自治县	1.02626
2004-06-01	海南省	保亭黎族苗族自治县	1.10676
2004-06-01	海南省	昌江黎族自治县	1.42142
2004-06-01	海南省	澄迈县	2.41724
2004-06-01	海南省	儋州市	1.89756
2004-06-01	海南省	定安县	1.61858
2004-06-01	海南省	东方市	1.18464
2004-06-01	海南省	海口市	3.55026
2004-06-01	海南省	乐东黎族自治县	0.927407
2004-06-01	海南省	临高县	2.87467
2004-06-01	海南省	陵水黎族自治县	0.800576
2004-06-01	海南省	琼海市	1.34194
2004-06-01	海南省	琼中黎族苗族自治县	1.29859
2004-06-01	海南省	三沙市	0.247252
2004-06-01	海南省	三亚市	1.00145
2004-06-01	海南省	屯昌县	1.67147
2004-06-01	海南省	万宁市	0.957855
2004-06-01	海南省	文昌市	3.13975
2004-06-01	海南省	五指山市	1.10252
2004-06-01	河北省	保定市	23.3236
2004-06-01	河北省	沧州市	19.4527
2004-06-01	河北省	承德市	10.7435
2004-06-01	河北省	邯郸市	29.4539
2004-06-01	河北省	衡水市	28.2506
2004-06-01	河北省	廊坊市	33.6438
2004-06-01	河北省	秦皇岛市	13.789
2004-06-01	河北省	石家庄市	25.1158
2004-06-01	河北省	唐山市	19.043
2004-06-01	河北省	邢台市	28.9848
2004-06-01	河北省	张家口市	11.8058
2004-06-01	河南省	安阳市	30.5948
2004-06-01	河南省	鹤壁市	28.8328
2004-06-01	河南省	济源市	36.1
2004-06-01	河南省	焦作市	36.3455
2004-06-01	河南省	开封市	22.5572
2004-06-01	河南省	洛阳市	17.3881
2004-06-01	河南省	漯河市	19.9722
2004-06-01	河南省	南阳市	13.9907
2004-06-01	河南省	平顶山市	22.3859
2004-06-01	河南省	濮阳市	26.6746
2004-06-01	河南省	三门峡市	13.7664
2004-06-01	河南省	商丘市	22.5683
2004-06-01	河南省	新乡市	32.8853
2004-06-01	河南省	信阳市	16.4572
2004-06-01	河南省	许昌市	24.7784
2004-06-01	河南省	郑州市	29.4854
2004-06-01	河南省	周口市	21.6048
2004-06-01	河南省	驻马店市	16.3786
2004-06-01	黑龙江省	大庆市	5.99133
2004-06-01	黑龙江省	大兴安岭地区	0.388411
2004-06-01	黑龙江省	哈尔滨市	5.19252
2004-06-01	黑龙江省	鹤岗市	2.16059
2004-06-01	黑龙江省	黑河市	1.39491
2004-06-01	黑龙江省	鸡西市	3.11852
2004-06-01	黑龙江省	佳木斯市	2.67839
2004-06-01	黑龙江省	牡丹江市	3.14175
2004-06-01	黑龙江省	七台河市	3.95629
2004-06-01	黑龙江省	齐齐哈尔市	3.63568
2004-06-01	黑龙江省	双鸭山市	2.43199
[truncated: 73,685 more rows]

## Sheet: Surface PM2.5 
Year-Month	Province	City	Surface PM2.5
2004-01-01	安徽省	安庆市	33.1661
2004-01-01	安徽省	蚌埠市	41.2567
2004-01-01	安徽省	亳州市	44.8387
2004-01-01	安徽省	池州市	32.5678
2004-01-01	安徽省	滁州市	41.1911
2004-01-01	安徽省	阜阳市	44.3821
2004-01-01	安徽省	合肥市	40.1329
2004-01-01	安徽省	淮北市	43.41
2004-01-01	安徽省	淮南市	41.0421
2004-01-01	安徽省	黄山市	30.6575
2004-01-01	安徽省	六安市	35.9565
2004-01-01	安徽省	马鞍山市	41.2584
2004-01-01	安徽省	宿州市	43.8087
2004-01-01	安徽省	铜陵市	36.8803
2004-01-01	安徽省	芜湖市	37.3559
2004-01-01	安徽省	宣城市	35.3074
2004-01-01	北京市	北京市	22.2596
2004-01-01	福建省	福州市	30.4126
2004-01-01	福建省	龙岩市	32.2758
2004-01-01	福建省	南平市	31.513
2004-01-01	福建省	宁德市	26.4051
2004-01-01	福建省	莆田市	31.5307
2004-01-01	福建省	泉州市	31.6404
2004-01-01	福建省	三明市	32.5785
2004-01-01	福建省	厦门市	32.8834
2004-01-01	福建省	漳州市	32.9582
2004-01-01	甘肃省	白银市	21.5523
2004-01-01	甘肃省	定西市	17.6743
2004-01-01	甘肃省	嘉峪关市	19.5839
2004-01-01	甘肃省	金昌市	20.7311
2004-01-01	甘肃省	酒泉市	19.4752
2004-01-01	甘肃省	兰州市	18.8672
2004-01-01	甘肃省	陇南市	24.3338
2004-01-01	甘肃省	平凉市	23.7388
2004-01-01	甘肃省	庆阳市	21.6484
2004-01-01	甘肃省	天水市	22.2572
2004-01-01	甘肃省	武威市	21.3724
2004-01-01	甘肃省	张掖市	11.9898
2004-01-01	广东省	潮州市	31.337
2004-01-01	广东省	东莞市	35.5836
2004-01-01	广东省	佛山市	38.0447
2004-01-01	广东省	广州市	35.898
2004-01-01	广东省	河源市	33.0245
2004-01-01	广东省	惠州市	32.1371
2004-01-01	广东省	江门市	36.0374
2004-01-01	广东省	揭阳市	31.683
2004-01-01	广东省	茂名市	32.1773
2004-01-01	广东省	梅州市	32.797
2004-01-01	广东省	清远市	36.8538
2004-01-01	广东省	汕头市	31.6044
2004-01-01	广东省	汕尾市	31.4529
2004-01-01	广东省	韶关市	34.9886
2004-01-01	广东省	深圳市	34.0022
2004-01-01	广东省	阳江市	33.4267
2004-01-01	广东省	云浮市	35.1518
2004-01-01	广东省	湛江市	30.9059
2004-01-01	广东省	肇庆市	37.6473
2004-01-01	广东省	中山市	36.6051
2004-01-01	广东省	珠海市	35.1293
2004-01-01	广西壮族自治区	百色市	25.8114
2004-01-01	广西壮族自治区	北海市	32.524
2004-01-01	广西壮族自治区	崇左市	29.7051
2004-01-01	广西壮族自治区	防城港市	31.7696
2004-01-01	广西壮族自治区	贵港市	33.7432
2004-01-01	广西壮族自治区	桂林市	38.0938
2004-01-01	广西壮族自治区	河池市	33.4746
2004-01-01	广西壮族自治区	贺州市	37.7092
2004-01-01	广西壮族自治区	来宾市	36.0054
2004-01-01	广西壮族自治区	柳州市	37.841
2004-01-01	广西壮族自治区	南宁市	32.4432
2004-01-01	广西壮族自治区	钦州市	32.4306
2004-01-01	广西壮族自治区	梧州市	36.3913
2004-01-01	广西壮族自治区	玉林市	31.7098
2004-01-01	贵州省	安顺市	27.1099
2004-01-01	贵州省	贵阳市	33.2705
2004-01-01	贵州省	六盘水市	22.2594
2004-01-01	贵州省	铜仁市	36.2302
2004-01-01	贵州省	遵义市	37.9456
2004-01-01	海南省	海口市	27.1879
2004-01-01	海南省	琼海市	24.1786
2004-01-01	海南省	三沙市	13.6584
2004-01-01	海南省	三亚市	19.764
2004-01-01	海南省	屯昌县	21.9587
2004-01-01	海南省	万宁市	22.2739
2004-01-01	海南省	文昌市	27.5062
2004-01-01	海南省	五指山市	20.3908
2004-01-01	河北省	保定市	29.7508
2004-01-01	河北省	沧州市	41.1062
2004-01-01	河北省	承德市	12.0136
2004-01-01	河北省	邯郸市	40.8473
2004-01-01	河北省	衡水市	46.7255
2004-01-01	河北省	廊坊市	31.6099
2004-01-01	河北省	秦皇岛市	16.8766
2004-01-01	河北省	石家庄市	32.8665
2004-01-01	河北省	唐山市	23.6828
2004-01-01	河北省	邢台市	42.8479
2004-01-01	河北省	张家口市	13.0826
2004-01-01	河南省	安阳市	38.8885
2004-01-01	河南省	鹤壁市	47.1488
2004-01-01	河南省	焦作市	41.4797
2004-01-01	河南省	开封市	50.505
2004-01-01	河南省	洛阳市	36.073
2004-01-01	河南省	漯河市	49.3309
2004-01-01	河南省	南阳市	39.5966
2004-01-01	河南省	平顶山市	43.6594
2004-01-01	河南省	濮阳市	49.5513
2004-01-01	河南省	三门峡市	30.1597
2004-01-01	河南省	商丘市	48.5612
2004-01-01	河南省	新乡市	45.0635
2004-01-01	河南省	信阳市	41.5919
2004-01-01	河南省	许昌市	49.4812
2004-01-01	河南省	郑州市	46.266
2004-01-01	河南省	周口市	50.4037
2004-01-01	黑龙江省	大庆市	10.3745
2004-01-01	黑龙江省	哈尔滨市	10.8962
2004-01-01	黑龙江省	鹤岗市	5.42139
2004-01-01	黑龙江省	黑河市	4.98034
2004-01-01	黑龙江省	鸡西市	6.99902
2004-01-01	黑龙江省	佳木斯市	6.12515
2004-01-01	黑龙江省	牡丹江市	7.44827
2004-01-01	黑龙江省	七台河市	7.93684
2004-01-01	黑龙江省	齐齐哈尔市	7.52294
2004-01-01	黑龙江省	双鸭山市	6.0323
2004-01-01	黑龙江省	绥化市	10.3607
2004-01-01	黑龙江省	伊春市	5.94522
2004-01-01	湖北省	鄂州市	38.3958
2004-01-01	湖北省	黄冈市	33.6474
2004-01-01	湖北省	黄石市	38.3981
2004-01-01	湖北省	荆门市	43.928
2004-01-01	湖北省	荆州市	42.676
2004-01-01	湖北省	潜江市	43.6728
2004-01-01	湖北省	十堰市	33.5185
2004-01-01	湖北省	随州市	41.4331
2004-01-01	湖北省	天门市	43.158
2004-01-01	湖北省	武汉市	39.4964
2004-01-01	湖北省	仙桃市	41.9759
2004-01-01	湖北省	咸宁市	36.7811
2004-01-01	湖北省	襄阳市	40.3718
2004-01-01	湖北省	孝感市	40.6814
2004-01-01	湖北省	宜昌市	35.5676
2004-01-01	湖南省	常德市	41.2084
2004-01-01	湖南省	郴州市	36.3491
2004-01-01	湖南省	衡阳市	41.2369
2004-01-01	湖南省	怀化市	39.8479
2004-01-01	湖南省	娄底市	41.8186
2004-01-01	湖南省	邵阳市	41.0397
2004-01-01	湖南省	湘潭市	41.5966
2004-01-01	湖南省	益阳市	43.3127
2004-01-01	湖南省	永州市	40.9606
2004-01-01	湖南省	岳阳市	39.0398
2004-01-01	湖南省	张家界市	36.7601
2004-01-01	湖南省	长沙市	37.81
2004-01-01	湖南省	株洲市	35.6841
2004-01-01	吉林省	白城市	7.83628
2004-01-01	吉林省	白山市	9.61844
2004-01-01	吉林省	吉林市	11.5298
2004-01-01	吉林省	辽源市	13.7842
2004-01-01	吉林省	四平市	13.695
2004-01-01	吉林省	松原市	11.8747
2004-01-01	吉林省	通化市	12.3302
2004-01-01	吉林省	长春市	14.1786
2004-01-01	江苏省	常州市	42.6653
2004-01-01	江苏省	淮安市	39.1765
2004-01-01	江苏省	连云港市	38.7607
2004-01-01	江苏省	南京市	43.6474
2004-01-01	江苏省	南通市	35.4524
2004-01-01	江苏省	苏州市	39.2215
2004-01-01	江苏省	宿迁市	40.9337
2004-01-01	江苏省	泰州市	40.1221
2004-01-01	江苏省	无锡市	42.3434
2004-01-01	江苏省	徐州市	43.9579
2004-01-01	江苏省	盐城市	32.7841
2004-01-01	江苏省	扬州市	41.4427
2004-01-01	江苏省	镇江市	43.7599
2004-01-01	江西省	抚州市	35.8553
2004-01-01	江西省	赣州市	34.5379
2004-01-01	江西省	吉安市	36.4435
2004-01-01	江西省	景德镇市	32.6693
2004-01-01	江西省	九江市	35.5436
2004-01-01	江西省	南昌市	37.225
2004-01-01	江西省	萍乡市	34.6883
2004-01-01	江西省	上饶市	34.4869
2004-01-01	江西省	新余市	39.3904
2004-01-01	江西省	宜春市	36.9319
2004-01-01	江西省	鹰潭市	36.4002
2004-01-01	辽宁省	鞍山市	22.7784
2004-01-01	辽宁省	本溪市	18.1408
2004-01-01	辽宁省	朝阳市	11.7066
2004-01-01	辽宁省	大连市	22.4535
2004-01-01	辽宁省	丹东市	17.6467
2004-01-01	辽宁省	抚顺市	14.8774
2004-01-01	辽宁省	阜新市	12.4837
2004-01-01	辽宁省	葫芦岛市	15.532
2004-01-01	辽宁省	锦州市	16.0387
2004-01-01	辽宁省	辽阳市	23.7983
2004-01-01	辽宁省	盘锦市	21.1695
2004-01-01	辽宁省	沈阳市	18.9822
2004-01-01	辽宁省	铁岭市	15.7447
2004-01-01	辽宁省	营口市	23.7933
2004-01-01	内蒙古自治区	包头市	13.7459
2004-01-01	内蒙古自治区	赤峰市	7.29303
2004-01-01	内蒙古自治区	鄂尔多斯市	20.0238
2004-01-01	内蒙古自治区	呼和浩特市	13.9443
2004-01-01	内蒙古自治区	呼伦贝尔市	3.68757
2004-01-01	内蒙古自治区	通辽市	7.66914
2004-01-01	内蒙古自治区	乌海市	27.4429
2004-01-01	内蒙古自治区	乌兰察布市	11.6293
2004-01-01	宁夏回族自治区	固原市	21.1695
2004-01-01	宁夏回族自治区	石嘴山市	25.2395
2004-01-01	宁夏回族自治区	吴忠市	25.591
2004-01-01	宁夏回族自治区	银川市	25.1539
2004-01-01	宁夏回族自治区	中卫市	24.863
2004-01-01	青海省	海东市	11.6714
2004-01-01	青海省	西宁市	9.19246
2004-01-01	山东省	滨州市	40.0309
2004-01-01	山东省	德州市	44.7164
2004-01-01	山东省	东营市	35.3249
2004-01-01	山东省	菏泽市	50.5914
2004-01-01	山东省	济南市	42.5945
2004-01-01	山东省	济宁市	47.3729
2004-01-01	山东省	聊城市	49.0554
2004-01-01	山东省	临沂市	41.0979
2004-01-01	山东省	青岛市	34.4854
2004-01-01	山东省	日照市	38.5515
2004-01-01	山东省	泰安市	45.2188
2004-01-01	山东省	威海市	26.6607
2004-01-01	山东省	潍坊市	38.965
2004-01-01	山东省	烟台市	30.5654
2004-01-01	山东省	枣庄市	43.3394
2004-01-01	山东省	淄博市	40.7344
2004-01-01	山西省	大同市	15.5353
2004-01-01	山西省	晋城市	30.368
2004-01-01	山西省	晋中市	22.7817
2004-01-01	山西省	临汾市	25.3918
2004-01-01	山西省	吕梁市	20.2712
2004-01-01	山西省	朔州市	16.03
2004-01-01	山西省	太原市	21.8278
2004-01-01	山西省	忻州市	17.3803
2004-01-01	山西省	阳泉市	25.6332
2004-01-01	山西省	运城市	31.7973
2004-01-01	山西省	长治市	25.6496
2004-01-01	陕西省	安康市	28.8357
2004-01-01	陕西省	宝鸡市	27.0376
2004-01-01	陕西省	汉中市	29.2084
2004-01-01	陕西省	商洛市	28.1468
2004-01-01	陕西省	铜川市	24.6252
2004-01-01	陕西省	渭南市	29.7101
2004-01-01	陕西省	西安市	30.9271
2004-01-01	陕西省	咸阳市	31.148
2004-01-01	陕西省	延安市	20.6593
2004-01-01	陕西省	榆林市	18.9528
2004-01-01	上海市	上海市	32.4063
2004-01-01	四川省	成都市	45.8604
2004-01-01	四川省	达州市	34.6575
2004-01-01	四川省	德阳市	45.9357
2004-01-01	四川省	广安市	43.0428
2004-01-01	四川省	广元市	34.5202
2004-01-01	四川省	泸州市	44.1714
2004-01-01	四川省	眉山市	46.1754
2004-01-01	四川省	绵阳市	36.924
2004-01-01	四川省	南充市	43.4342
2004-01-01	四川省	内江市	50.7305
2004-01-01	四川省	攀枝花市	7.55786
2004-01-01	四川省	遂宁市	48.3363
2004-01-01	四川省	雅安市	28.5409
2004-01-01	四川省	宜宾市	46.9558
2004-01-01	四川省	资阳市	48.7197
2004-01-01	四川省	自贡市	52.6652
2004-01-01	台湾省	台湾省	20.1397
2004-01-01	天津市	天津市	33.5045
2004-01-01	新疆维吾尔自治区	哈密市	22.3748
2004-01-01	新疆维吾尔自治区	石河子市	40.4002
2004-01-01	新疆维吾尔自治区	双河市	35.5005
2004-01-01	新疆维吾尔自治区	铁门关市	17.3657
2004-01-01	新疆维吾尔自治区	吐鲁番市	28.1354
2004-01-01	新疆维吾尔自治区	乌鲁木齐市	20.4491
2004-01-01	新疆维吾尔自治区	新星市	11.976
2004-01-01	云南省	保山市	9.48166
2004-01-01	云南省	昆明市	10.1032
2004-01-01	云南省	丽江市	5.65392
2004-01-01	云南省	临沧市	8.52389
2004-01-01	云南省	曲靖市	14.7899
2004-01-01	云南省	玉溪市	10.5916
2004-01-01	云南省	昭通市	25.2866
2004-01-01	浙江省	杭州市	34.2301
2004-01-01	浙江省	湖州市	37.7407
2004-01-01	浙江省	嘉兴市	36.7132
2004-01-01	浙江省	金华市	32.1829
2004-01-01	浙江省	丽水市	28.6715
2004-01-01	浙江省	宁波市	30.4827
2004-01-01	浙江省	衢州市	33.7421
2004-01-01	浙江省	绍兴市	32.871
2004-01-01	浙江省	台州市	27.65
2004-01-01	浙江省	温州市	27.1158
2004-01-01	浙江省	舟山市	29.4664
2004-01-01	重庆市	重庆市	35.4446
2004-02-01	安徽省	安庆市	48.5936
2004-02-01	安徽省	蚌埠市	48.2458
2004-02-01	安徽省	亳州市	49.2708
2004-02-01	安徽省	池州市	47.447
2004-02-01	安徽省	滁州市	48.0257
2004-02-01	安徽省	阜阳市	51.179
2004-02-01	安徽省	合肥市	48.8997
2004-02-01	安徽省	淮北市	47.2916
2004-02-01	安徽省	淮南市	49.325
2004-02-01	安徽省	黄山市	42.9426
2004-02-01	安徽省	六安市	49.0168
2004-02-01	安徽省	马鞍山市	50.0792
2004-02-01	安徽省	宿州市	47.4385
2004-02-01	安徽省	铜陵市	50.851
2004-02-01	安徽省	芜湖市	49.7674
2004-02-01	安徽省	宣城市	46.6731
2004-02-01	北京市	北京市	23.0142
2004-02-01	福建省	福州市	36.2088
2004-02-01	福建省	龙岩市	34.1216
2004-02-01	福建省	南平市	33.1802
2004-02-01	福建省	宁德市	31.4362
2004-02-01	福建省	莆田市	37.5688
2004-02-01	福建省	泉州市	37.53
2004-02-01	福建省	三明市	33.4313
2004-02-01	福建省	厦门市	40.0895
2004-02-01	福建省	漳州市	38.2154
2004-02-01	甘肃省	白银市	29.8084
2004-02-01	甘肃省	定西市	22.0418
2004-02-01	甘肃省	嘉峪关市	24.8655
2004-02-01	甘肃省	金昌市	30.67
2004-02-01	甘肃省	酒泉市	25.1215
2004-02-01	甘肃省	兰州市	24.7458
2004-02-01	甘肃省	陇南市	28.0667
2004-02-01	甘肃省	平凉市	29.0743
2004-02-01	甘肃省	庆阳市	33.0598
2004-02-01	甘肃省	天水市	26.2894
2004-02-01	甘肃省	武威市	34.252
2004-02-01	甘肃省	张掖市	19.2043
2004-02-01	广东省	潮州市	36.4339
2004-02-01	广东省	东莞市	36.5424
2004-02-01	广东省	佛山市	38.0064
2004-02-01	广东省	广州市	37.027
2004-02-01	广东省	河源市	34.7665
2004-02-01	广东省	惠州市	33.5757
2004-02-01	广东省	江门市	34.4827
2004-02-01	广东省	揭阳市	35.9793
2004-02-01	广东省	茂名市	32.1519
2004-02-01	广东省	梅州市	35.8277
2004-02-01	广东省	清远市	39.3687
2004-02-01	广东省	汕头市	36.9789
2004-02-01	广东省	汕尾市	34.9666
2004-02-01	广东省	韶关市	36.4266
2004-02-01	广东省	深圳市	35.0392
2004-02-01	广东省	阳江市	32.0457
2004-02-01	广东省	云浮市	33.6401
2004-02-01	广东省	湛江市	32.362
2004-02-01	广东省	肇庆市	36.7427
2004-02-01	广东省	中山市	36.4492
2004-02-01	广东省	珠海市	36.6052
2004-02-01	广西壮族自治区	百色市	34.4891
2004-02-01	广西壮族自治区	北海市	34.439
2004-02-01	广西壮族自治区	崇左市	34.8764
2004-02-01	广西壮族自治区	防城港市	34.5089
2004-02-01	广西壮族自治区	贵港市	37.044
2004-02-01	广西壮族自治区	桂林市	40.4963
2004-02-01	广西壮族自治区	河池市	39.229
2004-02-01	广西壮族自治区	贺州市	38.7958
2004-02-01	广西壮族自治区	来宾市	38.9501
2004-02-01	广西壮族自治区	柳州市	40.2966
2004-02-01	广西壮族自治区	南宁市	37.8579
2004-02-01	广西壮族自治区	钦州市	35.5032
2004-02-01	广西壮族自治区	梧州市	35.9226
2004-02-01	广西壮族自治区	玉林市	33.6509
2004-02-01	贵州省	安顺市	36.7898
2004-02-01	贵州省	贵阳市	40.376
2004-02-01	贵州省	六盘水市	31.9872
2004-02-01	贵州省	铜仁市	40.0078
2004-02-01	贵州省	遵义市	43.3457
2004-02-01	海南省	海口市	30.8277
2004-02-01	海南省	琼海市	28.5689
2004-02-01	海南省	三沙市	10.493
2004-02-01	海南省	三亚市	23.1148
2004-02-01	海南省	屯昌县	26.2854
2004-02-01	海南省	万宁市	26.3157
2004-02-01	海南省	文昌市	31.404
2004-02-01	海南省	五指山市	25.1137
2004-02-01	河北省	保定市	30.1115
2004-02-01	河北省	沧州市	34.5307
2004-02-01	河北省	承德市	13.9209
2004-02-01	河北省	邯郸市	38.7595
2004-02-01	河北省	衡水市	38.6019
2004-02-01	河北省	廊坊市	31.1307
2004-02-01	河北省	秦皇岛市	20.5742
2004-02-01	河北省	石家庄市	32.7479
2004-02-01	河北省	唐山市	25.1627
2004-02-01	河北省	邢台市	38.4222
2004-02-01	河北省	张家口市	15.7523
2004-02-01	河南省	安阳市	38.9307
2004-02-01	河南省	鹤壁市	46.0518
2004-02-01	河南省	焦作市	46.4513
2004-02-01	河南省	开封市	49.9792
2004-02-01	河南省	洛阳市	40.3235
2004-02-01	河南省	漯河市	51.9573
2004-02-01	河南省	南阳市	44.9916
2004-02-01	河南省	平顶山市	48.9762
2004-02-01	河南省	濮阳市	45.3496
2004-02-01	河南省	三门峡市	33.8434
2004-02-01	河南省	商丘市	48.8664
2004-02-01	河南省	新乡市	46.1003
2004-02-01	河南省	信阳市	52.1813
2004-02-01	河南省	许昌市	51.1161
2004-02-01	河南省	郑州市	49.7262
2004-02-01	河南省	周口市	51.0427
2004-02-01	黑龙江省	大庆市	13.0246
2004-02-01	黑龙江省	哈尔滨市	16.2628
2004-02-01	黑龙江省	鹤岗市	10.2914
2004-02-01	黑龙江省	黑河市	7.23253
2004-02-01	黑龙江省	鸡西市	10.7163
2004-02-01	黑龙江省	佳木斯市	9.96276
2004-02-01	黑龙江省	牡丹江市	13.8962
2004-02-01	黑龙江省	七台河市	12.4676
2004-02-01	黑龙江省	齐齐哈尔市	9.90478
2004-02-01	黑龙江省	双鸭山市	8.981
2004-02-01	黑龙江省	绥化市	13.7062
2004-02-01	黑龙江省	伊春市	10.415
2004-02-01	湖北省	鄂州市	52.3408
2004-02-01	湖北省	黄冈市	50.379
2004-02-01	湖北省	黄石市	51.6206
2004-02-01	湖北省	荆门市	51.7646
2004-02-01	湖北省	荆州市	50.4914
2004-02-01	湖北省	潜江市	51.7057
2004-02-01	湖北省	十堰市	36.417
2004-02-01	湖北省	随州市	51.4691
2004-02-01	湖北省	天门市	52.4039
2004-02-01	湖北省	武汉市	53.4613
2004-02-01	湖北省	仙桃市	52.296
2004-02-01	湖北省	咸宁市	47.7434
2004-02-01	湖北省	襄阳市	44.0379
2004-02-01	湖北省	孝感市	53.1999
2004-02-01	湖北省	宜昌市	42.7932
2004-02-01	湖南省	常德市	46.2125
2004-02-01	湖南省	郴州市	39.8192
2004-02-01	湖南省	衡阳市	44.4226
2004-02-01	湖南省	怀化市	42.3046
2004-02-01	湖南省	娄底市	45.6597
2004-02-01	湖南省	邵阳市	43.2738
2004-02-01	湖南省	湘潭市	46.6473
2004-02-01	湖南省	益阳市	47.5842
2004-02-01	湖南省	永州市	43.3066
2004-02-01	湖南省	岳阳市	45.3481
2004-02-01	湖南省	张家界市	43.2299
2004-02-01	湖南省	长沙市	44.698
2004-02-01	湖南省	株洲市	40.6418
2004-02-01	吉林省	白城市	10.5783
2004-02-01	吉林省	白山市	15.9619
2004-02-01	吉林省	吉林市	18.0936
2004-02-01	吉林省	辽源市	19.3635
2004-02-01	吉林省	四平市	17.8467
2004-02-01	吉林省	松原市	15.4186
2004-02-01	吉林省	通化市	17.9059
2004-02-01	吉林省	长春市	18.7653
2004-02-01	江苏省	常州市	48.6242
2004-02-01	江苏省	淮安市	41.2269
2004-02-01	江苏省	连云港市	37.3947
2004-02-01	江苏省	南京市	48.3374
2004-02-01	江苏省	南通市	38.6984
2004-02-01	江苏省	苏州市	44.9792
2004-02-01	江苏省	宿迁市	45.0932
2004-02-01	江苏省	泰州市	42.8562
2004-02-01	江苏省	无锡市	48.0679
2004-02-01	江苏省	徐州市	44.3952
2004-02-01	江苏省	盐城市	34.0332
2004-02-01	江苏省	扬州市	44.2347
2004-02-01	江苏省	镇江市	47.7411
2004-02-01	江西省	抚州市	38.4701
2004-02-01	江西省	赣州市	35.3723
2004-02-01	江西省	吉安市	39.0723
2004-02-01	江西省	景德镇市	42.7817
2004-02-01	江西省	九江市	47.0411
2004-02-01	江西省	南昌市	45.7696
2004-02-01	江西省	萍乡市	40.8329
2004-02-01	江西省	上饶市	40.796
2004-02-01	江西省	新余市	44.2569
2004-02-01	江西省	宜春市	43.9721
2004-02-01	江西省	鹰潭市	42.3668
2004-02-01	辽宁省	鞍山市	21.945
2004-02-01	辽宁省	本溪市	19.4522
2004-02-01	辽宁省	朝阳市	14.7796
2004-02-01	辽宁省	大连市	21.6534
2004-02-01	辽宁省	丹东市	18.1163
2004-02-01	辽宁省	抚顺市	19.0047
2004-02-01	辽宁省	阜新市	16.7093
2004-02-01	辽宁省	葫芦岛市	20.5793
2004-02-01	辽宁省	锦州市	20.2471
2004-02-01	辽宁省	辽阳市	23.9651
2004-02-01	辽宁省	盘锦市	23.4548
2004-02-01	辽宁省	沈阳市	21.6463
2004-02-01	辽宁省	铁岭市	19.7925
2004-02-01	辽宁省	营口市	21.769
2004-02-01	内蒙古自治区	包头市	20.8123
2004-02-01	内蒙古自治区	赤峰市	9.3388
2004-02-01	内蒙古自治区	鄂尔多斯市	37.032
2004-02-01	内蒙古自治区	呼和浩特市	19.6341
2004-02-01	内蒙古自治区	呼伦贝尔市	6.13118
2004-02-01	内蒙古自治区	通辽市	10.775
2004-02-01	内蒙古自治区	乌海市	55.1875
2004-02-01	内蒙古自治区	乌兰察布市	15.9529
2004-02-01	宁夏回族自治区	固原市	28.3958
2004-02-01	宁夏回族自治区	石嘴山市	47.984
2004-02-01	宁夏回族自治区	吴忠市	46.0726
2004-02-01	宁夏回族自治区	银川市	47.3691
2004-02-01	宁夏回族自治区	中卫市	39.8131
2004-02-01	青海省	海东市	16.4893
2004-02-01	青海省	西宁市	13.8863
2004-02-01	山东省	滨州市	33.265
2004-02-01	山东省	德州市	37.0953
2004-02-01	山东省	东营市	29.4549
2004-02-01	山东省	菏泽市	47.1649
2004-02-01	山东省	济南市	36.2183
2004-02-01	山东省	济宁市	43.8749
2004-02-01	山东省	聊城市	41.7783
2004-02-01	山东省	临沂市	36.5199
2004-02-01	山东省	青岛市	28.1938
2004-02-01	山东省	日照市	33.181
2004-02-01	山东省	泰安市	39.2166
2004-02-01	山东省	威海市	21.3631
2004-02-01	山东省	潍坊市	31.0401
2004-02-01	山东省	烟台市	24.256
2004-02-01	山东省	枣庄市	42.8948
2004-02-01	山东省	淄博市	33.5303
2004-02-01	山西省	大同市	19.2314
2004-02-01	山西省	晋城市	35.1769
2004-02-01	山西省	晋中市	25.954
2004-02-01	山西省	临汾市	30.1652
2004-02-01	山西省	吕梁市	27.0356
2004-02-01	山西省	朔州市	20.7504
2004-02-01	山西省	太原市	26.6557
2004-02-01	山西省	忻州市	22.4448
2004-02-01	山西省	阳泉市	27.0456
2004-02-01	山西省	运城市	34.852
2004-02-01	山西省	长治市	29.0098
2004-02-01	陕西省	安康市	34.5684
2004-02-01	陕西省	宝鸡市	30.42
2004-02-01	陕西省	汉中市	36.4496
2004-02-01	陕西省	商洛市	30.8578
2004-02-01	陕西省	铜川市	29.9495
2004-02-01	陕西省	渭南市	33.3064
2004-02-01	陕西省	西安市	34.3312
2004-02-01	陕西省	咸阳市	35.4381
2004-02-01	陕西省	延安市	28.8845
2004-02-01	陕西省	榆林市	31.5664
2004-02-01	上海市	上海市	38.2609
2004-02-01	四川省	成都市	52.5453
2004-02-01	四川省	达州市	46.9355
2004-02-01	四川省	德阳市	53.7438
2004-02-01	四川省	广安市	57.7689
2004-02-01	四川省	广元市	42.2985
2004-02-01	四川省	泸州市	51.1053
2004-02-01	四川省	眉山市	51.0979
2004-02-01	四川省	绵阳市	42.9549
2004-02-01	四川省	南充市	57.7321
2004-02-01	四川省	内江市	61.4672
2004-02-01	四川省	攀枝花市	11.6364
2004-02-01	四川省	遂宁市	62.6147
2004-02-01	四川省	雅安市	31.157
2004-02-01	四川省	宜宾市	51.2901
2004-02-01	四川省	资阳市	61.4285
2004-02-01	四川省	自贡市	60.4822
2004-02-01	台湾省	台湾省	22.3482
2004-02-01	天津市	天津市	31.4524
2004-02-01	新疆维吾尔自治区	哈密市	31.3776
2004-02-01	新疆维吾尔自治区	石河子市	32.6932
2004-02-01	新疆维吾尔自治区	双河市	33.134
2004-02-01	新疆维吾尔自治区	铁门关市	31.685
2004-02-01	新疆维吾尔自治区	吐鲁番市	51.5872
2004-02-01	新疆维吾尔自治区	乌鲁木齐市	23.8566
2004-02-01	新疆维吾尔自治区	新星市	15.8565
2004-02-01	云南省	保山市	12.6741
2004-02-01	云南省	昆明市	18.2882
2004-02-01	云南省	丽江市	7.94533
2004-02-01	云南省	临沧市	15.0572
2004-02-01	云南省	曲靖市	23.3773
2004-02-01	云南省	玉溪市	23.3407
2004-02-01	云南省	昭通市	31.0905
2004-02-01	浙江省	杭州市	41.9994
2004-02-01	浙江省	湖州市	45.5548
2004-02-01	浙江省	嘉兴市	45.116
2004-02-01	浙江省	金华市	37.4055
2004-02-01	浙江省	丽水市	32.8752
2004-02-01	浙江省	宁波市	35.2429
2004-02-01	浙江省	衢州市	39.2227
2004-02-01	浙江省	绍兴市	38.5709
2004-02-01	浙江省	台州市	32.1241
2004-02-01	浙江省	温州市	32.055
2004-02-01	浙江省	舟山市	34.7667
2004-02-01	重庆市	重庆市	45.4337
2004-03-01	安徽省	安庆市	34.3836
2004-03-01	安徽省	蚌埠市	35.2856
2004-03-01	安徽省	亳州市	38.585
2004-03-01	安徽省	池州市	35.024
2004-03-01	安徽省	滁州市	34.3505
2004-03-01	安徽省	阜阳市	37.9228
2004-03-01	安徽省	合肥市	34.9576
2004-03-01	安徽省	淮北市	37.1519
2004-03-01	安徽省	淮南市	35.4921
2004-03-01	安徽省	黄山市	33.3737
2004-03-01	安徽省	六安市	34.3244
2004-03-01	安徽省	马鞍山市	35.0219
2004-03-01	安徽省	宿州市	37.9491
2004-03-01	安徽省	铜陵市	35.7045
2004-03-01	安徽省	芜湖市	35.4506
2004-03-01	安徽省	宣城市	34.1874
2004-03-01	北京市	北京市	28.3999
2004-03-01	福建省	福州市	37.867
2004-03-01	福建省	龙岩市	40.7817
2004-03-01	福建省	南平市	38.301
2004-03-01	福建省	宁德市	33.335
2004-03-01	福建省	莆田市	38.829
2004-03-01	福建省	泉州市	39.2839
2004-03-01	福建省	三明市	40.123
2004-03-01	福建省	厦门市	39.3931
2004-03-01	福建省	漳州市	39.6363
2004-03-01	甘肃省	白银市	37.3352
2004-03-01	甘肃省	定西市	29.145
2004-03-01	甘肃省	嘉峪关市	38.1522
2004-03-01	甘肃省	金昌市	41.6819
2004-03-01	甘肃省	酒泉市	35.5398
2004-03-01	甘肃省	兰州市	32.5108
2004-03-01	甘肃省	陇南市	35.3264
2004-03-01	甘肃省	平凉市	38.1102
2004-03-01	甘肃省	庆阳市	37.2951
2004-03-01	甘肃省	天水市	34.0147
2004-03-01	甘肃省	武威市	41.5103
2004-03-01	甘肃省	张掖市	28.8011
2004-03-01	广东省	潮州市	39.4325
2004-03-01	广东省	东莞市	45.5913
2004-03-01	广东省	佛山市	47.1096
2004-03-01	广东省	广州市	47.3928
2004-03-01	广东省	河源市	42.8784
2004-03-01	广东省	惠州市	41.7701
2004-03-01	广东省	江门市	40.4849
2004-03-01	广东省	揭阳市	39.8044
2004-03-01	广东省	茂名市	34.2082
2004-03-01	广东省	梅州市	41.9943
2004-03-01	广东省	清远市	50.8959
2004-03-01	广东省	汕头市	37.8114
2004-03-01	广东省	汕尾市	39.3621
2004-03-01	广东省	韶关市	46.5775
2004-03-01	广东省	深圳市	42.7355
2004-03-01	广东省	阳江市	35.8302
2004-03-01	广东省	云浮市	41.3466
2004-03-01	广东省	湛江市	31.8245
2004-03-01	广东省	肇庆市	46.982
2004-03-01	广东省	中山市	42.5142
2004-03-01	广东省	珠海市	40.1806
2004-03-01	广西壮族自治区	百色市	42.3643
2004-03-01	广西壮族自治区	北海市	36.6503
2004-03-01	广西壮族自治区	崇左市	41.1274
2004-03-01	广西壮族自治区	防城港市	40.5211
2004-03-01	广西壮族自治区	贵港市	44.7083
2004-03-01	广西壮族自治区	桂林市	48.6958
2004-03-01	广西壮族自治区	河池市	44.8122
2004-03-01	广西壮族自治区	贺州市	49.9078
2004-03-01	广西壮族自治区	来宾市	47.2174
2004-03-01	广西壮族自治区	柳州市	47.7744
2004-03-01	广西壮族自治区	南宁市	44.4972
2004-03-01	广西壮族自治区	钦州市	40.1956
2004-03-01	广西壮族自治区	梧州市	44.79
2004-03-01	广西壮族自治区	玉林市	37.302
2004-03-01	贵州省	安顺市	52.262
2004-03-01	贵州省	贵阳市	55.3898
2004-03-01	贵州省	六盘水市	52.1469
2004-03-01	贵州省	铜仁市	47.6861
2004-03-01	贵州省	遵义市	54.7441
2004-03-01	海南省	海口市	25.7595
2004-03-01	海南省	琼海市	22.3215
2004-03-01	海南省	三沙市	11.9171
2004-03-01	海南省	三亚市	21.4659
2004-03-01	海南省	屯昌县	21.8577
2004-03-01	海南省	万宁市	20.6329
2004-03-01	海南省	文昌市	25.2774
2004-03-01	海南省	五指山市	22.3171
2004-03-01	河北省	保定市	36.1855
2004-03-01	河北省	沧州市	40.4313
2004-03-01	河北省	承德市	18.0218
2004-03-01	河北省	邯郸市	40.0326
2004-03-01	河北省	衡水市	44.4905
2004-03-01	河北省	廊坊市	38.554
2004-03-01	河北省	秦皇岛市	23.8897
2004-03-01	河北省	石家庄市	36.6254
2004-03-01	河北省	唐山市	29.1033
2004-03-01	河北省	邢台市	41.5398
2004-03-01	河北省	张家口市	17.7352
2004-03-01	河南省	安阳市	39.1222
2004-03-01	河南省	鹤壁市	44.1059
2004-03-01	河南省	焦作市	44.9832
2004-03-01	河南省	开封市	43.7643
2004-03-01	河南省	洛阳市	40.0915
2004-03-01	河南省	漯河市	42.6035
2004-03-01	河南省	南阳市	39.3086
2004-03-01	河南省	平顶山市	42.6938
2004-03-01	河南省	濮阳市	45.5045
2004-03-01	河南省	三门峡市	37.885
2004-03-01	河南省	商丘市	41.8915
2004-03-01	河南省	新乡市	43.7429
2004-03-01	河南省	信阳市	37.3423
2004-03-01	河南省	许昌市	43.9132
2004-03-01	河南省	郑州市	44.0994
2004-03-01	河南省	周口市	42.0374
2004-03-01	黑龙江省	大庆市	11.848
2004-03-01	黑龙江省	哈尔滨市	13.0739
2004-03-01	黑龙江省	鹤岗市	9.50162
2004-03-01	黑龙江省	黑河市	8.58541
2004-03-01	黑龙江省	鸡西市	11.2181
2004-03-01	黑龙江省	佳木斯市	10.5808
2004-03-01	黑龙江省	牡丹江市	13.5279
2004-03-01	黑龙江省	七台河市	11.7667
2004-03-01	黑龙江省	齐齐哈尔市	9.47463
2004-03-01	黑龙江省	双鸭山市	9.88337
2004-03-01	黑龙江省	绥化市	11.0794
2004-03-01	黑龙江省	伊春市	9.25636
2004-03-01	湖北省	鄂州市	39.0273
2004-03-01	湖北省	黄冈市	35.6369
2004-03-01	湖北省	黄石市	39.455
2004-03-01	湖北省	荆门市	41.6436
2004-03-01	湖北省	荆州市	43.3227
2004-03-01	湖北省	潜江市	43.2715
2004-03-01	湖北省	十堰市	38.4552
2004-03-01	湖北省	随州市	38.7011
2004-03-01	湖北省	天门市	42.6343
2004-03-01	湖北省	武汉市	39.3998
2004-03-01	湖北省	仙桃市	42.472
2004-03-01	湖北省	咸宁市	40.0462
2004-03-01	湖北省	襄阳市	40.1991
2004-03-01	湖北省	孝感市	40.4126
2004-03-01	湖北省	宜昌市	39.2769
2004-03-01	湖南省	常德市	42.5068
2004-03-01	湖南省	郴州市	47.6387
2004-03-01	湖南省	衡阳市	48.7349
2004-03-01	湖南省	怀化市	46.6968
2004-03-01	湖南省	娄底市	47.5863
2004-03-01	湖南省	邵阳市	49.1623
2004-03-01	湖南省	湘潭市	47.7856
2004-03-01	湖南省	益阳市	46.3043
2004-03-01	湖南省	永州市	51.4769
2004-03-01	湖南省	岳阳市	42.618
2004-03-01	湖南省	张家界市	40.1099
2004-03-01	湖南省	长沙市	44.4171
2004-03-01	湖南省	株洲市	46.0067
2004-03-01	吉林省	白城市	10.527
2004-03-01	吉林省	白山市	16.5528
2004-03-01	吉林省	吉林市	16.4271
2004-03-01	吉林省	辽源市	18.756
2004-03-01	吉林省	四平市	18.4602
2004-03-01	吉林省	松原市	14.1311
2004-03-01	吉林省	通化市	18.3145
2004-03-01	吉林省	长春市	16.4232
2004-03-01	江苏省	常州市	34.2377
2004-03-01	江苏省	淮安市	34.0381
2004-03-01	江苏省	连云港市	35.3374
2004-03-01	江苏省	南京市	35.1841
2004-03-01	江苏省	南通市	30.9864
2004-03-01	江苏省	苏州市	33.8124
2004-03-01	江苏省	宿迁市	35.5265
2004-03-01	江苏省	泰州市	33.7923
2004-03-01	江苏省	无锡市	35.3365
2004-03-01	江苏省	徐州市	39.043
2004-03-01	江苏省	盐城市	30.5432
2004-03-01	江苏省	扬州市	34.6003
2004-03-01	江苏省	镇江市	34.8295
2004-03-01	江西省	抚州市	39.8058
2004-03-01	江西省	赣州市	42.1711
2004-03-01	江西省	吉安市	41.8063
2004-03-01	江西省	景德镇市	35.1579
2004-03-01	江西省	九江市	38.9892
2004-03-01	江西省	南昌市	39.9019
2004-03-01	江西省	萍乡市	43.5547
2004-03-01	江西省	上饶市	37.0507
2004-03-01	江西省	新余市	41.3946
2004-03-01	江西省	宜春市	40.6122
2004-03-01	江西省	鹰潭市	38.8872
2004-03-01	辽宁省	鞍山市	24.8719
2004-03-01	辽宁省	本溪市	21.4781
2004-03-01	辽宁省	朝阳市	17.8417
2004-03-01	辽宁省	大连市	26.5725
2004-03-01	辽宁省	丹东市	21.3623
2004-03-01	辽宁省	抚顺市	19.5424
2004-03-01	辽宁省	阜新市	18.8269
2004-03-01	辽宁省	葫芦岛市	22.8955
2004-03-01	辽宁省	锦州市	22.7081
2004-03-01	辽宁省	辽阳市	25.8224
2004-03-01	辽宁省	盘锦市	26.7689
2004-03-01	辽宁省	沈阳市	23.7231
2004-03-01	辽宁省	铁岭市	20.6746
2004-03-01	辽宁省	营口市	25.3413
2004-03-01	内蒙古自治区	包头市	25.2782
2004-03-01	内蒙古自治区	赤峰市	10.1898
2004-03-01	内蒙古自治区	鄂尔多斯市	40.949
2004-03-01	内蒙古自治区	呼和浩特市	23.3956
2004-03-01	内蒙古自治区	呼伦贝尔市	6.12583
2004-03-01	内蒙古自治区	通辽市	12.474
2004-03-01	内蒙古自治区	乌海市	56.9147
2004-03-01	内蒙古自治区	乌兰察布市	19.1508
2004-03-01	宁夏回族自治区	固原市	35.9611
2004-03-01	宁夏回族自治区	石嘴山市	47.0618
2004-03-01	宁夏回族自治区	吴忠市	41.8545
2004-03-01	宁夏回族自治区	银川市	44.0731
2004-03-01	宁夏回族自治区	中卫市	43.3278
2004-03-01	青海省	海东市	23.2174
2004-03-01	青海省	西宁市	20.2409
2004-03-01	山东省	滨州市	38.612
2004-03-01	山东省	德州市	44.1267
2004-03-01	山东省	东营市	34.6407
2004-03-01	山东省	菏泽市	44.735
2004-03-01	山东省	济南市	41.1594
2004-03-01	山东省	济宁市	43.2335
2004-03-01	山东省	聊城市	46.0525
2004-03-01	山东省	临沂市	38.4783
2004-03-01	山东省	青岛市	33.1431
2004-03-01	山东省	日照市	36.4972
2004-03-01	山东省	泰安市	42.4617
2004-03-01	山东省	威海市	29.2713
2004-03-01	山东省	潍坊市	35.8297
2004-03-01	山东省	烟台市	30.8998
2004-03-01	山东省	枣庄市	39.1315
2004-03-01	山东省	淄博市	38.5539
2004-03-01	山西省	大同市	21.7579
2004-03-01	山西省	晋城市	36.8467
2004-03-01	山西省	晋中市	28.7258
2004-03-01	山西省	临汾市	34.5977
2004-03-01	山西省	吕梁市	30.6318
2004-03-01	山西省	朔州市	23.5397
2004-03-01	山西省	太原市	29.5853
2004-03-01	山西省	忻州市	26.2588
2004-03-01	山西省	阳泉市	29.917
2004-03-01	山西省	运城市	40.3628
2004-03-01	山西省	长治市	31.9181
2004-03-01	陕西省	安康市	38.2646
2004-03-01	陕西省	宝鸡市	39.848
2004-03-01	陕西省	汉中市	41.3051
2004-03-01	陕西省	商洛市	35.9343
2004-03-01	陕西省	铜川市	39.2381
2004-03-01	陕西省	渭南市	41.7451
2004-03-01	陕西省	西安市	41.3729
2004-03-01	陕西省	咸阳市	44.746
2004-03-01	陕西省	延安市	35.6471
2004-03-01	陕西省	榆林市	35.0689
2004-03-01	上海市	上海市	27.5309
2004-03-01	四川省	成都市	58.3734
2004-03-01	四川省	达州市	46.9826
2004-03-01	四川省	德阳市	59.2286
2004-03-01	四川省	广安市	57.2933
2004-03-01	四川省	广元市	46.8744
2004-03-01	四川省	泸州市	61.5828
2004-03-01	四川省	眉山市	60.0986
2004-03-01	四川省	绵阳市	48.2869
2004-03-01	四川省	南充市	55.6645
2004-03-01	四川省	内江市	64.8958
2004-03-01	四川省	攀枝花市	22.7241
2004-03-01	四川省	遂宁市	62.6714
2004-03-01	四川省	雅安市	38.914
2004-03-01	四川省	宜宾市	60.3283
2004-03-01	四川省	资阳市	62.9212
2004-03-01	四川省	自贡市	66.2951
2004-03-01	台湾省	台湾省	26.8179
2004-03-01	天津市	天津市	37.0446
2004-03-01	新疆维吾尔自治区	哈密市	33.2945
2004-03-01	新疆维吾尔自治区	石河子市	31.3632
2004-03-01	新疆维吾尔自治区	双河市	27.1705
2004-03-01	新疆维吾尔自治区	铁门关市	45.4988
2004-03-01	新疆维吾尔自治区	吐鲁番市	58.375
2004-03-01	新疆维吾尔自治区	乌鲁木齐市	24.8596
2004-03-01	新疆维吾尔自治区	新星市	22.1836
2004-03-01	云南省	保山市	33.2418
2004-03-01	云南省	昆明市	31.7395
2004-03-01	云南省	丽江市	19.8934
2004-03-01	云南省	临沧市	38.6132
2004-03-01	云南省	曲靖市	37.5136
2004-03-01	云南省	玉溪市	46.1439
2004-03-01	云南省	昭通市	44.5243
2004-03-01	浙江省	杭州市	33.7487
2004-03-01	浙江省	湖州市	34.1903
2004-03-01	浙江省	嘉兴市	32.393
2004-03-01	浙江省	金华市	31.8267
2004-03-01	浙江省	丽水市	34.0083
2004-03-01	浙江省	宁波市	25.5874
2004-03-01	浙江省	衢州市	35.4734
2004-03-01	浙江省	绍兴市	29.5711
2004-03-01	浙江省	台州市	25.4375
2004-03-01	浙江省	温州市	29.083
2004-03-01	浙江省	舟山市	23.8541
2004-03-01	重庆市	重庆市	47.9206
2004-04-01	安徽省	安庆市	37.2203
2004-04-01	安徽省	蚌埠市	37.5459
2004-04-01	安徽省	亳州市	40.1238
2004-04-01	安徽省	池州市	37.2311
2004-04-01	安徽省	滁州市	37.9591
2004-04-01	安徽省	阜阳市	40.007
2004-04-01	安徽省	合肥市	37.6562
2004-04-01	安徽省	淮北市	38.4322
2004-04-01	安徽省	淮南市	37.127
2004-04-01	安徽省	黄山市	35.2685
2004-04-01	安徽省	六安市	36.337
2004-04-01	安徽省	马鞍山市	38.7622
2004-04-01	安徽省	宿州市	38.0148
2004-04-01	安徽省	铜陵市	37.9588
2004-04-01	安徽省	芜湖市	37.8657
2004-04-01	安徽省	宣城市	37.1833
2004-04-01	北京市	北京市	33.0296
2004-04-01	福建省	福州市	35.8338
2004-04-01	福建省	龙岩市	33.834
2004-04-01	福建省	南平市	32.8008
2004-04-01	福建省	宁德市	32.1434
2004-04-01	福建省	莆田市	36.3851
2004-04-01	福建省	泉州市	36.2957
2004-04-01	福建省	三明市	33.5676
2004-04-01	福建省	厦门市	38.0545
2004-04-01	福建省	漳州市	35.3292
2004-04-01	甘肃省	白银市	31.428
2004-04-01	甘肃省	定西市	24.9206
2004-04-01	甘肃省	嘉峪关市	38.5225
2004-04-01	甘肃省	金昌市	41.0755
2004-04-01	甘肃省	酒泉市	40.322
2004-04-01	甘肃省	兰州市	28.2747
2004-04-01	甘肃省	陇南市	29.0681
2004-04-01	甘肃省	平凉市	30.0116
2004-04-01	甘肃省	庆阳市	30.5311
2004-04-01	甘肃省	天水市	28.0107
2004-04-01	甘肃省	武威市	41.7352
2004-04-01	甘肃省	张掖市	30.2955
2004-04-01	广东省	潮州市	34.156
2004-04-01	广东省	东莞市	40.852
2004-04-01	广东省	佛山市	38.6228
2004-04-01	广东省	广州市	37.6183
2004-04-01	广东省	河源市	36.0388
2004-04-01	广东省	惠州市	37.3195
2004-04-01	广东省	江门市	34.7918
2004-04-01	广东省	揭阳市	33.6381
2004-04-01	广东省	茂名市	30.3335
2004-04-01	广东省	梅州市	36.0056
2004-04-01	广东省	清远市	32.8361
2004-04-01	广东省	汕头市	33.8296
2004-04-01	广东省	汕尾市	33.6216
2004-04-01	广东省	韶关市	35.1833
2004-04-01	广东省	深圳市	39.0953
2004-04-01	广东省	阳江市	31.7387
2004-04-01	广东省	云浮市	30.6295
2004-04-01	广东省	湛江市	29.7184
2004-04-01	广东省	肇庆市	32.1078
2004-04-01	广东省	中山市	37.0499
2004-04-01	广东省	珠海市	35.6075
2004-04-01	广西壮族自治区	百色市	25.4857
2004-04-01	广西壮族自治区	北海市	30.684
2004-04-01	广西壮族自治区	崇左市	27.1485
2004-04-01	广西壮族自治区	防城港市	28.0251
2004-04-01	广西壮族自治区	贵港市	29.6297
2004-04-01	广西壮族自治区	桂林市	31.9891
2004-04-01	广西壮族自治区	河池市	27.9586
2004-04-01	广西壮族自治区	贺州市	29.9876
2004-04-01	广西壮族自治区	来宾市	29.3749
2004-04-01	广西壮族自治区	柳州市	30.5061
2004-04-01	广西壮族自治区	南宁市	28.1789
2004-04-01	广西壮族自治区	钦州市	29.0674
2004-04-01	广西壮族自治区	梧州市	29.754
2004-04-01	广西壮族自治区	玉林市	29.6771
2004-04-01	贵州省	安顺市	27.7994
2004-04-01	贵州省	贵阳市	34.9095
2004-04-01	贵州省	六盘水市	27.2208
2004-04-01	贵州省	铜仁市	39.581
2004-04-01	贵州省	遵义市	41.3795
2004-04-01	海南省	海口市	25
2004-04-01	海南省	琼海市	22.1405
2004-04-01	海南省	三沙市	10.936
2004-04-01	海南省	三亚市	19.3216
2004-04-01	海南省	屯昌县	20.8771
2004-04-01	海南省	万宁市	20.3177
2004-04-01	海南省	文昌市	25.2206
2004-04-01	海南省	五指山市	20.1998
2004-04-01	河北省	保定市	37.5844
2004-04-01	河北省	沧州市	40.6641
2004-04-01	河北省	承德市	19.7516
2004-04-01	河北省	邯郸市	38.3151
2004-04-01	河北省	衡水市	40.8915
2004-04-01	河北省	廊坊市	41.7162
2004-04-01	河北省	秦皇岛市	29.6496
2004-04-01	河北省	石家庄市	37.6369
2004-04-01	河北省	唐山市	35.7875
2004-04-01	河北省	邢台市	39.4365
2004-04-01	河北省	张家口市	17.5464
2004-04-01	河南省	安阳市	37.9817
2004-04-01	河南省	鹤壁市	41.8774
2004-04-01	河南省	焦作市	43.5753
2004-04-01	河南省	开封市	42.0947
2004-04-01	河南省	洛阳市	37.6497
2004-04-01	河南省	漯河市	43.3689
2004-04-01	河南省	南阳市	39.1761
2004-04-01	河南省	平顶山市	42.0863
2004-04-01	河南省	濮阳市	40.7316
2004-04-01	河南省	三门峡市	33.327
2004-04-01	河南省	商丘市	40.2474
2004-04-01	河南省	新乡市	41.6939
2004-04-01	河南省	信阳市	40.1081
2004-04-01	河南省	许昌市	43.2543
2004-04-01	河南省	郑州市	43.2388
2004-04-01	河南省	周口市	42.3834
2004-04-01	黑龙江省	大庆市	11.8764
2004-04-01	黑龙江省	哈尔滨市	16.5139
2004-04-01	黑龙江省	鹤岗市	10.5111
2004-04-01	黑龙江省	黑河市	6.89578
2004-04-01	黑龙江省	鸡西市	11.5186
2004-04-01	黑龙江省	佳木斯市	11.6313
2004-04-01	黑龙江省	牡丹江市	14.7497
2004-04-01	黑龙江省	七台河市	10.7739
2004-04-01	黑龙江省	齐齐哈尔市	8.22059
2004-04-01	黑龙江省	双鸭山市	10.5951
2004-04-01	黑龙江省	绥化市	12.7252
2004-04-01	黑龙江省	伊春市	10.213
2004-04-01	湖北省	鄂州市	41.7212
2004-04-01	湖北省	黄冈市	38.7479
2004-04-01	湖北省	黄石市	41.4367
2004-04-01	湖北省	荆门市	44.1454
2004-04-01	湖北省	荆州市	44.1538
2004-04-01	湖北省	潜江市	44.9284
2004-04-01	湖北省	十堰市	33.7284
2004-04-01	湖北省	随州市	42.4553
2004-04-01	湖北省	天门市	44.6399
2004-04-01	湖北省	武汉市	42.5602
2004-04-01	湖北省	仙桃市	44.0823
2004-04-01	湖北省	咸宁市	40.2066
2004-04-01	湖北省	襄阳市	39.545
2004-04-01	湖北省	孝感市	43.0487
2004-04-01	湖北省	宜昌市	39.9818
2004-04-01	湖南省	常德市	42.8197
2004-04-01	湖南省	郴州市	36.7047
2004-04-01	湖南省	衡阳市	40.7201
2004-04-01	湖南省	怀化市	39.8655
2004-04-01	湖南省	娄底市	41.9731
2004-04-01	湖南省	邵阳市	37.3305
2004-04-01	湖南省	湘潭市	43.6943
2004-04-01	湖南省	益阳市	45.3454
2004-04-01	湖南省	永州市	35.3251
2004-04-01	湖南省	岳阳市	41.6987
2004-04-01	湖南省	张家界市	40.0127
2004-04-01	湖南省	长沙市	42.3515
2004-04-01	湖南省	株洲市	38.1399
2004-04-01	吉林省	白城市	9.94753
2004-04-01	吉林省	白山市	17.2205
2004-04-01	吉林省	吉林市	19.0162
2004-04-01	吉林省	辽源市	21.4495
2004-04-01	吉林省	四平市	20.3456
2004-04-01	吉林省	松原市	15.937
2004-04-01	吉林省	通化市	20.553
2004-04-01	吉林省	长春市	20.2207
2004-04-01	江苏省	常州市	39.0908
2004-04-01	江苏省	淮安市	36.7554
2004-04-01	江苏省	连云港市	35.3799
2004-04-01	江苏省	南京市	39.6567
2004-04-01	江苏省	南通市	36.197
2004-04-01	江苏省	苏州市	38.4162
2004-04-01	江苏省	宿迁市	37.5976
2004-04-01	江苏省	泰州市	38.3284
2004-04-01	江苏省	无锡市	39.3513
2004-04-01	江苏省	徐州市	37.669
2004-04-01	江苏省	盐城市	33.5351
2004-04-01	江苏省	扬州市	38.4886
2004-04-01	江苏省	镇江市	39.3001
2004-04-01	江西省	抚州市	37.8732
2004-04-01	江西省	赣州市	36.5852
2004-04-01	江西省	吉安市	37.6795
2004-04-01	江西省	景德镇市	36.7446
2004-04-01	江西省	九江市	39.5663
2004-04-01	江西省	南昌市	40.7159
2004-04-01	江西省	萍乡市	38.5673
2004-04-01	江西省	上饶市	36.8374
2004-04-01	江西省	新余市	41.8902
2004-04-01	江西省	宜春市	39.8457
2004-04-01	江西省	鹰潭市	38.4597
2004-04-01	辽宁省	鞍山市	30.4013
2004-04-01	辽宁省	本溪市	26.1188
2004-04-01	辽宁省	朝阳市	21.552
2004-04-01	辽宁省	大连市	34.1789
2004-04-01	辽宁省	丹东市	27.0773
2004-04-01	辽宁省	抚顺市	23.0788
2004-04-01	辽宁省	阜新市	20.7645
2004-04-01	辽宁省	葫芦岛市	28.3379
2004-04-01	辽宁省	锦州市	27.9775
2004-04-01	辽宁省	辽阳市	30.1931
2004-04-01	辽宁省	盘锦市	33.7073
2004-04-01	辽宁省	沈阳市	25.9795
2004-04-01	辽宁省	铁岭市	22.9827
2004-04-01	辽宁省	营口市	32.0414
2004-04-01	内蒙古自治区	包头市	17.4485
2004-04-01	内蒙古自治区	赤峰市	9.22399
2004-04-01	内蒙古自治区	鄂尔多斯市	26.5443
2004-04-01	内蒙古自治区	呼和浩特市	16.8157
2004-04-01	内蒙古自治区	呼伦贝尔市	4.79733
2004-04-01	内蒙古自治区	通辽市	12.7069
2004-04-01	内蒙古自治区	乌海市	38.1566
2004-04-01	内蒙古自治区	乌兰察布市	14.512
2004-04-01	宁夏回族自治区	固原市	29.4969
2004-04-01	宁夏回族自治区	石嘴山市	37.2193
2004-04-01	宁夏回族自治区	吴忠市	37.7317
2004-04-01	宁夏回族自治区	银川市	37.4616
2004-04-01	宁夏回族自治区	中卫市	38.0936
2004-04-01	青海省	海东市	24.7198
2004-04-01	青海省	西宁市	22.8822
2004-04-01	山东省	滨州市	37.036
2004-04-01	山东省	德州市	39.2691
2004-04-01	山东省	东营市	34.7882
2004-04-01	山东省	菏泽市	40.4036
2004-04-01	山东省	济南市	36.3083
2004-04-01	山东省	济宁市	39.301
2004-04-01	山东省	聊城市	39.6753
2004-04-01	山东省	临沂市	35.3818
2004-04-01	山东省	青岛市	31.5731
2004-04-01	山东省	日照市	33.8399
2004-04-01	山东省	泰安市	37.8747
2004-04-01	山东省	威海市	29.6504
2004-04-01	山东省	潍坊市	33.1105
2004-04-01	山东省	烟台市	30.8738
2004-04-01	山东省	枣庄市	37.0678
2004-04-01	山东省	淄博市	34.6493
2004-04-01	山西省	大同市	21.9413
2004-04-01	山西省	晋城市	35.7263
2004-04-01	山西省	晋中市	28.4496
2004-04-01	山西省	临汾市	29.5786
2004-04-01	山西省	吕梁市	23.4802
2004-04-01	山西省	朔州市	20.1434
2004-04-01	山西省	太原市	26.3262
2004-04-01	山西省	忻州市	22.931
2004-04-01	山西省	阳泉市	32.4107
2004-04-01	山西省	运城市	33.5169
2004-04-01	山西省	长治市	30.4861
2004-04-01	陕西省	安康市	32.2572
2004-04-01	陕西省	宝鸡市	31.1433
2004-04-01	陕西省	汉中市	33.9355
2004-04-01	陕西省	商洛市	29.82
2004-04-01	陕西省	铜川市	30.4752
2004-04-01	陕西省	渭南市	32.3444
2004-04-01	陕西省	西安市	32.7868
2004-04-01	陕西省	咸阳市	34.3102
2004-04-01	陕西省	延安市	26.7296
2004-04-01	陕西省	榆林市	25.0593
2004-04-01	上海市	上海市	31.7964
2004-04-01	四川省	成都市	50.0746
2004-04-01	四川省	达州市	44.4076
2004-04-01	四川省	德阳市	49.2371
2004-04-01	四川省	广安市	52.8331
2004-04-01	四川省	广元市	39.9863
2004-04-01	四川省	泸州市	46.1765
2004-04-01	四川省	眉山市	50.982
2004-04-01	四川省	绵阳市	41.3273
2004-04-01	四川省	南充市	52.1042
2004-04-01	四川省	内江市	58.6331
2004-04-01	四川省	攀枝花市	17.9533
2004-04-01	四川省	遂宁市	55.942
2004-04-01	四川省	雅安市	32.8952
2004-04-01	四川省	宜宾市	50.2076
2004-04-01	四川省	资阳市	56.914
2004-04-01	四川省	自贡市	57.5183
2004-04-01	台湾省	台湾省	26.3764
2004-04-01	天津市	天津市	41.3393
2004-04-01	新疆维吾尔自治区	哈密市	41.9477
2004-04-01	新疆维吾尔自治区	石河子市	52.4545
2004-04-01	新疆维吾尔自治区	双河市	28.8711
2004-04-01	新疆维吾尔自治区	铁门关市	42.0636
2004-04-01	新疆维吾尔自治区	吐鲁番市	78.4662
2004-04-01	新疆维吾尔自治区	乌鲁木齐市	35.1932
2004-04-01	新疆维吾尔自治区	新星市	24.0126
2004-04-01	云南省	保山市	22.4737
2004-04-01	云南省	昆明市	18.6416
2004-04-01	云南省	丽江市	15.9041
2004-04-01	云南省	临沧市	19.9521
2004-04-01	云南省	曲靖市	21.5912
2004-04-01	云南省	玉溪市	18.6199
2004-04-01	云南省	昭通市	31.8477
2004-04-01	浙江省	杭州市	36.2572
2004-04-01	浙江省	湖州市	38.2297
2004-04-01	浙江省	嘉兴市	37.8957
2004-04-01	浙江省	金华市	34.6846
2004-04-01	浙江省	丽水市	33.2204
2004-04-01	浙江省	宁波市	30.784
2004-04-01	浙江省	衢州市	36.1644
2004-04-01	浙江省	绍兴市	35.0872
2004-04-01	浙江省	台州市	30.3831
2004-04-01	浙江省	温州市	32.5351
2004-04-01	浙江省	舟山市	27.8783
2004-04-01	重庆市	重庆市	42.9305
2004-05-01	安徽省	安庆市	48.7004
2004-05-01	安徽省	蚌埠市	50.5248
2004-05-01	安徽省	亳州市	46.2179
2004-05-01	安徽省	池州市	45.2971
2004-05-01	安徽省	滁州市	52.6308
2004-05-01	安徽省	阜阳市	49.4015
2004-05-01	安徽省	合肥市	52.7316
2004-05-01	安徽省	淮北市	45.6045
2004-05-01	安徽省	淮南市	52.4613
2004-05-01	安徽省	黄山市	40.2038
2004-05-01	安徽省	六安市	50.2555
2004-05-01	安徽省	马鞍山市	52.648
2004-05-01	安徽省	宿州市	46.0989
2004-05-01	安徽省	铜陵市	49.8577
2004-05-01	安徽省	芜湖市	49.3567
2004-05-01	安徽省	宣城市	46.9824
2004-05-01	北京市	北京市	31.7727
2004-05-01	福建省	福州市	29.8304
2004-05-01	福建省	龙岩市	23.0745
2004-05-01	福建省	南平市	27.2877
2004-05-01	福建省	宁德市	27.5508
2004-05-01	福建省	莆田市	29.0981
2004-05-01	福建省	泉州市	28.5872
2004-05-01	福建省	三明市	24.7257
2004-05-01	福建省	厦门市	29.36
2004-05-01	福建省	漳州市	25.9496
2004-05-01	甘肃省	白银市	34.2907
2004-05-01	甘肃省	定西市	27.7113
2004-05-01	甘肃省	嘉峪关市	34.052
2004-05-01	甘肃省	金昌市	35.4211
2004-05-01	甘肃省	酒泉市	35.0702
2004-05-01	甘肃省	兰州市	31.3738
2004-05-01	甘肃省	陇南市	30.3376
2004-05-01	甘肃省	平凉市	32.2494
2004-05-01	甘肃省	庆阳市	31.8688
2004-05-01	甘肃省	天水市	29.5396
2004-05-01	甘肃省	武威市	37.8672
2004-05-01	甘肃省	张掖市	28.4362
2004-05-01	广东省	潮州市	23.2224
2004-05-01	广东省	东莞市	26.3586
2004-05-01	广东省	佛山市	27.7003
2004-05-01	广东省	广州市	24.7505
2004-05-01	广东省	河源市	23.1003
2004-05-01	广东省	惠州市	22.0714
2004-05-01	广东省	江门市	23.529
2004-05-01	广东省	揭阳市	22.0003
2004-05-01	广东省	茂名市	20.595
2004-05-01	广东省	梅州市	23.2528
2004-05-01	广东省	清远市	25.1503
2004-05-01	广东省	汕头市	24.9872
2004-05-01	广东省	汕尾市	20.9485
2004-05-01	广东省	韶关市	24.7939
2004-05-01	广东省	深圳市	24.0792
2004-05-01	广东省	阳江市	21.8513
2004-05-01	广东省	云浮市	23.2325
2004-05-01	广东省	湛江市	19.7726
2004-05-01	广东省	肇庆市	24.5411
2004-05-01	广东省	中山市	24.6697
2004-05-01	广东省	珠海市	22.3771
2004-05-01	广西壮族自治区	百色市	20.5993
2004-05-01	广西壮族自治区	北海市	21.6701
2004-05-01	广西壮族自治区	崇左市	21.5973
2004-05-01	广西壮族自治区	防城港市	22.5281
2004-05-01	广西壮族自治区	贵港市	22.9229
2004-05-01	广西壮族自治区	桂林市	26.8518
2004-05-01	广西壮族自治区	河池市	23.8045
2004-05-01	广西壮族自治区	贺州市	25.1637
2004-05-01	广西壮族自治区	来宾市	24.4434
2004-05-01	广西壮族自治区	柳州市	26.3769
2004-05-01	广西壮族自治区	南宁市	23.4103
2004-05-01	广西壮族自治区	钦州市	22.8412
2004-05-01	广西壮族自治区	梧州市	23.1407
2004-05-01	广西壮族自治区	玉林市	21.1014
2004-05-01	贵州省	安顺市	22.7343
2004-05-01	贵州省	贵阳市	27.0224
2004-05-01	贵州省	六盘水市	21.6706
2004-05-01	贵州省	铜仁市	34.486
2004-05-01	贵州省	遵义市	35.1019
2004-05-01	海南省	海口市	17.4302
2004-05-01	海南省	琼海市	15.2873
2004-05-01	海南省	三沙市	10.5277
2004-05-01	海南省	三亚市	13.6153
2004-05-01	海南省	屯昌县	13.7205
2004-05-01	海南省	万宁市	13.9295
2004-05-01	海南省	文昌市	17.7301
2004-05-01	海南省	五指山市	13.0143
2004-05-01	河北省	保定市	35.0849
2004-05-01	河北省	沧州市	42.3443
2004-05-01	河北省	承德市	23.3652
2004-05-01	河北省	邯郸市	41.3082
2004-05-01	河北省	衡水市	42.8543
2004-05-01	河北省	廊坊市	38.6587
2004-05-01	河北省	秦皇岛市	30.3314
2004-05-01	河北省	石家庄市	35.9574
2004-05-01	河北省	唐山市	36.7029
2004-05-01	河北省	邢台市	41.9039
2004-05-01	河北省	张家口市	22.8904
2004-05-01	河南省	安阳市	40.8227
2004-05-01	河南省	鹤壁市	44.6437
2004-05-01	河南省	焦作市	45.29
2004-05-01	河南省	开封市	47.0065
2004-05-01	河南省	洛阳市	38.1486
2004-05-01	河南省	漯河市	48.2586
2004-05-01	河南省	南阳市	43.196
2004-05-01	河南省	平顶山市	44.815
2004-05-01	河南省	濮阳市	43.5435
2004-05-01	河南省	三门峡市	33.1064
2004-05-01	河南省	商丘市	44.6979
2004-05-01	河南省	新乡市	44.6129
2004-05-01	河南省	信阳市	51.7004
2004-05-01	河南省	许昌市	48.0563
2004-05-01	河南省	郑州市	46.2675
2004-05-01	河南省	周口市	47.1079
2004-05-01	黑龙江省	大庆市	17.0803
2004-05-01	黑龙江省	哈尔滨市	17.6965
2004-05-01	黑龙江省	鹤岗市	14.0414
2004-05-01	黑龙江省	黑河市	11.7406
2004-05-01	黑龙江省	鸡西市	17.0086
2004-05-01	黑龙江省	佳木斯市	16.4378
2004-05-01	黑龙江省	牡丹江市	17.545
2004-05-01	黑龙江省	七台河市	17.5432
2004-05-01	黑龙江省	齐齐哈尔市	13.4286
2004-05-01	黑龙江省	双鸭山市	16.3828
2004-05-01	黑龙江省	绥化市	15.5599
2004-05-01	黑龙江省	伊春市	12.6345
2004-05-01	湖北省	鄂州市	55.2651
2004-05-01	湖北省	黄冈市	51.9315
2004-05-01	湖北省	黄石市	53.112
2004-05-01	湖北省	荆门市	56.4892
2004-05-01	湖北省	荆州市	54.8563
2004-05-01	湖北省	潜江市	56.97
2004-05-01	湖北省	十堰市	35.7277
2004-05-01	湖北省	随州市	53.1221
2004-05-01	湖北省	天门市	57.6652
2004-05-01	湖北省	武汉市	57.2471
2004-05-01	湖北省	仙桃市	56.7909
2004-05-01	湖北省	咸宁市	50.2914
2004-05-01	湖北省	襄阳市	45.9624
2004-05-01	湖北省	孝感市	56.7262
2004-05-01	湖北省	宜昌市	44.4148
2004-05-01	湖南省	常德市	47.2036
2004-05-01	湖南省	郴州市	27.7569
2004-05-01	湖南省	衡阳市	38.6433
2004-05-01	湖南省	怀化市	37.4327
2004-05-01	湖南省	娄底市	42.3557
2004-05-01	湖南省	邵阳市	33.7286
2004-05-01	湖南省	湘潭市	44.9949
2004-05-01	湖南省	益阳市	48.1539
2004-05-01	湖南省	永州市	30.1485
2004-05-01	湖南省	岳阳市	48.4213
2004-05-01	湖南省	张家界市	43.5569
2004-05-01	湖南省	长沙市	44.2309
2004-05-01	湖南省	株洲市	35.106
2004-05-01	吉林省	白城市	15.7444
2004-05-01	吉林省	白山市	20.8284
2004-05-01	吉林省	吉林市	19.9481
2004-05-01	吉林省	辽源市	22.6535
2004-05-01	吉林省	四平市	22.7744
2004-05-01	吉林省	松原市	19.2678
2004-05-01	吉林省	通化市	22.3038
2004-05-01	吉林省	长春市	20.679
2004-05-01	江苏省	常州市	52.0782
2004-05-01	江苏省	淮安市	44.7809
2004-05-01	江苏省	连云港市	38.6228
2004-05-01	江苏省	南京市	52.9857
2004-05-01	江苏省	南通市	43.2253
2004-05-01	江苏省	苏州市	46.96
2004-05-01	江苏省	宿迁市	45.8797
2004-05-01	江苏省	泰州市	46.0344
2004-05-01	江苏省	无锡市	50.5244
2004-05-01	江苏省	徐州市	42.6742
2004-05-01	江苏省	盐城市	38.1784
2004-05-01	江苏省	扬州市	47.6589
2004-05-01	江苏省	镇江市	51.7256
2004-05-01	江西省	抚州市	31.8948
2004-05-01	江西省	赣州市	25.9389
2004-05-01	江西省	吉安市	32.4216
2004-05-01	江西省	景德镇市	38.7643
2004-05-01	江西省	九江市	45.8756
2004-05-01	江西省	南昌市	42.7586
2004-05-01	江西省	萍乡市	37.0073
2004-05-01	江西省	上饶市	35.9936
2004-05-01	江西省	新余市	39.943
2004-05-01	江西省	宜春市	41.025
2004-05-01	江西省	鹰潭市	37.3494
2004-05-01	辽宁省	鞍山市	29.6251
2004-05-01	辽宁省	本溪市	25.9461
2004-05-01	辽宁省	朝阳市	24.1239
2004-05-01	辽宁省	大连市	30.788
2004-05-01	辽宁省	丹东市	25.1904
2004-05-01	辽宁省	抚顺市	24.125
2004-05-01	辽宁省	阜新市	25.3186
2004-05-01	辽宁省	葫芦岛市	28.81
2004-05-01	辽宁省	锦州市	28.8289
2004-05-01	辽宁省	辽阳市	31.323
2004-05-01	辽宁省	盘锦市	33.0755
2004-05-01	辽宁省	沈阳市	29.2521
2004-05-01	辽宁省	铁岭市	25.3294
2004-05-01	辽宁省	营口市	29.7543
2004-05-01	内蒙古自治区	包头市	23.2613
2004-05-01	内蒙古自治区	赤峰市	15.6067
2004-05-01	内蒙古自治区	鄂尔多斯市	33.1725
2004-05-01	内蒙古自治区	呼和浩特市	22.1087
2004-05-01	内蒙古自治区	呼伦贝尔市	8.06926
2004-05-01	内蒙古自治区	通辽市	18.6118
2004-05-01	内蒙古自治区	乌海市	45.1524
2004-05-01	内蒙古自治区	乌兰察布市	20.533
2004-05-01	宁夏回族自治区	固原市	32.3231
2004-05-01	宁夏回族自治区	石嘴山市	43.0334
2004-05-01	宁夏回族自治区	吴忠市	39.9912
2004-05-01	宁夏回族自治区	银川市	42.559
2004-05-01	宁夏回族自治区	中卫市	40.0398
2004-05-01	青海省	海东市	25.8159
2004-05-01	青海省	西宁市	24.2993
2004-05-01	山东省	滨州市	40.3494
2004-05-01	山东省	德州市	42.5844
2004-05-01	山东省	东营市	37.2122
2004-05-01	山东省	菏泽市	43.4219
2004-05-01	山东省	济南市	39.8317
2004-05-01	山东省	济宁市	42.9116
2004-05-01	山东省	聊城市	43.2304
2004-05-01	山东省	临沂市	38.4167
2004-05-01	山东省	青岛市	35.4861
2004-05-01	山东省	日照市	36.9805
2004-05-01	山东省	泰安市	41.2141
2004-05-01	山东省	威海市	33.1595
2004-05-01	山东省	潍坊市	36.6382
2004-05-01	山东省	烟台市	33.1102
2004-05-01	山东省	枣庄市	42.1227
2004-05-01	山东省	淄博市	38.4346
2004-05-01	山西省	大同市	24.3584
2004-05-01	山西省	晋城市	36.9403
2004-05-01	山西省	晋中市	30.0762
2004-05-01	山西省	临汾市	33.1135
2004-05-01	山西省	吕梁市	30.3182
2004-05-01	山西省	朔州市	23.0828
2004-05-01	山西省	太原市	29.3976
2004-05-01	山西省	忻州市	24.747
2004-05-01	山西省	阳泉市	31.8886
2004-05-01	山西省	运城市	35.2569
2004-05-01	山西省	长治市	32.7905
2004-05-01	陕西省	安康市	33.2229
2004-05-01	陕西省	宝鸡市	32.546
2004-05-01	陕西省	汉中市	36.4989
2004-05-01	陕西省	商洛市	31.0636
2004-05-01	陕西省	铜川市	31.8584
2004-05-01	陕西省	渭南市	33.2017
2004-05-01	陕西省	西安市	32.4631
2004-05-01	陕西省	咸阳市	35.0211
2004-05-01	陕西省	延安市	31.0812
2004-05-01	陕西省	榆林市	30.4939
2004-05-01	上海市	上海市	39.6847
2004-05-01	四川省	成都市	53.0805
2004-05-01	四川省	达州市	49.3048
2004-05-01	四川省	德阳市	56.6374
2004-05-01	四川省	广安市	53.0618
2004-05-01	四川省	广元市	45.8034
2004-05-01	四川省	泸州市	40.8029
2004-05-01	四川省	眉山市	47.6942
2004-05-01	四川省	绵阳市	47.6461
2004-05-01	四川省	南充市	56.9984
2004-05-01	四川省	内江市	53.7156
2004-05-01	四川省	攀枝花市	14.0341
2004-05-01	四川省	遂宁市	55.9587
2004-05-01	四川省	雅安市	30.9636
2004-05-01	四川省	宜宾市	46.1569
2004-05-01	四川省	资阳市	54.8412
2004-05-01	四川省	自贡市	52.3856
2004-05-01	台湾省	台湾省	17.4208
2004-05-01	天津市	天津市	40.3498
2004-05-01	新疆维吾尔自治区	哈密市	35.9014
2004-05-01	新疆维吾尔自治区	石河子市	36.0706
2004-05-01	新疆维吾尔自治区	双河市	22.7525
2004-05-01	新疆维吾尔自治区	铁门关市	42.2808
2004-05-01	新疆维吾尔自治区	吐鲁番市	60.3371
2004-05-01	新疆维吾尔自治区	乌鲁木齐市	27.9988
2004-05-01	新疆维吾尔自治区	新星市	23.1867
2004-05-01	云南省	保山市	17.7369
2004-05-01	云南省	昆明市	14.4802
2004-05-01	云南省	丽江市	12.4986
2004-05-01	云南省	临沧市	14.7746
2004-05-01	云南省	曲靖市	17.062
2004-05-01	云南省	玉溪市	13.6719
2004-05-01	云南省	昭通市	29.6657
2004-05-01	浙江省	杭州市	39.7703
2004-05-01	浙江省	湖州市	47.7691
2004-05-01	浙江省	嘉兴市	44.1219
2004-05-01	浙江省	金华市	35.3538
2004-05-01	浙江省	丽水市	29.856
2004-05-01	浙江省	宁波市	32.343
2004-05-01	浙江省	衢州市	34.5637
2004-05-01	浙江省	绍兴市	36.8839
2004-05-01	浙江省	台州市	28.9374
2004-05-01	浙江省	温州市	29.4306
2004-05-01	浙江省	舟山市	32.3394
2004-05-01	重庆市	重庆市	42.2651
2004-06-01	安徽省	安庆市	37.9321
2004-06-01	安徽省	蚌埠市	47.726
2004-06-01	安徽省	亳州市	49.1739
2004-06-01	安徽省	池州市	36.0344
2004-06-01	安徽省	滁州市	45.671
2004-06-01	安徽省	阜阳市	46.493
2004-06-01	安徽省	合肥市	43.9449
2004-06-01	安徽省	淮北市	50.9961
2004-06-01	安徽省	淮南市	44.5959
2004-06-01	安徽省	黄山市	35.2055
2004-06-01	安徽省	六安市	39.1146
2004-06-01	安徽省	马鞍山市	43.5374
2004-06-01	安徽省	宿州市	51.1491
2004-06-01	安徽省	铜陵市	41.8208
2004-06-01	安徽省	芜湖市	42.475
2004-06-01	安徽省	宣城市	39.3522
2004-06-01	北京市	北京市	43.4261
2004-06-01	福建省	福州市	26.674
2004-06-01	福建省	龙岩市	23.3513
2004-06-01	福建省	南平市	25.3754
2004-06-01	福建省	宁德市	24.8867
2004-06-01	福建省	莆田市	25.9825
2004-06-01	福建省	泉州市	26.9269
2004-06-01	福建省	三明市	23.3539
2004-06-01	福建省	厦门市	28.6735
2004-06-01	福建省	漳州市	26.57
2004-06-01	甘肃省	白银市	24.0329
2004-06-01	甘肃省	定西市	20.9819
2004-06-01	甘肃省	嘉峪关市	27.1866
2004-06-01	甘肃省	金昌市	30.4124
2004-06-01	甘肃省	酒泉市	29.1028
2004-06-01	甘肃省	兰州市	22.3026
2004-06-01	甘肃省	陇南市	22.1271
2004-06-01	甘肃省	平凉市	24.0552
2004-06-01	甘肃省	庆阳市	23.9953
2004-06-01	甘肃省	天水市	21.6773
2004-06-01	甘肃省	武威市	30.7263
2004-06-01	甘肃省	张掖市	21.5593
2004-06-01	广东省	潮州市	25.2565
2004-06-01	广东省	东莞市	27.7728
2004-06-01	广东省	佛山市	27.8773
2004-06-01	广东省	广州市	27.5472
2004-06-01	广东省	河源市	24.919
2004-06-01	广东省	惠州市	24.6318
2004-06-01	广东省	江门市	24.8098
2004-06-01	广东省	揭阳市	24.4897
2004-06-01	广东省	茂名市	20.189
2004-06-01	广东省	梅州市	24.7308
2004-06-01	广东省	清远市	25.2413
2004-06-01	广东省	汕头市	26.2926
2004-06-01	广东省	汕尾市	24.5039
2004-06-01	广东省	韶关市	26.4686
2004-06-01	广东省	深圳市	26.5345
2004-06-01	广东省	阳江市	21.3868
2004-06-01	广东省	云浮市	21.7884
2004-06-01	广东省	湛江市	20.7169
2004-06-01	广东省	肇庆市	24.0112
2004-06-01	广东省	中山市	27.1855
2004-06-01	广东省	珠海市	27.3777
2004-06-01	广西壮族自治区	百色市	18.504
2004-06-01	广西壮族自治区	北海市	22.6535
2004-06-01	广西壮族自治区	崇左市	20.5016
2004-06-01	广西壮族自治区	防城港市	20.8359
2004-06-01	广西壮族自治区	贵港市	21.6464
2004-06-01	广西壮族自治区	桂林市	23.7634
2004-06-01	广西壮族自治区	河池市	21.0209
2004-06-01	广西壮族自治区	贺州市	22.3264
2004-06-01	广西壮族自治区	来宾市	22.961
2004-06-01	广西壮族自治区	柳州市	23.4938
2004-06-01	广西壮族自治区	南宁市	22.8473
2004-06-01	广西壮族自治区	钦州市	21.6255
2004-06-01	广西壮族自治区	梧州市	21.1773
2004-06-01	广西壮族自治区	玉林市	19.4661
2004-06-01	贵州省	安顺市	18.7934
2004-06-01	贵州省	贵阳市	22.3912
2004-06-01	贵州省	六盘水市	18.562
2004-06-01	贵州省	铜仁市	24.3368
2004-06-01	贵州省	遵义市	24.6793
2004-06-01	海南省	海口市	18.2125
2004-06-01	海南省	琼海市	17.3639
2004-06-01	海南省	三沙市	15.7229
2004-06-01	海南省	三亚市	16.0797
2004-06-01	海南省	屯昌县	15.0166
2004-06-01	海南省	万宁市	16.8108
2004-06-01	海南省	文昌市	18.8512
2004-06-01	海南省	五指山市	14.4799
2004-06-01	河北省	保定市	50.2224
2004-06-01	河北省	沧州市	49.4152
2004-06-01	河北省	承德市	26.3955
2004-06-01	河北省	邯郸市	53.4086
2004-06-01	河北省	衡水市	53.6918
2004-06-01	河北省	廊坊市	53.4487
2004-06-01	河北省	秦皇岛市	35.7594
2004-06-01	河北省	石家庄市	53.7446
2004-06-01	河北省	唐山市	43.0272
2004-06-01	河北省	邢台市	56.1706
2004-06-01	河北省	张家口市	25.763
2004-06-01	河南省	安阳市	51.6547
2004-06-01	河南省	鹤壁市	54.8721
2004-06-01	河南省	焦作市	51.789
2004-06-01	河南省	开封市	50.8626
2004-06-01	河南省	洛阳市	37.7657
2004-06-01	河南省	漯河市	46.6419
2004-06-01	河南省	南阳市	36.8548
2004-06-01	河南省	平顶山市	44.6973
2004-06-01	河南省	濮阳市	54.8592
2004-06-01	河南省	三门峡市	31.2018
2004-06-01	河南省	商丘市	51.28
2004-06-01	河南省	新乡市	52.9396
2004-06-01	河南省	信阳市	41.3404
2004-06-01	河南省	许昌市	49.6777
2004-06-01	河南省	郑州市	50.6661
2004-06-01	河南省	周口市	48.656
2004-06-01	黑龙江省	大庆市	19.7446
2004-06-01	黑龙江省	哈尔滨市	15.8701
2004-06-01	黑龙江省	鹤岗市	9.56909
2004-06-01	黑龙江省	黑河市	9.40569
2004-06-01	黑龙江省	鸡西市	10.3174
2004-06-01	黑龙江省	佳木斯市	10.155
2004-06-01	黑龙江省	牡丹江市	12.1424
2004-06-01	黑龙江省	七台河市	11.6859
2004-06-01	黑龙江省	齐齐哈尔市	14.2785
2004-06-01	黑龙江省	双鸭山市	9.60404
2004-06-01	黑龙江省	绥化市	14.9919
2004-06-01	黑龙江省	伊春市	9.51426
2004-06-01	湖北省	鄂州市	42.8172
2004-06-01	湖北省	黄冈市	39.1909
2004-06-01	湖北省	黄石市	42.6063
2004-06-01	湖北省	荆门市	40.0351
2004-06-01	湖北省	荆州市	40.5462
2004-06-01	湖北省	潜江市	41.3381
2004-06-01	湖北省	十堰市	27.0027
2004-06-01	湖北省	随州市	40.1623
2004-06-01	湖北省	天门市	41.4755
2004-06-01	湖北省	武汉市	42.6084
2004-06-01	湖北省	仙桃市	41.8301
2004-06-01	湖北省	咸宁市	38.22
2004-06-01	湖北省	襄阳市	33.2866
2004-06-01	湖北省	孝感市	42.1002
2004-06-01	湖北省	宜昌市	30.5034
2004-06-01	湖南省	常德市	34.5216
2004-06-01	湖南省	郴州市	27.1419
2004-06-01	湖南省	衡阳市	33.7075
2004-06-01	湖南省	怀化市	29.1236
2004-06-01	湖南省	娄底市	35.1263
2004-06-01	湖南省	邵阳市	28.8179
2004-06-01	湖南省	湘潭市	36.3985
2004-06-01	湖南省	益阳市	38.119
2004-06-01	湖南省	永州市	27.0166
2004-06-01	湖南省	岳阳市	36.8242
2004-06-01	湖南省	张家界市	30.3385
2004-06-01	湖南省	长沙市	35.8382
2004-06-01	湖南省	株洲市	32.1769
2004-06-01	吉林省	白城市	20.3245
2004-06-01	吉林省	白山市	17.2676
2004-06-01	吉林省	吉林市	20.2785
2004-06-01	吉林省	辽源市	26.1478
2004-06-01	吉林省	四平市	28.6702
2004-06-01	吉林省	松原市	24.0038
2004-06-01	吉林省	通化市	22.6406
2004-06-01	吉林省	长春市	24.7594
2004-06-01	江苏省	常州市	41.8411
2004-06-01	江苏省	淮安市	43.0204
2004-06-01	江苏省	连云港市	42.9794
2004-06-01	江苏省	南京市	46.2253
2004-06-01	江苏省	南通市	35.9698
2004-06-01	江苏省	苏州市	40.9123
2004-06-01	江苏省	宿迁市	48.4183
2004-06-01	江苏省	泰州市	40.7653
2004-06-01	江苏省	无锡市	42.1995
2004-06-01	江苏省	徐州市	51.0626
2004-06-01	江苏省	盐城市	36.442
2004-06-01	江苏省	扬州市	43.8761
2004-06-01	江苏省	镇江市	44.5357
2004-06-01	江西省	抚州市	29.9613
2004-06-01	江西省	赣州市	25.865
2004-06-01	江西省	吉安市	31.1662
2004-06-01	江西省	景德镇市	34.1304
2004-06-01	江西省	九江市	36.9101
2004-06-01	江西省	南昌市	37.0112
2004-06-01	江西省	萍乡市	32.9332
2004-06-01	江西省	上饶市	32.4222
2004-06-01	江西省	新余市	36.1815
2004-06-01	江西省	宜春市	35.1672
2004-06-01	江西省	鹰潭市	33.9343
2004-06-01	辽宁省	鞍山市	32.1427
2004-06-01	辽宁省	本溪市	27.1518
2004-06-01	辽宁省	朝阳市	27.7724
2004-06-01	辽宁省	大连市	33.0718
2004-06-01	辽宁省	丹东市	27.0616
2004-06-01	辽宁省	抚顺市	25.2091
2004-06-01	辽宁省	阜新市	30.476
2004-06-01	辽宁省	葫芦岛市	33.9141
2004-06-01	辽宁省	锦州市	34.2917
2004-06-01	辽宁省	辽阳市	34.4258
2004-06-01	辽宁省	盘锦市	37.6812
2004-06-01	辽宁省	沈阳市	34.306
2004-06-01	辽宁省	铁岭市	29.6881
2004-06-01	辽宁省	营口市	31.3311
2004-06-01	内蒙古自治区	包头市	20.8715
2004-06-01	内蒙古自治区	赤峰市	17.3609
2004-06-01	内蒙古自治区	鄂尔多斯市	23.2934
2004-06-01	内蒙古自治区	呼和浩特市	25.0236
2004-06-01	内蒙古自治区	呼伦贝尔市	8.78126
2004-06-01	内蒙古自治区	通辽市	22.4873
2004-06-01	内蒙古自治区	乌海市	25.4371
2004-06-01	内蒙古自治区	乌兰察布市	21.8715
2004-06-01	宁夏回族自治区	固原市	22.7196
2004-06-01	宁夏回族自治区	石嘴山市	25.4854
2004-06-01	宁夏回族自治区	吴忠市	25.6995
2004-06-01	宁夏回族自治区	银川市	25.5613
2004-06-01	宁夏回族自治区	中卫市	27.2911
2004-06-01	青海省	海东市	18.5732
2004-06-01	青海省	西宁市	16.6614
2004-06-01	山东省	滨州市	44.6335
2004-06-01	山东省	德州市	49.1573
2004-06-01	山东省	东营市	41.1923
2004-06-01	山东省	菏泽市	52.9541
2004-06-01	山东省	济南市	44.6945
2004-06-01	山东省	济宁市	51.9105
2004-06-01	山东省	聊城市	52.8565
2004-06-01	山东省	临沂市	43.6212
2004-06-01	山东省	青岛市	35.1636
2004-06-01	山东省	日照市	38.3339
2004-06-01	山东省	泰安市	47.6566
2004-06-01	山东省	威海市	29.288
2004-06-01	山东省	潍坊市	38.4557
2004-06-01	山东省	烟台市	33.877
2004-06-01	山东省	枣庄市	50.7905
2004-06-01	山东省	淄博市	42.7537
2004-06-01	山西省	大同市	29.2992
2004-06-01	山西省	晋城市	43.274
2004-06-01	山西省	晋中市	36.4567
2004-06-01	山西省	临汾市	33.9361
2004-06-01	山西省	吕梁市	28.4831
2004-06-01	山西省	朔州市	28.4471
2004-06-01	山西省	太原市	32.427
2004-06-01	山西省	忻州市	30.1817
2004-06-01	山西省	阳泉市	44.8507
2004-06-01	山西省	运城市	34.8925
2004-06-01	山西省	长治市	39.1329
2004-06-01	陕西省	安康市	25.0075
2004-06-01	陕西省	宝鸡市	23.8492
2004-06-01	陕西省	汉中市	25.487
2004-06-01	陕西省	商洛市	25.3815
2004-06-01	陕西省	铜川市	28.3299
2004-06-01	陕西省	渭南市	30.4229
2004-06-01	陕西省	西安市	28.3379
2004-06-01	陕西省	咸阳市	31.1427
2004-06-01	陕西省	延安市	24.532
2004-06-01	陕西省	榆林市	24.0413
2004-06-01	上海市	上海市	33.6868
2004-06-01	四川省	成都市	35.4332
2004-06-01	四川省	达州市	31.5123
2004-06-01	四川省	德阳市	37.6448
2004-06-01	四川省	广安市	37.7193
2004-06-01	四川省	广元市	30.3071
2004-06-01	四川省	泸州市	27.8115
2004-06-01	四川省	眉山市	32.8702
2004-06-01	四川省	绵阳市	31.0312
2004-06-01	四川省	南充市	38.9734
2004-06-01	四川省	内江市	35.8651
2004-06-01	四川省	攀枝花市	10.3491
2004-06-01	四川省	遂宁市	39.4369
2004-06-01	四川省	雅安市	21.545
2004-06-01	四川省	宜宾市	30.3938
2004-06-01	四川省	资阳市	37.7199
2004-06-01	四川省	自贡市	35.2815
2004-06-01	台湾省	台湾省	16.9097
2004-06-01	天津市	天津市	50.6583
2004-06-01	新疆维吾尔自治区	哈密市	27.9296
2004-06-01	新疆维吾尔自治区	石河子市	30.3408
2004-06-01	新疆维吾尔自治区	双河市	16.466
2004-06-01	新疆维吾尔自治区	铁门关市	53.3713
2004-06-01	新疆维吾尔自治区	吐鲁番市	53.0943
2004-06-01	新疆维吾尔自治区	乌鲁木齐市	23.7856
2004-06-01	新疆维吾尔自治区	新星市	17.8986
2004-06-01	云南省	保山市	11.0429
2004-06-01	云南省	昆明市	10.2492
2004-06-01	云南省	丽江市	8.30964
2004-06-01	云南省	临沧市	10.2805
2004-06-01	云南省	曲靖市	13.0498
2004-06-01	云南省	玉溪市	10.0638
2004-06-01	云南省	昭通市	19.0952
2004-06-01	浙江省	杭州市	36.7356
2004-06-01	浙江省	湖州市	40.6168
2004-06-01	浙江省	嘉兴市	40.9416
2004-06-01	浙江省	金华市	32.8228
2004-06-01	浙江省	丽水市	27.4704
2004-06-01	浙江省	宁波市	32.7632
2004-06-01	浙江省	衢州市	31.599
2004-06-01	浙江省	绍兴市	35.6653
2004-06-01	浙江省	台州市	28.2947
2004-06-01	浙江省	温州市	26.5535
2004-06-01	浙江省	舟山市	32.2511
2004-06-01	重庆市	重庆市	27.9997
2004-07-01	安徽省	安庆市	24.8511
2004-07-01	安徽省	蚌埠市	34.6159
2004-07-01	安徽省	亳州市	36.5559
2004-07-01	安徽省	池州市	23.7651
2004-07-01	安徽省	滁州市	32.1195
2004-07-01	安徽省	阜阳市	34.6197
2004-07-01	安徽省	合肥市	29.0741
2004-07-01	安徽省	淮北市	36.49
2004-07-01	安徽省	淮南市	31.2628
2004-07-01	安徽省	黄山市	19.9615
2004-07-01	安徽省	六安市	26.836
2004-07-01	安徽省	马鞍山市	29.4359
2004-07-01	安徽省	宿州市	38.2545
2004-07-01	安徽省	铜陵市	27.084
2004-07-01	安徽省	芜湖市	26.2147
2004-07-01	安徽省	宣城市	23.6805
2004-07-01	北京市	北京市	35.6393
2004-07-01	福建省	福州市	18.5262
2004-07-01	福建省	龙岩市	14.8455
2004-07-01	福建省	南平市	14.4106
2004-07-01	福建省	宁德市	16.59
2004-07-01	福建省	莆田市	18.4216
2004-07-01	福建省	泉州市	18.841
2004-07-01	福建省	三明市	14.0663
2004-07-01	福建省	厦门市	21.681
2004-07-01	福建省	漳州市	17.8664
2004-07-01	甘肃省	白银市	18.0846
2004-07-01	甘肃省	定西市	13.6909
2004-07-01	甘肃省	嘉峪关市	24.6979
2004-07-01	甘肃省	金昌市	23.8557
2004-07-01	甘肃省	酒泉市	26.9842
2004-07-01	甘肃省	兰州市	16.8392
2004-07-01	甘肃省	陇南市	16.8123
2004-07-01	甘肃省	平凉市	18.5833
2004-07-01	甘肃省	庆阳市	19.2703
2004-07-01	甘肃省	天水市	16.2471
2004-07-01	甘肃省	武威市	23.4401
2004-07-01	甘肃省	张掖市	18.0448
2004-07-01	广东省	潮州市	17.1087
2004-07-01	广东省	东莞市	26.8735
2004-07-01	广东省	佛山市	24.2648
2004-07-01	广东省	广州市	23.4953
2004-07-01	广东省	河源市	18.3906
2004-07-01	广东省	惠州市	20.2248
2004-07-01	广东省	江门市	19.731
2004-07-01	广东省	揭阳市	18.7537
2004-07-01	广东省	茂名市	16.5771
2004-07-01	广东省	梅州市	17.9833
2004-07-01	广东省	清远市	21.1016
2004-07-01	广东省	汕头市	19.6913
2004-07-01	广东省	汕尾市	18.2933
2004-07-01	广东省	韶关市	20.547
2004-07-01	广东省	深圳市	22.8096
2004-07-01	广东省	阳江市	17.6323
2004-07-01	广东省	云浮市	18.5534
2004-07-01	广东省	湛江市	15.3107
2004-07-01	广东省	肇庆市	20.483
2004-07-01	广东省	中山市	21.9956
2004-07-01	广东省	珠海市	21.0589
2004-07-01	广西壮族自治区	百色市	13.887
2004-07-01	广西壮族自治区	北海市	17.8019
2004-07-01	广西壮族自治区	崇左市	13.1999
2004-07-01	广西壮族自治区	防城港市	15.1844
2004-07-01	广西壮族自治区	贵港市	17.557
2004-07-01	广西壮族自治区	桂林市	17.7169
2004-07-01	广西壮族自治区	河池市	17.1412
2004-07-01	广西壮族自治区	贺州市	17.7498
2004-07-01	广西壮族自治区	来宾市	18.3881
2004-07-01	广西壮族自治区	柳州市	19.049
2004-07-01	广西壮族自治区	南宁市	16.3021
2004-07-01	广西壮族自治区	钦州市	16.6556
2004-07-01	广西壮族自治区	梧州市	18.076
2004-07-01	广西壮族自治区	玉林市	15.9001
2004-07-01	贵州省	安顺市	15.272
2004-07-01	贵州省	贵阳市	16.9446
2004-07-01	贵州省	六盘水市	14.8718
2004-07-01	贵州省	铜仁市	17.9771
2004-07-01	贵州省	遵义市	20.4773
2004-07-01	海南省	海口市	14.3119
2004-07-01	海南省	琼海市	14.0495
2004-07-01	海南省	三沙市	7.33642
2004-07-01	海南省	三亚市	11.77
2004-07-01	海南省	屯昌县	10.8339
2004-07-01	海南省	万宁市	13.0706
2004-07-01	海南省	文昌市	15.8813
2004-07-01	海南省	五指山市	10.4342
2004-07-01	河北省	保定市	39.8904
2004-07-01	河北省	沧州市	43.3269
2004-07-01	河北省	承德市	21.7211
2004-07-01	河北省	邯郸市	42.3329
2004-07-01	河北省	衡水市	44.1274
2004-07-01	河北省	廊坊市	43.0619
2004-07-01	河北省	秦皇岛市	33.2009
2004-07-01	河北省	石家庄市	42.2877
2004-07-01	河北省	唐山市	36.4812
2004-07-01	河北省	邢台市	44.984
2004-07-01	河北省	张家口市	18.894
2004-07-01	河南省	安阳市	40.828
2004-07-01	河南省	鹤壁市	46.4248
2004-07-01	河南省	焦作市	46.3946
2004-07-01	河南省	开封市	45.2361
2004-07-01	河南省	洛阳市	36.7948
2004-07-01	河南省	漯河市	39.9765
2004-07-01	河南省	南阳市	30.9723
2004-07-01	河南省	平顶山市	39.989
2004-07-01	河南省	濮阳市	45.7133
2004-07-01	河南省	三门峡市	30.0242
2004-07-01	河南省	商丘市	41.4913
2004-07-01	河南省	新乡市	45.1667
2004-07-01	河南省	信阳市	31.5506
2004-07-01	河南省	许昌市	43.2954
2004-07-01	河南省	郑州市	44.7533
2004-07-01	河南省	周口市	40.739
2004-07-01	黑龙江省	大庆市	14.346
2004-07-01	黑龙江省	哈尔滨市	15.4698
2004-07-01	黑龙江省	鹤岗市	10.9038
2004-07-01	黑龙江省	黑河市	7.51092
2004-07-01	黑龙江省	鸡西市	11.6161
2004-07-01	黑龙江省	佳木斯市	11.3896
2004-07-01	黑龙江省	牡丹江市	14.0707
2004-07-01	黑龙江省	七台河市	12.2899
2004-07-01	黑龙江省	齐齐哈尔市	10.3337
2004-07-01	黑龙江省	双鸭山市	10.8484
2004-07-01	黑龙江省	绥化市	12.7927
2004-07-01	黑龙江省	伊春市	10.4086
2004-07-01	湖北省	鄂州市	27.8731
2004-07-01	湖北省	黄冈市	27.4143
2004-07-01	湖北省	黄石市	26.0364
2004-07-01	湖北省	荆门市	29.8167
2004-07-01	湖北省	荆州市	26.9994
2004-07-01	湖北省	潜江市	28.4801
2004-07-01	湖北省	十堰市	22.0919
2004-07-01	湖北省	随州市	31.1046
2004-07-01	湖北省	天门市	29.6428
2004-07-01	湖北省	武汉市	30.1036
2004-07-01	湖北省	仙桃市	28.8021
2004-07-01	湖北省	咸宁市	23.4782
2004-07-01	湖北省	襄阳市	25.0894
2004-07-01	湖北省	孝感市	30.7693
2004-07-01	湖北省	宜昌市	20.7669
2004-07-01	湖南省	常德市	22.7369
2004-07-01	湖南省	郴州市	18.5572
2004-07-01	湖南省	衡阳市	21.937
2004-07-01	湖南省	怀化市	19.2349
2004-07-01	湖南省	娄底市	21.9825
2004-07-01	湖南省	邵阳市	18.8624
2004-07-01	湖南省	湘潭市	23.9704
2004-07-01	湖南省	益阳市	25.3105
2004-07-01	湖南省	永州市	18.3106
2004-07-01	湖南省	岳阳市	24.3
2004-07-01	湖南省	张家界市	20.153
2004-07-01	湖南省	长沙市	24.2457
2004-07-01	湖南省	株洲市	20.9304
2004-07-01	吉林省	白城市	13.2452
2004-07-01	吉林省	白山市	15.9808
2004-07-01	吉林省	吉林市	20.3257
2004-07-01	吉林省	辽源市	24.0279
2004-07-01	吉林省	四平市	23.1229
2004-07-01	吉林省	松原市	17.822
2004-07-01	吉林省	通化市	20.6447
2004-07-01	吉林省	长春市	20.6287
2004-07-01	江苏省	常州市	30.8937
2004-07-01	江苏省	淮安市	38.314
2004-07-01	江苏省	连云港市	37.603
2004-07-01	江苏省	南京市	35.3382
2004-07-01	江苏省	南通市	38.2407
2004-07-01	江苏省	苏州市	35.5946
2004-07-01	江苏省	宿迁市	36.8361
2004-07-01	江苏省	泰州市	41.5765
2004-07-01	江苏省	无锡市	33.9975
2004-07-01	江苏省	徐州市	39.7056
2004-07-01	江苏省	盐城市	39.8826
2004-07-01	江苏省	扬州市	40.8248
2004-07-01	江苏省	镇江市	36.9121
2004-07-01	江西省	抚州市	16.9584
2004-07-01	江西省	赣州市	16.6565
2004-07-01	江西省	吉安市	19.2606
2004-07-01	江西省	景德镇市	20.319
2004-07-01	江西省	九江市	23.044
2004-07-01	江西省	南昌市	22.168
2004-07-01	江西省	萍乡市	21.053
2004-07-01	江西省	上饶市	18.8385
2004-07-01	江西省	新余市	22.6836
2004-07-01	江西省	宜春市	21.4194
2004-07-01	江西省	鹰潭市	19.7386
2004-07-01	辽宁省	鞍山市	31.4898
2004-07-01	辽宁省	本溪市	27.5124
2004-07-01	辽宁省	朝阳市	25.3257
2004-07-01	辽宁省	大连市	30.9478
2004-07-01	辽宁省	丹东市	23.9287
2004-07-01	辽宁省	抚顺市	24.7087
2004-07-01	辽宁省	阜新市	25.149
2004-07-01	辽宁省	葫芦岛市	32.796
2004-07-01	辽宁省	锦州市	31.7536
2004-07-01	辽宁省	辽阳市	35.8447
2004-07-01	辽宁省	盘锦市	37.1101
2004-07-01	辽宁省	沈阳市	31.4724
2004-07-01	辽宁省	铁岭市	27.123
2004-07-01	辽宁省	营口市	30.9058
2004-07-01	内蒙古自治区	包头市	12.0947
2004-07-01	内蒙古自治区	赤峰市	11.4705
2004-07-01	内蒙古自治区	鄂尔多斯市	19.9947
2004-07-01	内蒙古自治区	呼和浩特市	15.2732
2004-07-01	内蒙古自治区	呼伦贝尔市	7.11284
2004-07-01	内蒙古自治区	通辽市	15.9813
2004-07-01	内蒙古自治区	乌海市	24.0561
2004-07-01	内蒙古自治区	乌兰察布市	11.6035
2004-07-01	宁夏回族自治区	固原市	16.8681
2004-07-01	宁夏回族自治区	石嘴山市	22.7411
2004-07-01	宁夏回族自治区	吴忠市	20.1525
2004-07-01	宁夏回族自治区	银川市	21.8289
2004-07-01	宁夏回族自治区	中卫市	20.0935
2004-07-01	青海省	海东市	15.5079
2004-07-01	青海省	西宁市	14.889
2004-07-01	山东省	滨州市	39.0783
2004-07-01	山东省	德州市	41.7753
2004-07-01	山东省	东营市	35.5991
2004-07-01	山东省	菏泽市	45.1224
2004-07-01	山东省	济南市	39.8588
2004-07-01	山东省	济宁市	42.9214
2004-07-01	山东省	聊城市	43.3447
2004-07-01	山东省	临沂市	38.6059
2004-07-01	山东省	青岛市	37.364
[truncated: 58,385 more rows]

## Sheet: Days of inversion
year	Province	City	City code	Inversion days
2004	安徽省	安庆市	340800	133
2004	安徽省	蚌埠市	340300	188
2004	安徽省	亳州市	341600	201
2004	安徽省	池州市	341700	146
2004	安徽省	滁州市	341100	158
2004	安徽省	阜阳市	341200	195
2004	安徽省	合肥市	340100	172
2004	安徽省	淮北市	340600	201
2004	安徽省	淮南市	340400	182
2004	安徽省	黄山市	341000	146
2004	安徽省	六安市	341500	133
2004	安徽省	马鞍山市	340500	135
2004	安徽省	宿州市	341300	187
2004	安徽省	铜陵市	340700	166
2004	安徽省	芜湖市	340200	136
2004	安徽省	宣城市	341800	122
2004	北京市	北京市	110000	191
2004	重庆市	重庆市	500000	84
2004	福建省	福州市	350100	65
2004	福建省	龙岩市	350800	161
2004	福建省	南平市	350700	153
2004	福建省	宁德市	350900	94
2004	福建省	莆田市	350300	74
2004	福建省	泉州市	350500	74
2004	福建省	三明市	350400	150
2004	福建省	厦门市	350200	63
2004	福建省	漳州市	350600	74
2004	甘肃省	白银市	620400	107
2004	甘肃省	定西市	621100	58
2004	甘肃省	甘南藏族自治州	623000	2
2004	甘肃省	嘉峪关市	620200	17
2004	甘肃省	金昌市	620300	61
2004	甘肃省	酒泉市	620900	24
2004	甘肃省	兰州市	620100	93
2004	甘肃省	临夏回族自治州	622900	27
2004	甘肃省	陇南市	621200	47
2004	甘肃省	平凉市	620800	136
2004	甘肃省	庆阳市	621000	168
2004	甘肃省	天水市	620500	90
2004	甘肃省	武威市	620600	27
2004	甘肃省	张掖市	620700	13
2004	广东省	潮州市	445100	93
2004	广东省	东莞市	441900	113
2004	广东省	佛山市	440600	117
2004	广东省	广州市	440100	122
2004	广东省	河源市	441600	179
2004	广东省	惠州市	441300	129
2004	广东省	江门市	440700	92
2004	广东省	揭阳市	445200	94
2004	广东省	茂名市	440900	65
2004	广东省	梅州市	441400	173
2004	广东省	清远市	441800	140
2004	广东省	汕头市	440500	45
2004	广东省	汕尾市	441500	65
2004	广东省	韶关市	440200	139
2004	广东省	深圳市	440300	39
2004	广东省	阳江市	441700	53
2004	广东省	云浮市	445300	79
2004	广东省	湛江市	440800	30
2004	广东省	肇庆市	441200	117
2004	广东省	中山市	442000	37
2004	广东省	珠海市	440400	12
2004	广西壮族自治区	百色市	451000	72
2004	广西壮族自治区	北海市	450500	56
2004	广西壮族自治区	崇左市	451400	92
2004	广西壮族自治区	防城港市	450600	58
2004	广西壮族自治区	贵港市	450800	121
2004	广西壮族自治区	桂林市	450300	135
2004	广西壮族自治区	河池市	451200	80
2004	广西壮族自治区	贺州市	451100	155
2004	广西壮族自治区	来宾市	451300	135
2004	广西壮族自治区	柳州市	450200	119
2004	广西壮族自治区	南宁市	450100	117
2004	广西壮族自治区	钦州市	450700	122
2004	广西壮族自治区	梧州市	450400	127
2004	广西壮族自治区	玉林市	450900	107
2004	贵州省	安顺市	520400	100
2004	贵州省	毕节市	520500	98
2004	贵州省	贵阳市	520100	108
2004	贵州省	六盘水市	520200	103
2004	贵州省	黔东南苗族侗族自治州	522600	97
2004	贵州省	黔南布依族苗族自治州	522700	96
2004	贵州省	黔西南布依族苗族自治州	522300	88
2004	贵州省	铜仁市	520600	95
2004	贵州省	遵义市	520300	93
2004	海南省	白沙黎族自治县	469025	72
2004	海南省	保亭黎族苗族自治县	469029	26
2004	海南省	昌江黎族自治县	469026	38
2004	海南省	澄迈县	469023	49
2004	海南省	儋州市	460400	66
2004	海南省	定安县	469021	15
2004	海南省	东方市	469007	47
2004	海南省	海口市	460100	30
2004	海南省	乐东黎族自治县	469027	10
2004	海南省	临高县	469024	43
2004	海南省	陵水黎族自治县	469028	15
2004	海南省	琼海市	469002	12
2004	海南省	琼中黎族苗族自治县	469030	37
2004	海南省	三沙市	460300	0
2004	海南省	三亚市	460200	9
2004	海南省	屯昌县	469022	34
2004	海南省	万宁市	469006	5
2004	海南省	文昌市	469005	19
2004	海南省	五指山市	469001	37
2004	河北省	保定市	130600	184
2004	河北省	沧州市	130900	198
2004	河北省	承德市	130800	181
2004	河北省	邯郸市	130400	199
2004	河北省	衡水市	131100	223
2004	河北省	廊坊市	131000	211
2004	河北省	秦皇岛市	130300	206
2004	河北省	石家庄市	130100	191
2004	河北省	唐山市	130200	211
2004	河北省	邢台市	130500	196
2004	河北省	张家口市	130700	174
2004	河南省	安阳市	410500	200
2004	河南省	鹤壁市	410600	196
2004	河南省	济源市	419001	209
2004	河南省	焦作市	410800	181
2004	河南省	开封市	410200	227
2004	河南省	洛阳市	410300	205
2004	河南省	漯河市	411100	235
2004	河南省	南阳市	411300	197
2004	河南省	平顶山市	410400	214
2004	河南省	濮阳市	410900	230
2004	河南省	三门峡市	411200	178
2004	河南省	商丘市	411400	210
2004	河南省	新乡市	410700	191
2004	河南省	信阳市	411500	184
2004	河南省	许昌市	411000	237
2004	河南省	郑州市	410100	239
2004	河南省	周口市	411600	210
2004	河南省	驻马店市	411700	214
2004	黑龙江省	大庆市	230600	225
2004	黑龙江省	大兴安岭地区	232700	245
2004	黑龙江省	哈尔滨市	230100	212
2004	黑龙江省	鹤岗市	230400	235
2004	黑龙江省	黑河市	231100	247
2004	黑龙江省	鸡西市	230300	201
2004	黑龙江省	佳木斯市	230800	256
2004	黑龙江省	牡丹江市	231000	203
2004	黑龙江省	七台河市	230900	225
2004	黑龙江省	齐齐哈尔市	230200	257
2004	黑龙江省	双鸭山市	230500	248
2004	黑龙江省	绥化市	231200	251
2004	黑龙江省	伊春市	230700	232
2004	湖北省	鄂州市	420700	144
2004	湖北省	恩施土家族苗族自治州	422800	87
2004	湖北省	黄冈市	421100	122
2004	湖北省	黄石市	420200	154
2004	湖北省	荆门市	420800	211
2004	湖北省	荆州市	421000	186
2004	湖北省	潜江市	429005	196
2004	湖北省	神农架林区	429021	96
2004	湖北省	十堰市	420300	137
2004	湖北省	随州市	421300	210
2004	湖北省	天门市	429006	196
2004	湖北省	武汉市	420100	150
2004	湖北省	仙桃市	429004	179
2004	湖北省	咸宁市	421200	125
2004	湖北省	襄阳市	420600	202
2004	湖北省	孝感市	420900	185
2004	湖北省	宜昌市	420500	90
2004	湖南省	常德市	430700	145
2004	湖南省	郴州市	431000	123
2004	湖南省	衡阳市	430400	157
2004	湖南省	怀化市	431200	128
2004	湖南省	娄底市	431300	135
2004	湖南省	邵阳市	430500	108
2004	湖南省	湘潭市	430300	166
2004	湖南省	湘西土家族苗族自治州	433100	113
2004	湖南省	益阳市	430900	170
2004	湖南省	永州市	431100	118
2004	湖南省	岳阳市	430600	160
2004	湖南省	张家界市	430800	71
2004	湖南省	长沙市	430100	167
2004	湖南省	株洲市	430200	151
2004	吉林省	白城市	220800	235
2004	吉林省	白山市	220600	148
2004	吉林省	吉林市	220200	199
2004	吉林省	辽源市	220400	223
2004	吉林省	四平市	220300	221
2004	吉林省	松原市	220700	224
2004	吉林省	通化市	220500	185
2004	吉林省	延边朝鲜族自治州	222400	170
2004	吉林省	长春市	220100	221
2004	江苏省	常州市	320400	123
2004	江苏省	淮安市	320800	140
2004	江苏省	连云港市	320700	161
2004	江苏省	南京市	320100	135
2004	江苏省	南通市	320600	117
2004	江苏省	苏州市	320500	118
2004	江苏省	宿迁市	321300	150
2004	江苏省	泰州市	321200	139
2004	江苏省	无锡市	320200	116
2004	江苏省	徐州市	320300	184
2004	江苏省	盐城市	320900	143
2004	江苏省	扬州市	321000	139
2004	江苏省	镇江市	321100	130
2004	江西省	抚州市	361000	147
2004	江西省	赣州市	360700	157
2004	江西省	吉安市	360800	144
2004	江西省	景德镇市	360200	145
2004	江西省	九江市	360400	137
2004	江西省	南昌市	360100	142
2004	江西省	萍乡市	360300	119
2004	江西省	上饶市	361100	136
2004	江西省	新余市	360500	167
2004	江西省	宜春市	360900	116
2004	江西省	鹰潭市	360600	161
2004	辽宁省	鞍山市	210300	214
2004	辽宁省	本溪市	210500	201
2004	辽宁省	朝阳市	211300	197
2004	辽宁省	大连市	210200	150
2004	辽宁省	丹东市	210600	210
2004	辽宁省	抚顺市	210400	220
2004	辽宁省	阜新市	210900	240
2004	辽宁省	葫芦岛市	211400	204
2004	辽宁省	锦州市	210700	247
2004	辽宁省	辽阳市	211000	228
2004	辽宁省	盘锦市	211100	213
2004	辽宁省	沈阳市	210100	256
2004	辽宁省	铁岭市	211200	228
2004	辽宁省	营口市	210800	180
2004	内蒙古自治区	阿拉善盟	152900	192
2004	内蒙古自治区	巴彦淖尔市	150800	176
2004	内蒙古自治区	包头市	150200	157
2004	内蒙古自治区	赤峰市	150400	180
2004	内蒙古自治区	鄂尔多斯市	150600	132
2004	内蒙古自治区	呼和浩特市	150100	156
2004	内蒙古自治区	呼伦贝尔市	150700	226
2004	内蒙古自治区	通辽市	150500	225
2004	内蒙古自治区	乌海市	150300	158
2004	内蒙古自治区	乌兰察布市	150900	154
2004	内蒙古自治区	锡林郭勒盟	152500	189
2004	内蒙古自治区	兴安盟	152200	210
2004	宁夏回族自治区	固原市	640400	111
2004	宁夏回族自治区	石嘴山市	640200	193
2004	宁夏回族自治区	吴忠市	640300	155
2004	宁夏回族自治区	银川市	640100	135
2004	宁夏回族自治区	中卫市	640500	131
2004	青海省	果洛藏族自治州	632600	0
2004	青海省	海北藏族自治州	632200	1
2004	青海省	海东市	630200	19
2004	青海省	海南藏族自治州	632500	0
2004	青海省	海西蒙古族藏族自治州	632800	0
2004	青海省	黄南藏族自治州	632300	0
2004	青海省	西宁市	630100	17
2004	青海省	玉树藏族自治州	632700	0
2004	山东省	滨州市	371600	169
2004	山东省	德州市	371400	202
2004	山东省	东营市	370500	166
2004	山东省	菏泽市	371700	224
2004	山东省	济南市	370100	213
2004	山东省	济宁市	370800	211
2004	山东省	聊城市	371500	231
2004	山东省	临沂市	371300	208
2004	山东省	青岛市	370200	152
2004	山东省	日照市	371100	190
2004	山东省	泰安市	370900	225
2004	山东省	威海市	371000	129
2004	山东省	潍坊市	370700	181
2004	山东省	烟台市	370600	151
2004	山东省	枣庄市	370400	205
2004	山东省	淄博市	370300	177
2004	山西省	大同市	140200	175
2004	山西省	晋城市	140500	166
2004	山西省	晋中市	140700	141
2004	山西省	临汾市	141000	189
2004	山西省	吕梁市	141100	150
2004	山西省	朔州市	140600	141
2004	山西省	太原市	140100	165
2004	山西省	忻州市	140900	98
2004	山西省	阳泉市	140300	168
2004	山西省	运城市	140800	202
2004	山西省	长治市	140400	163
2004	陕西省	安康市	610900	83
2004	陕西省	宝鸡市	610300	117
2004	陕西省	汉中市	610700	65
2004	陕西省	商洛市	611000	119
2004	陕西省	铜川市	610200	171
2004	陕西省	渭南市	610500	157
2004	陕西省	西安市	610100	108
2004	陕西省	咸阳市	610400	140
2004	陕西省	延安市	610600	174
2004	陕西省	榆林市	610800	196
2004	上海市	上海市	310000	97
2004	四川省	阿坝藏族羌族自治州	513200	0
2004	四川省	巴中市	511900	57
2004	四川省	成都市	510100	15
2004	四川省	达州市	511700	77
2004	四川省	德阳市	510600	16
2004	四川省	甘孜藏族自治州	513300	0
2004	四川省	广安市	511600	136
2004	四川省	广元市	510800	32
2004	四川省	乐山市	511100	32
2004	四川省	凉山彝族自治州	513400	19
2004	四川省	泸州市	510500	91
2004	四川省	眉山市	511400	36
2004	四川省	绵阳市	510700	17
2004	四川省	南充市	511300	141
2004	四川省	内江市	511000	145
2004	四川省	攀枝花市	510400	62
2004	四川省	遂宁市	510900	155
2004	四川省	雅安市	511800	3
2004	四川省	宜宾市	511500	51
2004	四川省	资阳市	512000	142
2004	四川省	自贡市	510300	129
2004	台湾省	台湾省	710000	0
2004	天津市	天津市	120000	200
2004	新疆维吾尔自治区	阿克苏地区	652900	21
2004	新疆维吾尔自治区	阿拉尔市	659002	195
2004	新疆维吾尔自治区	阿勒泰地区	654300	100
2004	新疆维吾尔自治区	巴音郭楞蒙古自治州	652800	27
2004	新疆维吾尔自治区	北屯市	659005	173
2004	新疆维吾尔自治区	博尔塔拉蒙古自治州	652700	34
2004	新疆维吾尔自治区	昌吉回族自治州	652300	92
2004	新疆维吾尔自治区	哈密市	650500	77
2004	新疆维吾尔自治区	和田地区	653200	2
2004	新疆维吾尔自治区	胡杨河市	659010	190
2004	新疆维吾尔自治区	喀什地区	653100	24
2004	新疆维吾尔自治区	可克达拉市	659008	146
2004	新疆维吾尔自治区	克拉玛依市	650200	207
2004	新疆维吾尔自治区	克孜勒苏柯尔克孜自治州	653000	0
2004	新疆维吾尔自治区	昆玉市	659009	57
2004	新疆维吾尔自治区	石河子市	659001	154
2004	新疆维吾尔自治区	双河市	659007	78
2004	新疆维吾尔自治区	塔城地区	654200	136
2004	新疆维吾尔自治区	铁门关市	659006	121
2004	新疆维吾尔自治区	图木舒克市	659003	152
2004	新疆维吾尔自治区	吐鲁番市	650400	110
2004	新疆维吾尔自治区	乌鲁木齐市	650100	111
2004	新疆维吾尔自治区	五家渠市	659004	212
2004	新疆维吾尔自治区	新星市	659011	65
2004	新疆维吾尔自治区	伊犁哈萨克自治州	654000	33
2004	云南省	保山市	530500	11
2004	云南省	楚雄彝族自治州	532300	28
2004	云南省	大理白族自治州	532900	16
2004	云南省	德宏傣族景颇族自治州	533100	8
2004	云南省	迪庆藏族自治州	533400	4
2004	云南省	红河哈尼族彝族自治州	532500	58
2004	云南省	昆明市	530100	50
2004	云南省	丽江市	530700	18
2004	云南省	临沧市	530900	66
2004	云南省	怒江傈僳族自治州	533300	3
2004	云南省	普洱市	530800	80
2004	云南省	曲靖市	530300	76
2004	云南省	文山壮族苗族自治州	532600	89
2004	云南省	西双版纳傣族自治州	532800	82
2004	云南省	玉溪市	530400	61
2004	云南省	昭通市	530600	42
2004	浙江省	杭州市	330100	125
2004	浙江省	湖州市	330500	113
2004	浙江省	嘉兴市	330400	114
2004	浙江省	金华市	330700	141
2004	浙江省	丽水市	331100	141
2004	浙江省	宁波市	330200	95
2004	浙江省	衢州市	330800	134
2004	浙江省	绍兴市	330600	131
2004	浙江省	台州市	331000	60
2004	浙江省	温州市	330300	58
2004	浙江省	舟山市	330900	75
2005	安徽省	安庆市	340800	120
2005	安徽省	蚌埠市	340300	159
2005	安徽省	亳州市	341600	168
2005	安徽省	池州市	341700	142
2005	安徽省	滁州市	341100	137
2005	安徽省	阜阳市	341200	163
2005	安徽省	合肥市	340100	150
2005	安徽省	淮北市	340600	163
2005	安徽省	淮南市	340400	149
2005	安徽省	黄山市	341000	127
2005	安徽省	六安市	341500	113
2005	安徽省	马鞍山市	340500	143
2005	安徽省	宿州市	341300	157
2005	安徽省	铜陵市	340700	144
2005	安徽省	芜湖市	340200	134
2005	安徽省	宣城市	341800	113
2005	北京市	北京市	110000	173
2005	重庆市	重庆市	500000	65
2005	福建省	福州市	350100	75
2005	福建省	龙岩市	350800	140
2005	福建省	南平市	350700	138
2005	福建省	宁德市	350900	86
2005	福建省	莆田市	350300	86
2005	福建省	泉州市	350500	66
2005	福建省	三明市	350400	137
2005	福建省	厦门市	350200	57
2005	福建省	漳州市	350600	73
2005	甘肃省	白银市	620400	94
2005	甘肃省	定西市	621100	67
2005	甘肃省	甘南藏族自治州	623000	5
2005	甘肃省	嘉峪关市	620200	17
2005	甘肃省	金昌市	620300	72
2005	甘肃省	酒泉市	620900	26
2005	甘肃省	兰州市	620100	88
2005	甘肃省	临夏回族自治州	622900	37
2005	甘肃省	陇南市	621200	41
2005	甘肃省	平凉市	620800	121
2005	甘肃省	庆阳市	621000	148
2005	甘肃省	天水市	620500	78
2005	甘肃省	武威市	620600	27
2005	甘肃省	张掖市	620700	14
2005	广东省	潮州市	445100	75
2005	广东省	东莞市	441900	118
2005	广东省	佛山市	440600	100
2005	广东省	广州市	440100	114
2005	广东省	河源市	441600	148
2005	广东省	惠州市	441300	118
2005	广东省	江门市	440700	83
2005	广东省	揭阳市	445200	79
2005	广东省	茂名市	440900	62
2005	广东省	梅州市	441400	131
2005	广东省	清远市	441800	136
2005	广东省	汕头市	440500	27
2005	广东省	汕尾市	441500	52
2005	广东省	韶关市	440200	122
2005	广东省	深圳市	440300	36
2005	广东省	阳江市	441700	55
2005	广东省	云浮市	445300	90
2005	广东省	湛江市	440800	43
2005	广东省	肇庆市	441200	95
2005	广东省	中山市	442000	36
2005	广东省	珠海市	440400	10
2005	广西壮族自治区	百色市	451000	95
2005	广西壮族自治区	北海市	450500	70
2005	广西壮族自治区	崇左市	451400	95
2005	广西壮族自治区	防城港市	450600	74
2005	广西壮族自治区	贵港市	450800	121
2005	广西壮族自治区	桂林市	450300	114
2005	广西壮族自治区	河池市	451200	93
2005	广西壮族自治区	贺州市	451100	136
2005	广西壮族自治区	来宾市	451300	123
2005	广西壮族自治区	柳州市	450200	99
2005	广西壮族自治区	南宁市	450100	108
2005	广西壮族自治区	钦州市	450700	120
2005	广西壮族自治区	梧州市	450400	116
2005	广西壮族自治区	玉林市	450900	107
2005	贵州省	安顺市	520400	101
2005	贵州省	毕节市	520500	95
2005	贵州省	贵阳市	520100	114
2005	贵州省	六盘水市	520200	103
2005	贵州省	黔东南苗族侗族自治州	522600	97
2005	贵州省	黔南布依族苗族自治州	522700	109
2005	贵州省	黔西南布依族苗族自治州	522300	101
2005	贵州省	铜仁市	520600	71
2005	贵州省	遵义市	520300	84
2005	海南省	白沙黎族自治县	469025	87
2005	海南省	保亭黎族苗族自治县	469029	31
2005	海南省	昌江黎族自治县	469026	48
2005	海南省	澄迈县	469023	48
2005	海南省	儋州市	460400	78
2005	海南省	定安县	469021	18
2005	海南省	东方市	469007	59
2005	海南省	海口市	460100	36
2005	海南省	乐东黎族自治县	469027	23
2005	海南省	临高县	469024	55
2005	海南省	陵水黎族自治县	469028	16
2005	海南省	琼海市	469002	15
2005	海南省	琼中黎族苗族自治县	469030	36
2005	海南省	三沙市	460300	0
2005	海南省	三亚市	460200	16
2005	海南省	屯昌县	469022	37
2005	海南省	万宁市	469006	12
2005	海南省	文昌市	469005	25
2005	海南省	五指山市	469001	47
2005	河北省	保定市	130600	156
2005	河北省	沧州市	130900	171
2005	河北省	承德市	130800	172
2005	河北省	邯郸市	130400	189
2005	河北省	衡水市	131100	188
2005	河北省	廊坊市	131000	198
2005	河北省	秦皇岛市	130300	181
2005	河北省	石家庄市	130100	173
2005	河北省	唐山市	130200	199
2005	河北省	邢台市	130500	179
2005	河北省	张家口市	130700	168
2005	河南省	安阳市	410500	178
2005	河南省	鹤壁市	410600	175
2005	河南省	济源市	419001	178
2005	河南省	焦作市	410800	152
2005	河南省	开封市	410200	208
2005	河南省	洛阳市	410300	189
2005	河南省	漯河市	411100	215
2005	河南省	南阳市	411300	187
2005	河南省	平顶山市	410400	204
2005	河南省	濮阳市	410900	197
2005	河南省	三门峡市	411200	175
2005	河南省	商丘市	411400	172
2005	河南省	新乡市	410700	168
2005	河南省	信阳市	411500	154
2005	河南省	许昌市	411000	218
2005	河南省	郑州市	410100	198
2005	河南省	周口市	411600	178
2005	河南省	驻马店市	411700	183
2005	黑龙江省	大庆市	230600	215
2005	黑龙江省	大兴安岭地区	232700	227
2005	黑龙江省	哈尔滨市	230100	196
2005	黑龙江省	鹤岗市	230400	217
2005	黑龙江省	黑河市	231100	221
2005	黑龙江省	鸡西市	230300	162
2005	黑龙江省	佳木斯市	230800	227
2005	黑龙江省	牡丹江市	231000	156
2005	黑龙江省	七台河市	230900	187
2005	黑龙江省	齐齐哈尔市	230200	233
2005	黑龙江省	双鸭山市	230500	214
2005	黑龙江省	绥化市	231200	228
2005	黑龙江省	伊春市	230700	203
2005	湖北省	鄂州市	420700	104
2005	湖北省	恩施土家族苗族自治州	422800	82
2005	湖北省	黄冈市	421100	106
2005	湖北省	黄石市	420200	107
2005	湖北省	荆门市	420800	161
2005	湖北省	荆州市	421000	137
2005	湖北省	潜江市	429005	142
2005	湖北省	神农架林区	429021	92
2005	湖北省	十堰市	420300	123
2005	湖北省	随州市	421300	184
2005	湖北省	天门市	429006	155
2005	湖北省	武汉市	420100	113
2005	湖北省	仙桃市	429004	137
2005	湖北省	咸宁市	421200	95
2005	湖北省	襄阳市	420600	184
2005	湖北省	孝感市	420900	160
2005	湖北省	宜昌市	420500	65
2005	湖南省	常德市	430700	108
2005	湖南省	郴州市	431000	109
2005	湖南省	衡阳市	430400	117
2005	湖南省	怀化市	431200	88
2005	湖南省	娄底市	431300	101
2005	湖南省	邵阳市	430500	88
2005	湖南省	湘潭市	430300	110
2005	湖南省	湘西土家族苗族自治州	433100	82
2005	湖南省	益阳市	430900	127
2005	湖南省	永州市	431100	107
2005	湖南省	岳阳市	430600	112
2005	湖南省	张家界市	430800	47
2005	湖南省	长沙市	430100	113
2005	湖南省	株洲市	430200	103
2005	吉林省	白城市	220800	232
2005	吉林省	白山市	220600	105
2005	吉林省	吉林市	220200	178
2005	吉林省	辽源市	220400	205
2005	吉林省	四平市	220300	218
2005	吉林省	松原市	220700	218
2005	吉林省	通化市	220500	157
2005	吉林省	延边朝鲜族自治州	222400	127
2005	吉林省	长春市	220100	201
2005	江苏省	常州市	320400	124
2005	江苏省	淮安市	320800	125
2005	江苏省	连云港市	320700	148
2005	江苏省	南京市	320100	138
2005	江苏省	南通市	320600	110
2005	江苏省	苏州市	320500	114
2005	江苏省	宿迁市	321300	135
2005	江苏省	泰州市	321200	125
2005	江苏省	无锡市	320200	113
2005	江苏省	徐州市	320300	151
2005	江苏省	盐城市	320900	131
2005	江苏省	扬州市	321000	131
2005	江苏省	镇江市	321100	121
2005	江西省	抚州市	361000	137
2005	江西省	赣州市	360700	132
2005	江西省	吉安市	360800	116
2005	江西省	景德镇市	360200	148
2005	江西省	九江市	360400	107
2005	江西省	南昌市	360100	122
2005	江西省	萍乡市	360300	87
2005	江西省	上饶市	361100	123
2005	江西省	新余市	360500	125
2005	江西省	宜春市	360900	98
2005	江西省	鹰潭市	360600	148
2005	辽宁省	鞍山市	210300	211
2005	辽宁省	本溪市	210500	186
2005	辽宁省	朝阳市	211300	179
2005	辽宁省	大连市	210200	138
2005	辽宁省	丹东市	210600	210
2005	辽宁省	抚顺市	210400	207
2005	辽宁省	阜新市	210900	227
2005	辽宁省	葫芦岛市	211400	186
2005	辽宁省	锦州市	210700	216
2005	辽宁省	辽阳市	211000	218
2005	辽宁省	盘锦市	211100	196
2005	辽宁省	沈阳市	210100	241
2005	辽宁省	铁岭市	211200	223
2005	辽宁省	营口市	210800	155
2005	内蒙古自治区	阿拉善盟	152900	194
2005	内蒙古自治区	巴彦淖尔市	150800	178
2005	内蒙古自治区	包头市	150200	150
2005	内蒙古自治区	赤峰市	150400	161
2005	内蒙古自治区	鄂尔多斯市	150600	137
2005	内蒙古自治区	呼和浩特市	150100	155
2005	内蒙古自治区	呼伦贝尔市	150700	214
2005	内蒙古自治区	通辽市	150500	209
2005	内蒙古自治区	乌海市	150300	157
2005	内蒙古自治区	乌兰察布市	150900	153
2005	内蒙古自治区	锡林郭勒盟	152500	172
2005	内蒙古自治区	兴安盟	152200	198
2005	宁夏回族自治区	固原市	640400	105
2005	宁夏回族自治区	石嘴山市	640200	179
2005	宁夏回族自治区	吴忠市	640300	152
2005	宁夏回族自治区	银川市	640100	140
2005	宁夏回族自治区	中卫市	640500	128
2005	青海省	果洛藏族自治州	632600	0
2005	青海省	海北藏族自治州	632200	0
2005	青海省	海东市	630200	29
2005	青海省	海南藏族自治州	632500	0
2005	青海省	海西蒙古族藏族自治州	632800	0
2005	青海省	黄南藏族自治州	632300	0
2005	青海省	西宁市	630100	25
2005	青海省	玉树藏族自治州	632700	0
2005	山东省	滨州市	371600	158
2005	山东省	德州市	371400	170
2005	山东省	东营市	370500	162
2005	山东省	菏泽市	371700	180
2005	山东省	济南市	370100	183
2005	山东省	济宁市	370800	180
2005	山东省	聊城市	371500	194
2005	山东省	临沂市	371300	186
2005	山东省	青岛市	370200	144
2005	山东省	日照市	371100	168
2005	山东省	泰安市	370900	206
2005	山东省	威海市	371000	128
2005	山东省	潍坊市	370700	165
2005	山东省	烟台市	370600	151
2005	山东省	枣庄市	370400	173
2005	山东省	淄博市	370300	164
2005	山西省	大同市	140200	170
2005	山西省	晋城市	140500	145
2005	山西省	晋中市	140700	146
2005	山西省	临汾市	141000	181
2005	山西省	吕梁市	141100	155
2005	山西省	朔州市	140600	136
2005	山西省	太原市	140100	154
2005	山西省	忻州市	140900	104
2005	山西省	阳泉市	140300	146
2005	山西省	运城市	140800	194
2005	山西省	长治市	140400	162
2005	陕西省	安康市	610900	75
2005	陕西省	宝鸡市	610300	92
2005	陕西省	汉中市	610700	49
2005	陕西省	商洛市	611000	114
2005	陕西省	铜川市	610200	153
2005	陕西省	渭南市	610500	173
2005	陕西省	西安市	610100	103
2005	陕西省	咸阳市	610400	116
2005	陕西省	延安市	610600	177
2005	陕西省	榆林市	610800	191
2005	上海市	上海市	310000	98
2005	四川省	阿坝藏族羌族自治州	513200	0
2005	四川省	巴中市	511900	44
2005	四川省	成都市	510100	11
2005	四川省	达州市	511700	48
2005	四川省	德阳市	510600	18
2005	四川省	甘孜藏族自治州	513300	0
2005	四川省	广安市	511600	100
2005	四川省	广元市	510800	12
2005	四川省	乐山市	511100	29
2005	四川省	凉山彝族自治州	513400	35
2005	四川省	泸州市	510500	78
2005	四川省	眉山市	511400	42
2005	四川省	绵阳市	510700	12
2005	四川省	南充市	511300	104
2005	四川省	内江市	511000	131
2005	四川省	攀枝花市	510400	56
2005	四川省	遂宁市	510900	131
2005	四川省	雅安市	511800	2
2005	四川省	宜宾市	511500	36
2005	四川省	资阳市	512000	131
2005	四川省	自贡市	510300	131
2005	台湾省	台湾省	710000	0
2005	天津市	天津市	120000	188
2005	新疆维吾尔自治区	阿克苏地区	652900	28
2005	新疆维吾尔自治区	阿拉尔市	659002	154
2005	新疆维吾尔自治区	阿勒泰地区	654300	117
2005	新疆维吾尔自治区	巴音郭楞蒙古自治州	652800	23
2005	新疆维吾尔自治区	北屯市	659005	205
2005	新疆维吾尔自治区	博尔塔拉蒙古自治州	652700	44
2005	新疆维吾尔自治区	昌吉回族自治州	652300	88
2005	新疆维吾尔自治区	哈密市	650500	67
2005	新疆维吾尔自治区	和田地区	653200	0
2005	新疆维吾尔自治区	胡杨河市	659010	183
2005	新疆维吾尔自治区	喀什地区	653100	21
2005	新疆维吾尔自治区	可克达拉市	659008	117
2005	新疆维吾尔自治区	克拉玛依市	650200	216
2005	新疆维吾尔自治区	克孜勒苏柯尔克孜自治州	653000	0
2005	新疆维吾尔自治区	昆玉市	659009	45
2005	新疆维吾尔自治区	石河子市	659001	135
2005	新疆维吾尔自治区	双河市	659007	83
2005	新疆维吾尔自治区	塔城地区	654200	139
2005	新疆维吾尔自治区	铁门关市	659006	95
2005	新疆维吾尔自治区	图木舒克市	659003	155
2005	新疆维吾尔自治区	吐鲁番市	650400	82
2005	新疆维吾尔自治区	乌鲁木齐市	650100	100
2005	新疆维吾尔自治区	五家渠市	659004	205
2005	新疆维吾尔自治区	新星市	659011	65
2005	新疆维吾尔自治区	伊犁哈萨克自治州	654000	34
2005	云南省	保山市	530500	11
2005	云南省	楚雄彝族自治州	532300	31
2005	云南省	大理白族自治州	532900	16
2005	云南省	德宏傣族景颇族自治州	533100	5
2005	云南省	迪庆藏族自治州	533400	5
2005	云南省	红河哈尼族彝族自治州	532500	68
2005	云南省	昆明市	530100	54
2005	云南省	丽江市	530700	9
2005	云南省	临沧市	530900	60
2005	云南省	怒江傈僳族自治州	533300	6
2005	云南省	普洱市	530800	65
2005	云南省	曲靖市	530300	80
2005	云南省	文山壮族苗族自治州	532600	83
2005	云南省	西双版纳傣族自治州	532800	81
2005	云南省	玉溪市	530400	65
2005	云南省	昭通市	530600	48
2005	浙江省	杭州市	330100	129
2005	浙江省	湖州市	330500	105
2005	浙江省	嘉兴市	330400	122
2005	浙江省	金华市	330700	147
2005	浙江省	丽水市	331100	142
2005	浙江省	宁波市	330200	91
2005	浙江省	衢州市	330800	127
2005	浙江省	绍兴市	330600	127
2005	浙江省	台州市	331000	64
2005	浙江省	温州市	330300	63
2005	浙江省	舟山市	330900	85
2006	安徽省	安庆市	340800	134
2006	安徽省	蚌埠市	340300	183
2006	安徽省	亳州市	341600	193
2006	安徽省	池州市	341700	136
2006	安徽省	滁州市	341100	162
2006	安徽省	阜阳市	341200	188
2006	安徽省	合肥市	340100	180
2006	安徽省	淮北市	340600	196
2006	安徽省	淮南市	340400	185
2006	安徽省	黄山市	341000	128
2006	安徽省	六安市	341500	148
2006	安徽省	马鞍山市	340500	163
2006	安徽省	宿州市	341300	192
2006	安徽省	铜陵市	340700	170
2006	安徽省	芜湖市	340200	156
2006	安徽省	宣城市	341800	129
2006	北京市	北京市	110000	173
2006	重庆市	重庆市	500000	73
2006	福建省	福州市	350100	74
2006	福建省	龙岩市	350800	164
2006	福建省	南平市	350700	143
2006	福建省	宁德市	350900	93
2006	福建省	莆田市	350300	91
2006	福建省	泉州市	350500	80
2006	福建省	三明市	350400	139
2006	福建省	厦门市	350200	73
2006	福建省	漳州市	350600	77
2006	甘肃省	白银市	620400	92
2006	甘肃省	定西市	621100	66
2006	甘肃省	甘南藏族自治州	623000	9
2006	甘肃省	嘉峪关市	620200	28
2006	甘肃省	金昌市	620300	64
2006	甘肃省	酒泉市	620900	35
2006	甘肃省	兰州市	620100	94
2006	甘肃省	临夏回族自治州	622900	41
2006	甘肃省	陇南市	621200	54
2006	甘肃省	平凉市	620800	136
2006	甘肃省	庆阳市	621000	166
2006	甘肃省	天水市	620500	83
2006	甘肃省	武威市	620600	36
2006	甘肃省	张掖市	620700	24
2006	广东省	潮州市	445100	81
2006	广东省	东莞市	441900	132
2006	广东省	佛山市	440600	118
2006	广东省	广州市	440100	121
2006	广东省	河源市	441600	165
2006	广东省	惠州市	441300	127
2006	广东省	江门市	440700	91
2006	广东省	揭阳市	445200	91
2006	广东省	茂名市	440900	87
2006	广东省	梅州市	441400	149
2006	广东省	清远市	441800	134
2006	广东省	汕头市	440500	41
2006	广东省	汕尾市	441500	65
2006	广东省	韶关市	440200	138
2006	广东省	深圳市	440300	52
2006	广东省	阳江市	441700	72
2006	广东省	云浮市	445300	105
2006	广东省	湛江市	440800	24
2006	广东省	肇庆市	441200	115
2006	广东省	中山市	442000	47
2006	广东省	珠海市	440400	13
2006	广西壮族自治区	百色市	451000	78
2006	广西壮族自治区	北海市	450500	65
2006	广西壮族自治区	崇左市	451400	94
2006	广西壮族自治区	防城港市	450600	58
2006	广西壮族自治区	贵港市	450800	123
2006	广西壮族自治区	桂林市	450300	124
2006	广西壮族自治区	河池市	451200	88
2006	广西壮族自治区	贺州市	451100	148
2006	广西壮族自治区	来宾市	451300	129
2006	广西壮族自治区	柳州市	450200	111
2006	广西壮族自治区	南宁市	450100	106
2006	广西壮族自治区	钦州市	450700	126
2006	广西壮族自治区	梧州市	450400	127
2006	广西壮族自治区	玉林市	450900	116
2006	贵州省	安顺市	520400	92
2006	贵州省	毕节市	520500	98
2006	贵州省	贵阳市	520100	107
2006	贵州省	六盘水市	520200	116
2006	贵州省	黔东南苗族侗族自治州	522600	103
2006	贵州省	黔南布依族苗族自治州	522700	106
2006	贵州省	黔西南布依族苗族自治州	522300	90
2006	贵州省	铜仁市	520600	78
2006	贵州省	遵义市	520300	88
2006	海南省	白沙黎族自治县	469025	93
2006	海南省	保亭黎族苗族自治县	469029	30
2006	海南省	昌江黎族自治县	469026	37
2006	海南省	澄迈县	469023	54
2006	海南省	儋州市	460400	72
2006	海南省	定安县	469021	14
2006	海南省	东方市	469007	52
2006	海南省	海口市	460100	30
2006	海南省	乐东黎族自治县	469027	13
2006	海南省	临高县	469024	47
2006	海南省	陵水黎族自治县	469028	16
2006	海南省	琼海市	469002	10
2006	海南省	琼中黎族苗族自治县	469030	33
2006	海南省	三沙市	460300	0
2006	海南省	三亚市	460200	11
2006	海南省	屯昌县	469022	35
2006	海南省	万宁市	469006	6
2006	海南省	文昌市	469005	19
2006	海南省	五指山市	469001	37
2006	河北省	保定市	130600	173
2006	河北省	沧州市	130900	209
2006	河北省	承德市	130800	191
2006	河北省	邯郸市	130400	201
2006	河北省	衡水市	131100	222
2006	河北省	廊坊市	131000	199
2006	河北省	秦皇岛市	130300	207
2006	河北省	石家庄市	130100	175
2006	河北省	唐山市	130200	212
2006	河北省	邢台市	130500	196
2006	河北省	张家口市	130700	164
2006	河南省	安阳市	410500	187
2006	河南省	鹤壁市	410600	176
2006	河南省	济源市	419001	177
2006	河南省	焦作市	410800	171
2006	河南省	开封市	410200	210
2006	河南省	洛阳市	410300	191
2006	河南省	漯河市	411100	218
2006	河南省	南阳市	411300	189
2006	河南省	平顶山市	410400	200
2006	河南省	濮阳市	410900	219
2006	河南省	三门峡市	411200	152
2006	河南省	商丘市	411400	214
2006	河南省	新乡市	410700	179
2006	河南省	信阳市	411500	176
2006	河南省	许昌市	411000	219
2006	河南省	郑州市	410100	212
2006	河南省	周口市	411600	198
2006	河南省	驻马店市	411700	208
2006	黑龙江省	大庆市	230600	221
2006	黑龙江省	大兴安岭地区	232700	248
2006	黑龙江省	哈尔滨市	230100	200
2006	黑龙江省	鹤岗市	230400	221
2006	黑龙江省	黑河市	231100	235
2006	黑龙江省	鸡西市	230300	181
2006	黑龙江省	佳木斯市	230800	236
2006	黑龙江省	牡丹江市	231000	177
2006	黑龙江省	七台河市	230900	209
2006	黑龙江省	齐齐哈尔市	230200	249
2006	黑龙江省	双鸭山市	230500	221
2006	黑龙江省	绥化市	231200	237
2006	黑龙江省	伊春市	230700	226
2006	湖北省	鄂州市	420700	130
2006	湖北省	恩施土家族苗族自治州	422800	88
2006	湖北省	黄冈市	421100	124
2006	湖北省	黄石市	420200	144
2006	湖北省	荆门市	420800	188
2006	湖北省	荆州市	421000	158
2006	湖北省	潜江市	429005	172
2006	湖北省	神农架林区	429021	83
2006	湖北省	十堰市	420300	146
2006	湖北省	随州市	421300	187
2006	湖北省	天门市	429006	169
2006	湖北省	武汉市	420100	137
2006	湖北省	仙桃市	429004	159
2006	湖北省	咸宁市	421200	123
2006	湖北省	襄阳市	420600	190
2006	湖北省	孝感市	420900	173
2006	湖北省	宜昌市	420500	76
2006	湖南省	常德市	430700	133
2006	湖南省	郴州市	431000	122
2006	湖南省	衡阳市	430400	122
2006	湖南省	怀化市	431200	100
2006	湖南省	娄底市	431300	119
2006	湖南省	邵阳市	430500	99
2006	湖南省	湘潭市	430300	143
2006	湖南省	湘西土家族苗族自治州	433100	96
2006	湖南省	益阳市	430900	156
2006	湖南省	永州市	431100	111
2006	湖南省	岳阳市	430600	138
2006	湖南省	张家界市	430800	63
2006	湖南省	长沙市	430100	144
2006	湖南省	株洲市	430200	127
2006	吉林省	白城市	220800	222
2006	吉林省	白山市	220600	131
2006	吉林省	吉林市	220200	191
2006	吉林省	辽源市	220400	211
2006	吉林省	四平市	220300	242
2006	吉林省	松原市	220700	216
2006	吉林省	通化市	220500	174
2006	吉林省	延边朝鲜族自治州	222400	182
2006	吉林省	长春市	220100	235
2006	江苏省	常州市	320400	134
2006	江苏省	淮安市	320800	154
2006	江苏省	连云港市	320700	170
2006	江苏省	南京市	320100	148
2006	江苏省	南通市	320600	117
2006	江苏省	苏州市	320500	125
2006	江苏省	宿迁市	321300	167
2006	江苏省	泰州市	321200	140
2006	江苏省	无锡市	320200	123
2006	江苏省	徐州市	320300	199
2006	江苏省	盐城市	320900	134
2006	江苏省	扬州市	321000	138
2006	江苏省	镇江市	321100	142
2006	江西省	抚州市	361000	136
2006	江西省	赣州市	360700	144
2006	江西省	吉安市	360800	138
2006	江西省	景德镇市	360200	159
2006	江西省	九江市	360400	134
2006	江西省	南昌市	360100	154
2006	江西省	萍乡市	360300	121
2006	江西省	上饶市	361100	140
2006	江西省	新余市	360500	146
2006	江西省	宜春市	360900	116
2006	江西省	鹰潭市	360600	160
2006	辽宁省	鞍山市	210300	233
2006	辽宁省	本溪市	210500	203
2006	辽宁省	朝阳市	211300	202
2006	辽宁省	大连市	210200	166
2006	辽宁省	丹东市	210600	210
2006	辽宁省	抚顺市	210400	216
2006	辽宁省	阜新市	210900	247
2006	辽宁省	葫芦岛市	211400	215
2006	辽宁省	锦州市	210700	232
2006	辽宁省	辽阳市	211000	232
2006	辽宁省	盘锦市	211100	222
2006	辽宁省	沈阳市	210100	248
2006	辽宁省	铁岭市	211200	231
2006	辽宁省	营口市	210800	193
2006	内蒙古自治区	阿拉善盟	152900	206
2006	内蒙古自治区	巴彦淖尔市	150800	201
2006	内蒙古自治区	包头市	150200	165
2006	内蒙古自治区	赤峰市	150400	187
2006	内蒙古自治区	鄂尔多斯市	150600	141
2006	内蒙古自治区	呼和浩特市	150100	152
2006	内蒙古自治区	呼伦贝尔市	150700	208
2006	内蒙古自治区	通辽市	150500	239
2006	内蒙古自治区	乌海市	150300	155
2006	内蒙古自治区	乌兰察布市	150900	163
2006	内蒙古自治区	锡林郭勒盟	152500	199
2006	内蒙古自治区	兴安盟	152200	214
2006	宁夏回族自治区	固原市	640400	118
2006	宁夏回族自治区	石嘴山市	640200	203
2006	宁夏回族自治区	吴忠市	640300	162
2006	宁夏回族自治区	银川市	640100	142
2006	宁夏回族自治区	中卫市	640500	132
2006	青海省	果洛藏族自治州	632600	0
2006	青海省	海北藏族自治州	632200	0
2006	青海省	海东市	630200	30
2006	青海省	海南藏族自治州	632500	0
2006	青海省	海西蒙古族藏族自治州	632800	0
2006	青海省	黄南藏族自治州	632300	0
2006	青海省	西宁市	630100	27
2006	青海省	玉树藏族自治州	632700	0
2006	山东省	滨州市	371600	193
2006	山东省	德州市	371400	211
2006	山东省	东营市	370500	181
2006	山东省	菏泽市	371700	219
2006	山东省	济南市	370100	206
2006	山东省	济宁市	370800	220
2006	山东省	聊城市	371500	227
2006	山东省	临沂市	371300	208
2006	山东省	青岛市	370200	153
2006	山东省	日照市	371100	200
2006	山东省	泰安市	370900	223
2006	山东省	威海市	371000	134
2006	山东省	潍坊市	370700	185
2006	山东省	烟台市	370600	170
2006	山东省	枣庄市	370400	211
2006	山东省	淄博市	370300	195
2006	山西省	大同市	140200	164
2006	山西省	晋城市	140500	140
2006	山西省	晋中市	140700	137
2006	山西省	临汾市	141000	180
2006	山西省	吕梁市	141100	160
2006	山西省	朔州市	140600	146
2006	山西省	太原市	140100	160
2006	山西省	忻州市	140900	115
2006	山西省	阳泉市	140300	157
2006	山西省	运城市	140800	182
2006	山西省	长治市	140400	158
2006	陕西省	安康市	610900	67
2006	陕西省	宝鸡市	610300	91
2006	陕西省	汉中市	610700	47
2006	陕西省	商洛市	611000	97
2006	陕西省	铜川市	610200	155
2006	陕西省	渭南市	610500	159
2006	陕西省	西安市	610100	96
2006	陕西省	咸阳市	610400	124
2006	陕西省	延安市	610600	162
2006	陕西省	榆林市	610800	198
2006	上海市	上海市	310000	111
2006	四川省	阿坝藏族羌族自治州	513200	0
2006	四川省	巴中市	511900	50
2006	四川省	成都市	510100	10
2006	四川省	达州市	511700	47
2006	四川省	德阳市	510600	14
2006	四川省	甘孜藏族自治州	513300	0
2006	四川省	广安市	511600	108
2006	四川省	广元市	510800	24
2006	四川省	乐山市	511100	28
2006	四川省	凉山彝族自治州	513400	36
2006	四川省	泸州市	510500	83
2006	四川省	眉山市	511400	27
2006	四川省	绵阳市	510700	10
2006	四川省	南充市	511300	107
2006	四川省	内江市	511000	140
2006	四川省	攀枝花市	510400	81
2006	四川省	遂宁市	510900	150
2006	四川省	雅安市	511800	2
2006	四川省	宜宾市	511500	41
2006	四川省	资阳市	512000	138
2006	四川省	自贡市	510300	128
2006	台湾省	台湾省	710000	0
2006	天津市	天津市	120000	196
2006	新疆维吾尔自治区	阿克苏地区	652900	34
2006	新疆维吾尔自治区	阿拉尔市	659002	190
2006	新疆维吾尔自治区	阿勒泰地区	654300	107
2006	新疆维吾尔自治区	巴音郭楞蒙古自治州	652800	39
2006	新疆维吾尔自治区	北屯市	659005	196
2006	新疆维吾尔自治区	博尔塔拉蒙古自治州	652700	33
2006	新疆维吾尔自治区	昌吉回族自治州	652300	89
2006	新疆维吾尔自治区	哈密市	650500	67
2006	新疆维吾尔自治区	和田地区	653200	10
2006	新疆维吾尔自治区	胡杨河市	659010	194
2006	新疆维吾尔自治区	喀什地区	653100	24
2006	新疆维吾尔自治区	可克达拉市	659008	118
2006	新疆维吾尔自治区	克拉玛依市	650200	220
2006	新疆维吾尔自治区	克孜勒苏柯尔克孜自治州	653000	1
2006	新疆维吾尔自治区	昆玉市	659009	63
2006	新疆维吾尔自治区	石河子市	659001	154
2006	新疆维吾尔自治区	双河市	659007	68
2006	新疆维吾尔自治区	塔城地区	654200	136
2006	新疆维吾尔自治区	铁门关市	659006	117
2006	新疆维吾尔自治区	图木舒克市	659003	142
2006	新疆维吾尔自治区	吐鲁番市	650400	99
2006	新疆维吾尔自治区	乌鲁木齐市	650100	99
2006	新疆维吾尔自治区	五家渠市	659004	233
2006	新疆维吾尔自治区	新星市	659011	77
2006	新疆维吾尔自治区	伊犁哈萨克自治州	654000	20
2006	云南省	保山市	530500	10
2006	云南省	楚雄彝族自治州	532300	32
2006	云南省	大理白族自治州	532900	24
2006	云南省	德宏傣族景颇族自治州	533100	7
2006	云南省	迪庆藏族自治州	533400	16
2006	云南省	红河哈尼族彝族自治州	532500	54
2006	云南省	昆明市	530100	43
2006	云南省	丽江市	530700	27
2006	云南省	临沧市	530900	65
2006	云南省	怒江傈僳族自治州	533300	8
2006	云南省	普洱市	530800	84
2006	云南省	曲靖市	530300	87
2006	云南省	文山壮族苗族自治州	532600	86
2006	云南省	西双版纳傣族自治州	532800	87
2006	云南省	玉溪市	530400	69
2006	云南省	昭通市	530600	57
2006	浙江省	杭州市	330100	121
2006	浙江省	湖州市	330500	112
2006	浙江省	嘉兴市	330400	124
2006	浙江省	金华市	330700	149
2006	浙江省	丽水市	331100	140
2006	浙江省	宁波市	330200	92
2006	浙江省	衢州市	330800	126
2006	浙江省	绍兴市	330600	120
2006	浙江省	台州市	331000	63
2006	浙江省	温州市	330300	70
2006	浙江省	舟山市	330900	88
2007	安徽省	安庆市	340800	131
2007	安徽省	蚌埠市	340300	140
2007	安徽省	亳州市	341600	170
2007	安徽省	池州市	341700	148
2007	安徽省	滁州市	341100	129
2007	安徽省	阜阳市	341200	178
2007	安徽省	合肥市	340100	139
2007	安徽省	淮北市	340600	168
2007	安徽省	淮南市	340400	152
2007	安徽省	黄山市	341000	132
2007	安徽省	六安市	341500	131
2007	安徽省	马鞍山市	340500	135
2007	安徽省	宿州市	341300	153
2007	安徽省	铜陵市	340700	144
2007	安徽省	芜湖市	340200	129
2007	安徽省	宣城市	341800	121
2007	北京市	北京市	110000	183
2007	重庆市	重庆市	500000	84
2007	福建省	福州市	350100	83
2007	福建省	龙岩市	350800	158
2007	福建省	南平市	350700	135
2007	福建省	宁德市	350900	102
2007	福建省	莆田市	350300	97
2007	福建省	泉州市	350500	87
2007	福建省	三明市	350400	137
2007	福建省	厦门市	350200	68
2007	福建省	漳州市	350600	75
2007	甘肃省	白银市	620400	91
2007	甘肃省	定西市	621100	49
2007	甘肃省	甘南藏族自治州	623000	15
2007	甘肃省	嘉峪关市	620200	14
2007	甘肃省	金昌市	620300	50
2007	甘肃省	酒泉市	620900	17
2007	甘肃省	兰州市	620100	77
2007	甘肃省	临夏回族自治州	622900	26
2007	甘肃省	陇南市	621200	41
2007	甘肃省	平凉市	620800	130
2007	甘肃省	庆阳市	621000	156
2007	甘肃省	天水市	620500	79
2007	甘肃省	武威市	620600	18
2007	甘肃省	张掖市	620700	5
2007	广东省	潮州市	445100	90
2007	广东省	东莞市	441900	126
2007	广东省	佛山市	440600	115
2007	广东省	广州市	440100	122
2007	广东省	河源市	441600	163
2007	广东省	惠州市	441300	128
2007	广东省	江门市	440700	93
2007	广东省	揭阳市	445200	103
2007	广东省	茂名市	440900	86
2007	广东省	梅州市	441400	158
2007	广东省	清远市	441800	144
2007	广东省	汕头市	440500	48
2007	广东省	汕尾市	441500	66
2007	广东省	韶关市	440200	134
2007	广东省	深圳市	440300	50
2007	广东省	阳江市	441700	65
2007	广东省	云浮市	445300	91
2007	广东省	湛江市	440800	51
2007	广东省	肇庆市	441200	123
2007	广东省	中山市	442000	40
2007	广东省	珠海市	440400	14
2007	广西壮族自治区	百色市	451000	102
2007	广西壮族自治区	北海市	450500	96
2007	广西壮族自治区	崇左市	451400	104
2007	广西壮族自治区	防城港市	450600	83
2007	广西壮族自治区	贵港市	450800	139
2007	广西壮族自治区	桂林市	450300	129
2007	广西壮族自治区	河池市	451200	115
2007	广西壮族自治区	贺州市	451100	148
2007	广西壮族自治区	来宾市	451300	140
2007	广西壮族自治区	柳州市	450200	125
2007	广西壮族自治区	南宁市	450100	124
2007	广西壮族自治区	钦州市	450700	154
2007	广西壮族自治区	梧州市	450400	133
2007	广西壮族自治区	玉林市	450900	135
2007	贵州省	安顺市	520400	94
2007	贵州省	毕节市	520500	96
2007	贵州省	贵阳市	520100	118
2007	贵州省	六盘水市	520200	105
2007	贵州省	黔东南苗族侗族自治州	522600	114
2007	贵州省	黔南布依族苗族自治州	522700	118
2007	贵州省	黔西南布依族苗族自治州	522300	95
2007	贵州省	铜仁市	520600	99
2007	贵州省	遵义市	520300	87
2007	海南省	白沙黎族自治县	469025	92
2007	海南省	保亭黎族苗族自治县	469029	37
2007	海南省	昌江黎族自治县	469026	37
2007	海南省	澄迈县	469023	49
2007	海南省	儋州市	460400	75
2007	海南省	定安县	469021	23
2007	海南省	东方市	469007	63
2007	海南省	海口市	460100	35
2007	海南省	乐东黎族自治县	469027	10
2007	海南省	临高县	469024	51
2007	海南省	陵水黎族自治县	469028	14
2007	海南省	琼海市	469002	16
2007	海南省	琼中黎族苗族自治县	469030	43
2007	海南省	三沙市	460300	0
2007	海南省	三亚市	460200	11
2007	海南省	屯昌县	469022	40
2007	海南省	万宁市	469006	11
2007	海南省	文昌市	469005	23
2007	海南省	五指山市	469001	49
2007	河北省	保定市	130600	168
2007	河北省	沧州市	130900	194
2007	河北省	承德市	130800	196
2007	河北省	邯郸市	130400	184
2007	河北省	衡水市	131100	213
2007	河北省	廊坊市	131000	190
2007	河北省	秦皇岛市	130300	192
2007	河北省	石家庄市	130100	171
2007	河北省	唐山市	130200	195
2007	河北省	邢台市	130500	174
2007	河北省	张家口市	130700	166
2007	河南省	安阳市	410500	168
2007	河南省	鹤壁市	410600	159
2007	河南省	济源市	419001	182
2007	河南省	焦作市	410800	142
2007	河南省	开封市	410200	191
2007	河南省	洛阳市	410300	165
2007	河南省	漯河市	411100	230
2007	河南省	南阳市	411300	187
2007	河南省	平顶山市	410400	200
2007	河南省	濮阳市	410900	198
2007	河南省	三门峡市	411200	151
2007	河南省	商丘市	411400	185
2007	河南省	新乡市	410700	132
2007	河南省	信阳市	411500	181
2007	河南省	许昌市	411000	219
2007	河南省	郑州市	410100	195
2007	河南省	周口市	411600	192
2007	河南省	驻马店市	411700	222
2007	黑龙江省	大庆市	230600	224
2007	黑龙江省	大兴安岭地区	232700	250
2007	黑龙江省	哈尔滨市	230100	213
2007	黑龙江省	鹤岗市	230400	225
2007	黑龙江省	黑河市	231100	225
2007	黑龙江省	鸡西市	230300	198
2007	黑龙江省	佳木斯市	230800	258
2007	黑龙江省	牡丹江市	231000	203
2007	黑龙江省	七台河市	230900	222
2007	黑龙江省	齐齐哈尔市	230200	249
2007	黑龙江省	双鸭山市	230500	246
2007	黑龙江省	绥化市	231200	240
2007	黑龙江省	伊春市	230700	214
2007	湖北省	鄂州市	420700	106
2007	湖北省	恩施土家族苗族自治州	422800	100
2007	湖北省	黄冈市	421100	110
2007	湖北省	黄石市	420200	125
2007	湖北省	荆门市	420800	187
2007	湖北省	荆州市	421000	152
2007	湖北省	潜江市	429005	165
2007	湖北省	神农架林区	429021	81
2007	湖北省	十堰市	420300	132
2007	湖北省	随州市	421300	203
2007	湖北省	天门市	429006	168
2007	湖北省	武汉市	420100	122
2007	湖北省	仙桃市	429004	148
2007	湖北省	咸宁市	421200	115
2007	湖北省	襄阳市	420600	191
2007	湖北省	孝感市	420900	173
2007	湖北省	宜昌市	420500	80
2007	湖南省	常德市	430700	133
2007	湖南省	郴州市	431000	135
2007	湖南省	衡阳市	430400	133
2007	湖南省	怀化市	431200	120
2007	湖南省	娄底市	431300	127
2007	湖南省	邵阳市	430500	104
2007	湖南省	湘潭市	430300	149
2007	湖南省	湘西土家族苗族自治州	433100	106
2007	湖南省	益阳市	430900	151
2007	湖南省	永州市	431100	129
2007	湖南省	岳阳市	430600	128
2007	湖南省	张家界市	430800	71
2007	湖南省	长沙市	430100	150
2007	湖南省	株洲市	430200	134
2007	吉林省	白城市	220800	242
2007	吉林省	白山市	220600	112
2007	吉林省	吉林市	220200	196
2007	吉林省	辽源市	220400	215
2007	吉林省	四平市	220300	218
2007	吉林省	松原市	220700	214
2007	吉林省	通化市	220500	139
2007	吉林省	延边朝鲜族自治州	222400	187
2007	吉林省	长春市	220100	213
2007	江苏省	常州市	320400	97
2007	江苏省	淮安市	320800	105
2007	江苏省	连云港市	320700	120
2007	江苏省	南京市	320100	121
2007	江苏省	南通市	320600	95
2007	江苏省	苏州市	320500	95
2007	江苏省	宿迁市	321300	121
2007	江苏省	泰州市	321200	111
2007	江苏省	无锡市	320200	93
2007	江苏省	徐州市	320300	160
2007	江苏省	盐城市	320900	104
2007	江苏省	扬州市	321000	112
2007	江苏省	镇江市	321100	108
2007	江西省	抚州市	361000	142
2007	江西省	赣州市	360700	152
2007	江西省	吉安市	360800	136
2007	江西省	景德镇市	360200	158
2007	江西省	九江市	360400	119
2007	江西省	南昌市	360100	138
2007	江西省	萍乡市	360300	118
2007	江西省	上饶市	361100	143
2007	江西省	新余市	360500	133
2007	江西省	宜春市	360900	106
2007	江西省	鹰潭市	360600	159
2007	辽宁省	鞍山市	210300	210
2007	辽宁省	本溪市	210500	186
2007	辽宁省	朝阳市	211300	202
2007	辽宁省	大连市	210200	136
2007	辽宁省	丹东市	210600	212
2007	辽宁省	抚顺市	210400	198
2007	辽宁省	阜新市	210900	247
2007	辽宁省	葫芦岛市	211400	216
2007	辽宁省	锦州市	210700	255
2007	辽宁省	辽阳市	211000	222
2007	辽宁省	盘锦市	211100	203
2007	辽宁省	沈阳市	210100	240
2007	辽宁省	铁岭市	211200	215
2007	辽宁省	营口市	210800	165
2007	内蒙古自治区	阿拉善盟	152900	186
2007	内蒙古自治区	巴彦淖尔市	150800	186
2007	内蒙古自治区	包头市	150200	157
2007	内蒙古自治区	赤峰市	150400	168
2007	内蒙古自治区	鄂尔多斯市	150600	133
2007	内蒙古自治区	呼和浩特市	150100	143
2007	内蒙古自治区	呼伦贝尔市	150700	224
2007	内蒙古自治区	通辽市	150500	231
2007	内蒙古自治区	乌海市	150300	150
2007	内蒙古自治区	乌兰察布市	150900	134
2007	内蒙古自治区	锡林郭勒盟	152500	181
2007	内蒙古自治区	兴安盟	152200	204
2007	宁夏回族自治区	固原市	640400	95
2007	宁夏回族自治区	石嘴山市	640200	177
2007	宁夏回族自治区	吴忠市	640300	150
2007	宁夏回族自治区	银川市	640100	125
2007	宁夏回族自治区	中卫市	640500	109
2007	青海省	果洛藏族自治州	632600	0
2007	青海省	海北藏族自治州	632200	1
2007	青海省	海东市	630200	24
2007	青海省	海南藏族自治州	632500	3
2007	青海省	海西蒙古族藏族自治州	632800	0
2007	青海省	黄南藏族自治州	632300	3
2007	青海省	西宁市	630100	25
2007	青海省	玉树藏族自治州	632700	0
2007	山东省	滨州市	371600	188
2007	山东省	德州市	371400	200
2007	山东省	东营市	370500	158
2007	山东省	菏泽市	371700	187
2007	山东省	济南市	370100	195
2007	山东省	济宁市	370800	191
2007	山东省	聊城市	371500	212
2007	山东省	临沂市	371300	188
2007	山东省	青岛市	370200	125
2007	山东省	日照市	371100	157
2007	山东省	泰安市	370900	205
2007	山东省	威海市	371000	118
2007	山东省	潍坊市	370700	153
2007	山东省	烟台市	370600	146
2007	山东省	枣庄市	370400	190
2007	山东省	淄博市	370300	174
2007	山西省	大同市	140200	178
2007	山西省	晋城市	140500	128
2007	山西省	晋中市	140700	110
2007	山西省	临汾市	141000	159
2007	山西省	吕梁市	141100	124
2007	山西省	朔州市	140600	131
2007	山西省	太原市	140100	150
2007	山西省	忻州市	140900	93
2007	山西省	阳泉市	140300	139
2007	山西省	运城市	140800	186
2007	山西省	长治市	140400	146
2007	陕西省	安康市	610900	61
2007	陕西省	宝鸡市	610300	84
2007	陕西省	汉中市	610700	47
2007	陕西省	商洛市	611000	94
2007	陕西省	铜川市	610200	149
2007	陕西省	渭南市	610500	165
2007	陕西省	西安市	610100	92
2007	陕西省	咸阳市	610400	123
2007	陕西省	延安市	610600	158
2007	陕西省	榆林市	610800	191
2007	上海市	上海市	310000	92
2007	四川省	阿坝藏族羌族自治州	513200	1
2007	四川省	巴中市	511900	68
2007	四川省	成都市	510100	10
2007	四川省	达州市	511700	73
2007	四川省	德阳市	510600	11
2007	四川省	甘孜藏族自治州	513300	0
2007	四川省	广安市	511600	126
2007	四川省	广元市	510800	23
2007	四川省	乐山市	511100	26
2007	四川省	凉山彝族自治州	513400	19
2007	四川省	泸州市	510500	85
2007	四川省	眉山市	511400	34
2007	四川省	绵阳市	510700	12
2007	四川省	南充市	511300	126
2007	四川省	内江市	511000	145
2007	四川省	攀枝花市	510400	63
2007	四川省	遂宁市	510900	152
2007	四川省	雅安市	511800	0
2007	四川省	宜宾市	511500	44
2007	四川省	资阳市	512000	140
2007	四川省	自贡市	510300	135
2007	台湾省	台湾省	710000	0
2007	天津市	天津市	120000	170
2007	新疆维吾尔自治区	阿克苏地区	652900	24
2007	新疆维吾尔自治区	阿拉尔市	659002	202
2007	新疆维吾尔自治区	阿勒泰地区	654300	78
2007	新疆维吾尔自治区	巴音郭楞蒙古自治州	652800	17
2007	新疆维吾尔自治区	北屯市	659005	174
2007	新疆维吾尔自治区	博尔塔拉蒙古自治州	652700	25
2007	新疆维吾尔自治区	昌吉回族自治州	652300	78
2007	新疆维吾尔自治区	哈密市	650500	57
2007	新疆维吾尔自治区	和田地区	653200	0
2007	新疆维吾尔自治区	胡杨河市	659010	188
2007	新疆维吾尔自治区	喀什地区	653100	14
2007	新疆维吾尔自治区	可克达拉市	659008	131
2007	新疆维吾尔自治区	克拉玛依市	650200	214
2007	新疆维吾尔自治区	克孜勒苏柯尔克孜自治州	653000	0
2007	新疆维吾尔自治区	昆玉市	659009	52
2007	新疆维吾尔自治区	石河子市	659001	137
2007	新疆维吾尔自治区	双河市	659007	67
2007	新疆维吾尔自治区	塔城地区	654200	115
2007	新疆维吾尔自治区	铁门关市	659006	87
2007	新疆维吾尔自治区	图木舒克市	659003	181
2007	新疆维吾尔自治区	吐鲁番市	650400	100
2007	新疆维吾尔自治区	乌鲁木齐市	650100	92
2007	新疆维吾尔自治区	五家渠市	659004	204
2007	新疆维吾尔自治区	新星市	659011	52
2007	新疆维吾尔自治区	伊犁哈萨克自治州	654000	23
2007	云南省	保山市	530500	13
2007	云南省	楚雄彝族自治州	532300	19
2007	云南省	大理白族自治州	532900	16
2007	云南省	德宏傣族景颇族自治州	533100	5
2007	云南省	迪庆藏族自治州	533400	13
2007	云南省	红河哈尼族彝族自治州	532500	50
2007	云南省	昆明市	530100	47
2007	云南省	丽江市	530700	12
2007	云南省	临沧市	530900	70
2007	云南省	怒江傈僳族自治州	533300	10
2007	云南省	普洱市	530800	91
2007	云南省	曲靖市	530300	87
2007	云南省	文山壮族苗族自治州	532600	76
2007	云南省	西双版纳傣族自治州	532800	94
2007	云南省	玉溪市	530400	75
2007	云南省	昭通市	530600	30
2007	浙江省	杭州市	330100	111
2007	浙江省	湖州市	330500	93
2007	浙江省	嘉兴市	330400	104
2007	浙江省	金华市	330700	132
2007	浙江省	丽水市	331100	136
2007	浙江省	宁波市	330200	79
2007	浙江省	衢州市	330800	120
2007	浙江省	绍兴市	330600	107
2007	浙江省	台州市	331000	71
2007	浙江省	温州市	330300	74
2007	浙江省	舟山市	330900	81
2008	安徽省	安庆市	340800	112
2008	安徽省	蚌埠市	340300	158
2008	安徽省	亳州市	341600	174
2008	安徽省	池州市	341700	133
2008	安徽省	滁州市	341100	141
2008	安徽省	阜阳市	341200	173
2008	安徽省	合肥市	340100	140
2008	安徽省	淮北市	340600	177
2008	安徽省	淮南市	340400	155
2008	安徽省	黄山市	341000	138
2008	安徽省	六安市	341500	109
2008	安徽省	马鞍山市	340500	138
2008	安徽省	宿州市	341300	167
2008	安徽省	铜陵市	340700	144
2008	安徽省	芜湖市	340200	129
2008	安徽省	宣城市	341800	110
2008	北京市	北京市	110000	164
2008	重庆市	重庆市	500000	70
2008	福建省	福州市	350100	88
2008	福建省	龙岩市	350800	160
2008	福建省	南平市	350700	157
2008	福建省	宁德市	350900	112
2008	福建省	莆田市	350300	98
2008	福建省	泉州市	350500	93
2008	福建省	三明市	350400	154
2008	福建省	厦门市	350200	83
2008	福建省	漳州市	350600	86
2008	甘肃省	白银市	620400	78
2008	甘肃省	定西市	621100	66
2008	甘肃省	甘南藏族自治州	623000	20
2008	甘肃省	嘉峪关市	620200	22
2008	甘肃省	金昌市	620300	62
2008	甘肃省	酒泉市	620900	27
2008	甘肃省	兰州市	620100	80
2008	甘肃省	临夏回族自治州	622900	41
2008	甘肃省	陇南市	621200	47
2008	甘肃省	平凉市	620800	137
2008	甘肃省	庆阳市	621000	154
2008	甘肃省	天水市	620500	83
2008	甘肃省	武威市	620600	21
2008	甘肃省	张掖市	620700	18
2008	广东省	潮州市	445100	87
2008	广东省	东莞市	441900	123
2008	广东省	佛山市	440600	128
2008	广东省	广州市	440100	130
2008	广东省	河源市	441600	157
2008	广东省	惠州市	441300	135
2008	广东省	江门市	440700	98
2008	广东省	揭阳市	445200	84
2008	广东省	茂名市	440900	102
2008	广东省	梅州市	441400	157
2008	广东省	清远市	441800	133
2008	广东省	汕头市	440500	36
2008	广东省	汕尾市	441500	78
2008	广东省	韶关市	440200	132
2008	广东省	深圳市	440300	61
2008	广东省	阳江市	441700	84
2008	广东省	云浮市	445300	116
2008	广东省	湛江市	440800	38
2008	广东省	肇庆市	441200	116
2008	广东省	中山市	442000	54
2008	广东省	珠海市	440400	23
2008	广西壮族自治区	百色市	451000	72
2008	广西壮族自治区	北海市	450500	74
2008	广西壮族自治区	崇左市	451400	97
2008	广西壮族自治区	防城港市	450600	65
2008	广西壮族自治区	贵港市	450800	127
2008	广西壮族自治区	桂林市	450300	123
2008	广西壮族自治区	河池市	451200	90
2008	广西壮族自治区	贺州市	451100	159
2008	广西壮族自治区	来宾市	451300	131
2008	广西壮族自治区	柳州市	450200	102
2008	广西壮族自治区	南宁市	450100	104
2008	广西壮族自治区	钦州市	450700	134
2008	广西壮族自治区	梧州市	450400	133
2008	广西壮族自治区	玉林市	450900	129
2008	贵州省	安顺市	520400	76
2008	贵州省	毕节市	520500	79
2008	贵州省	贵阳市	520100	92
2008	贵州省	六盘水市	520200	96
2008	贵州省	黔东南苗族侗族自治州	522600	91
2008	贵州省	黔南布依族苗族自治州	522700	97
2008	贵州省	黔西南布依族苗族自治州	522300	80
2008	贵州省	铜仁市	520600	72
2008	贵州省	遵义市	520300	68
2008	海南省	白沙黎族自治县	469025	82
2008	海南省	保亭黎族苗族自治县	469029	33
2008	海南省	昌江黎族自治县	469026	28
2008	海南省	澄迈县	469023	50
2008	海南省	儋州市	460400	71
2008	海南省	定安县	469021	8
2008	海南省	东方市	469007	48
2008	海南省	海口市	460100	29
2008	海南省	乐东黎族自治县	469027	10
2008	海南省	临高县	469024	41
2008	海南省	陵水黎族自治县	469028	9
2008	海南省	琼海市	469002	6
2008	海南省	琼中黎族苗族自治县	469030	47
2008	海南省	三沙市	460300	0
2008	海南省	三亚市	460200	12
2008	海南省	屯昌县	469022	41
2008	海南省	万宁市	469006	1
2008	海南省	文昌市	469005	19
2008	海南省	五指山市	469001	42
2008	河北省	保定市	130600	163
2008	河北省	沧州市	130900	167
2008	河北省	承德市	130800	159
2008	河北省	邯郸市	130400	167
2008	河北省	衡水市	131100	195
2008	河北省	廊坊市	131000	195
2008	河北省	秦皇岛市	130300	193
2008	河北省	石家庄市	130100	176
2008	河北省	唐山市	130200	185
2008	河北省	邢台市	130500	166
2008	河北省	张家口市	130700	150
2008	河南省	安阳市	410500	154
2008	河南省	鹤壁市	410600	148
2008	河南省	济源市	419001	170
2008	河南省	焦作市	410800	144
2008	河南省	开封市	410200	190
2008	河南省	洛阳市	410300	180
2008	河南省	漯河市	411100	207
2008	河南省	南阳市	411300	170
2008	河南省	平顶山市	410400	196
2008	河南省	濮阳市	410900	194
2008	河南省	三门峡市	411200	160
2008	河南省	商丘市	411400	193
2008	河南省	新乡市	410700	137
2008	河南省	信阳市	411500	155
2008	河南省	许昌市	411000	195
2008	河南省	郑州市	410100	190
2008	河南省	周口市	411600	188
2008	河南省	驻马店市	411700	187
2008	黑龙江省	大庆市	230600	223
2008	黑龙江省	大兴安岭地区	232700	246
2008	黑龙江省	哈尔滨市	230100	209
2008	黑龙江省	鹤岗市	230400	225
2008	黑龙江省	黑河市	231100	215
2008	黑龙江省	鸡西市	230300	209
2008	黑龙江省	佳木斯市	230800	254
2008	黑龙江省	牡丹江市	231000	204
2008	黑龙江省	七台河市	230900	235
2008	黑龙江省	齐齐哈尔市	230200	234
2008	黑龙江省	双鸭山市	230500	256
2008	黑龙江省	绥化市	231200	218
2008	黑龙江省	伊春市	230700	210
2008	湖北省	鄂州市	420700	114
2008	湖北省	恩施土家族苗族自治州	422800	66
2008	湖北省	黄冈市	421100	120
2008	湖北省	黄石市	420200	116
2008	湖北省	荆门市	420800	176
2008	湖北省	荆州市	421000	152
2008	湖北省	潜江市	429005	164
2008	湖北省	神农架林区	429021	77
2008	湖北省	十堰市	420300	134
2008	湖北省	随州市	421300	189
2008	湖北省	天门市	429006	162
2008	湖北省	武汉市	420100	132
2008	湖北省	仙桃市	429004	157
2008	湖北省	咸宁市	421200	98
2008	湖北省	襄阳市	420600	178
2008	湖北省	孝感市	420900	149
2008	湖北省	宜昌市	420500	67
2008	湖南省	常德市	430700	118
2008	湖南省	郴州市	431000	127
2008	湖南省	衡阳市	430400	129
2008	湖南省	怀化市	431200	86
2008	湖南省	娄底市	431300	111
2008	湖南省	邵阳市	430500	93
2008	湖南省	湘潭市	430300	132
2008	湖南省	湘西土家族苗族自治州	433100	78
2008	湖南省	益阳市	430900	137
2008	湖南省	永州市	431100	118
2008	湖南省	岳阳市	430600	118
2008	湖南省	张家界市	430800	49
2008	湖南省	长沙市	430100	135
2008	湖南省	株洲市	430200	115
2008	吉林省	白城市	220800	245
2008	吉林省	白山市	220600	117
2008	吉林省	吉林市	220200	203
2008	吉林省	辽源市	220400	202
2008	吉林省	四平市	220300	227
2008	吉林省	松原市	220700	241
2008	吉林省	通化市	220500	135
2008	吉林省	延边朝鲜族自治州	222400	174
2008	吉林省	长春市	220100	226
2008	江苏省	常州市	320400	109
2008	江苏省	淮安市	320800	126
2008	江苏省	连云港市	320700	143
2008	江苏省	南京市	320100	136
2008	江苏省	南通市	320600	109
2008	江苏省	苏州市	320500	109
2008	江苏省	宿迁市	321300	137
2008	江苏省	泰州市	321200	126
2008	江苏省	无锡市	320200	99
2008	江苏省	徐州市	320300	176
2008	江苏省	盐城市	320900	110
2008	江苏省	扬州市	321000	132
2008	江苏省	镇江市	321100	115
2008	江西省	抚州市	361000	136
2008	江西省	赣州市	360700	150
2008	江西省	吉安市	360800	129
2008	江西省	景德镇市	360200	143
2008	江西省	九江市	360400	101
2008	江西省	南昌市	360100	135
2008	江西省	萍乡市	360300	112
2008	江西省	上饶市	361100	128
2008	江西省	新余市	360500	130
2008	江西省	宜春市	360900	105
2008	江西省	鹰潭市	360600	140
2008	辽宁省	鞍山市	210300	203
2008	辽宁省	本溪市	210500	180
2008	辽宁省	朝阳市	211300	191
2008	辽宁省	大连市	210200	142
2008	辽宁省	丹东市	210600	194
2008	辽宁省	抚顺市	210400	189
2008	辽宁省	阜新市	210900	227
2008	辽宁省	葫芦岛市	211400	198
2008	辽宁省	锦州市	210700	221
2008	辽宁省	辽阳市	211000	217
2008	辽宁省	盘锦市	211100	202
2008	辽宁省	沈阳市	210100	242
2008	辽宁省	铁岭市	211200	212
2008	辽宁省	营口市	210800	163
2008	内蒙古自治区	阿拉善盟	152900	197
2008	内蒙古自治区	巴彦淖尔市	150800	210
2008	内蒙古自治区	包头市	150200	175
2008	内蒙古自治区	赤峰市	150400	160
2008	内蒙古自治区	鄂尔多斯市	150600	147
2008	内蒙古自治区	呼和浩特市	150100	151
2008	内蒙古自治区	呼伦贝尔市	150700	204
2008	内蒙古自治区	通辽市	150500	220
2008	内蒙古自治区	乌海市	150300	157
2008	内蒙古自治区	乌兰察布市	150900	152
2008	内蒙古自治区	锡林郭勒盟	152500	189
2008	内蒙古自治区	兴安盟	152200	213
2008	宁夏回族自治区	固原市	640400	115
2008	宁夏回族自治区	石嘴山市	640200	186
2008	宁夏回族自治区	吴忠市	640300	169
2008	宁夏回族自治区	银川市	640100	138
2008	宁夏回族自治区	中卫市	640500	124
2008	青海省	果洛藏族自治州	632600	0
2008	青海省	海北藏族自治州	632200	0
2008	青海省	海东市	630200	30
2008	青海省	海南藏族自治州	632500	0
2008	青海省	海西蒙古族藏族自治州	632800	0
2008	青海省	黄南藏族自治州	632300	0
2008	青海省	西宁市	630100	30
2008	青海省	玉树藏族自治州	632700	0
2008	山东省	滨州市	371600	164
2008	山东省	德州市	371400	167
2008	山东省	东营市	370500	160
2008	山东省	菏泽市	371700	192
2008	山东省	济南市	370100	177
2008	山东省	济宁市	370800	180
2008	山东省	聊城市	371500	194
2008	山东省	临沂市	371300	176
2008	山东省	青岛市	370200	140
2008	山东省	日照市	371100	168
2008	山东省	泰安市	370900	175
2008	山东省	威海市	371000	130
2008	山东省	潍坊市	370700	167
2008	山东省	烟台市	370600	166
2008	山东省	枣庄市	370400	188
2008	山东省	淄博市	370300	158
2008	山西省	大同市	140200	156
2008	山西省	晋城市	140500	127
2008	山西省	晋中市	140700	127
2008	山西省	临汾市	141000	170
2008	山西省	吕梁市	141100	153
2008	山西省	朔州市	140600	131
2008	山西省	太原市	140100	161
2008	山西省	忻州市	140900	91
2008	山西省	阳泉市	140300	145
2008	山西省	运城市	140800	178
2008	山西省	长治市	140400	146
2008	陕西省	安康市	610900	70
2008	陕西省	宝鸡市	610300	103
2008	陕西省	汉中市	610700	48
2008	陕西省	商洛市	611000	111
2008	陕西省	铜川市	610200	148
2008	陕西省	渭南市	610500	157
2008	陕西省	西安市	610100	103
2008	陕西省	咸阳市	610400	128
2008	陕西省	延安市	610600	161
2008	陕西省	榆林市	610800	193
2008	上海市	上海市	310000	92
2008	四川省	阿坝藏族羌族自治州	513200	1
2008	四川省	巴中市	511900	64
2008	四川省	成都市	510100	9
2008	四川省	达州市	511700	62
2008	四川省	德阳市	510600	12
2008	四川省	甘孜藏族自治州	513300	0
2008	四川省	广安市	511600	111
2008	四川省	广元市	510800	24
2008	四川省	乐山市	511100	22
2008	四川省	凉山彝族自治州	513400	30
2008	四川省	泸州市	510500	77
2008	四川省	眉山市	511400	32
2008	四川省	绵阳市	510700	13
2008	四川省	南充市	511300	131
2008	四川省	内江市	511000	133
2008	四川省	攀枝花市	510400	51
2008	四川省	遂宁市	510900	145
2008	四川省	雅安市	511800	0
2008	四川省	宜宾市	511500	35
2008	四川省	资阳市	512000	144
2008	四川省	自贡市	510300	111
2008	台湾省	台湾省	710000	0
2008	天津市	天津市	120000	186
2008	新疆维吾尔自治区	阿克苏地区	652900	22
2008	新疆维吾尔自治区	阿拉尔市	659002	171
2008	新疆维吾尔自治区	阿勒泰地区	654300	83
2008	新疆维吾尔自治区	巴音郭楞蒙古自治州	652800	20
2008	新疆维吾尔自治区	北屯市	659005	187
2008	新疆维吾尔自治区	博尔塔拉蒙古自治州	652700	30
2008	新疆维吾尔自治区	昌吉回族自治州	652300	87
2008	新疆维吾尔自治区	哈密市	650500	58
2008	新疆维吾尔自治区	和田地区	653200	6
2008	新疆维吾尔自治区	胡杨河市	659010	182
2008	新疆维吾尔自治区	喀什地区	653100	12
2008	新疆维吾尔自治区	可克达拉市	659008	120
2008	新疆维吾尔自治区	克拉玛依市	650200	212
2008	新疆维吾尔自治区	克孜勒苏柯尔克孜自治州	653000	0
2008	新疆维吾尔自治区	昆玉市	659009	59
2008	新疆维吾尔自治区	石河子市	659001	128
2008	新疆维吾尔自治区	双河市	659007	66
2008	新疆维吾尔自治区	塔城地区	654200	117
2008	新疆维吾尔自治区	铁门关市	659006	90
2008	新疆维吾尔自治区	图木舒克市	659003	173
2008	新疆维吾尔自治区	吐鲁番市	650400	92
2008	新疆维吾尔自治区	乌鲁木齐市	650100	91
2008	新疆维吾尔自治区	五家渠市	659004	236
2008	新疆维吾尔自治区	新星市	659011	57
2008	新疆维吾尔自治区	伊犁哈萨克自治州	654000	20
2008	云南省	保山市	530500	15
2008	云南省	楚雄彝族自治州	532300	33
2008	云南省	大理白族自治州	532900	26
2008	云南省	德宏傣族景颇族自治州	533100	4
2008	云南省	迪庆藏族自治州	533400	6
2008	云南省	红河哈尼族彝族自治州	532500	66
2008	云南省	昆明市	530100	54
2008	云南省	丽江市	530700	21
2008	云南省	临沧市	530900	66
2008	云南省	怒江傈僳族自治州	533300	9
2008	云南省	普洱市	530800	74
2008	云南省	曲靖市	530300	96
2008	云南省	文山壮族苗族自治州	532600	87
2008	云南省	西双版纳傣族自治州	532800	84
2008	云南省	玉溪市	530400	71
2008	云南省	昭通市	530600	45
2008	浙江省	杭州市	330100	115
2008	浙江省	湖州市	330500	102
2008	浙江省	嘉兴市	330400	111
2008	浙江省	金华市	330700	149
2008	浙江省	丽水市	331100	151
2008	浙江省	宁波市	330200	84
2008	浙江省	衢州市	330800	128
2008	浙江省	绍兴市	330600	113
2008	浙江省	台州市	331000	73
2008	浙江省	温州市	330300	71
2008	浙江省	舟山市	330900	74
2009	安徽省	安庆市	340800	145
2009	安徽省	蚌埠市	340300	177
2009	安徽省	亳州市	341600	188
2009	安徽省	池州市	341700	156
2009	安徽省	滁州市	341100	167
2009	安徽省	阜阳市	341200	194
2009	安徽省	合肥市	340100	156
2009	安徽省	淮北市	340600	189
2009	安徽省	淮南市	340400	167
2009	安徽省	黄山市	341000	154
2009	安徽省	六安市	341500	155
2009	安徽省	马鞍山市	340500	164
2009	安徽省	宿州市	341300	181
2009	安徽省	铜陵市	340700	174
2009	安徽省	芜湖市	340200	160
2009	安徽省	宣城市	341800	151
2009	北京市	北京市	110000	182
2009	重庆市	重庆市	500000	75
2009	福建省	福州市	350100	86
2009	福建省	龙岩市	350800	166
2009	福建省	南平市	350700	168
2009	福建省	宁德市	350900	113
2009	福建省	莆田市	350300	93
2009	福建省	泉州市	350500	89
2009	福建省	三明市	350400	162
2009	福建省	厦门市	350200	76
2009	福建省	漳州市	350600	97
2009	甘肃省	白银市	620400	99
2009	甘肃省	定西市	621100	77
2009	甘肃省	甘南藏族自治州	623000	3
2009	甘肃省	嘉峪关市	620200	8
2009	甘肃省	金昌市	620300	56
2009	甘肃省	酒泉市	620900	23
2009	甘肃省	兰州市	620100	96
2009	甘肃省	临夏回族自治州	622900	32
2009	甘肃省	陇南市	621200	59
2009	甘肃省	平凉市	620800	127
2009	甘肃省	庆阳市	621000	151
2009	甘肃省	天水市	620500	90
2009	甘肃省	武威市	620600	16
2009	甘肃省	张掖市	620700	5
2009	广东省	潮州市	445100	100
2009	广东省	东莞市	441900	110
2009	广东省	佛山市	440600	109
2009	广东省	广州市	440100	111
2009	广东省	河源市	441600	151
2009	广东省	惠州市	441300	112
2009	广东省	江门市	440700	84
2009	广东省	揭阳市	445200	95
2009	广东省	茂名市	440900	84
2009	广东省	梅州市	441400	148
2009	广东省	清远市	441800	140
2009	广东省	汕头市	440500	45
2009	广东省	汕尾市	441500	54
2009	广东省	韶关市	440200	133
2009	广东省	深圳市	440300	43
2009	广东省	阳江市	441700	66
2009	广东省	云浮市	445300	102
2009	广东省	湛江市	440800	39
2009	广东省	肇庆市	441200	107
2009	广东省	中山市	442000	40
2009	广东省	珠海市	440400	16
2009	广西壮族自治区	百色市	451000	77
2009	广西壮族自治区	北海市	450500	61
2009	广西壮族自治区	崇左市	451400	76
2009	广西壮族自治区	防城港市	450600	53
2009	广西壮族自治区	贵港市	450800	122
2009	广西壮族自治区	桂林市	450300	125
2009	广西壮族自治区	河池市	451200	89
2009	广西壮族自治区	贺州市	451100	139
2009	广西壮族自治区	来宾市	451300	116
2009	广西壮族自治区	柳州市	450200	108
2009	广西壮族自治区	南宁市	450100	94
2009	广西壮族自治区	钦州市	450700	111
2009	广西壮族自治区	梧州市	450400	119
2009	广西壮族自治区	玉林市	450900	108
2009	贵州省	安顺市	520400	101
2009	贵州省	毕节市	520500	102
2009	贵州省	贵阳市	520100	106
2009	贵州省	六盘水市	520200	106
2009	贵州省	黔东南苗族侗族自治州	522600	117
2009	贵州省	黔南布依族苗族自治州	522700	104
2009	贵州省	黔西南布依族苗族自治州	522300	91
2009	贵州省	铜仁市	520600	105
2009	贵州省	遵义市	520300	100
2009	海南省	白沙黎族自治县	469025	94
2009	海南省	保亭黎族苗族自治县	469029	33
2009	海南省	昌江黎族自治县	469026	35
2009	海南省	澄迈县	469023	33
2009	海南省	儋州市	460400	72
2009	海南省	定安县	469021	13
2009	海南省	东方市	469007	39
2009	海南省	海口市	460100	23
2009	海南省	乐东黎族自治县	469027	13
2009	海南省	临高县	469024	40
2009	海南省	陵水黎族自治县	469028	12
2009	海南省	琼海市	469002	12
2009	海南省	琼中黎族苗族自治县	469030	40
2009	海南省	三沙市	460300	0
2009	海南省	三亚市	460200	14
2009	海南省	屯昌县	469022	36
2009	海南省	万宁市	469006	9
2009	海南省	文昌市	469005	22
2009	海南省	五指山市	469001	47
2009	河北省	保定市	130600	178
2009	河北省	沧州市	130900	216
2009	河北省	承德市	130800	178
2009	河北省	邯郸市	130400	198
2009	河北省	衡水市	131100	230
2009	河北省	廊坊市	131000	215
2009	河北省	秦皇岛市	130300	209
2009	河北省	石家庄市	130100	198
2009	河北省	唐山市	130200	205
2009	河北省	邢台市	130500	196
2009	河北省	张家口市	130700	177
2009	河南省	安阳市	410500	189
2009	河南省	鹤壁市	410600	180
2009	河南省	济源市	419001	181
2009	河南省	焦作市	410800	155
2009	河南省	开封市	410200	202
2009	河南省	洛阳市	410300	189
2009	河南省	漯河市	411100	208
2009	河南省	南阳市	411300	186
2009	河南省	平顶山市	410400	200
2009	河南省	濮阳市	410900	206
2009	河南省	三门峡市	411200	180
2009	河南省	商丘市	411400	196
2009	河南省	新乡市	410700	174
2009	河南省	信阳市	411500	184
2009	河南省	许昌市	411000	212
2009	河南省	郑州市	410100	198
2009	河南省	周口市	411600	202
2009	河南省	驻马店市	411700	189
2009	黑龙江省	大庆市	230600	210
2009	黑龙江省	大兴安岭地区	232700	234
2009	黑龙江省	哈尔滨市	230100	196
2009	黑龙江省	鹤岗市	230400	229
2009	黑龙江省	黑河市	231100	223
2009	黑龙江省	鸡西市	230300	208
2009	黑龙江省	佳木斯市	230800	251
2009	黑龙江省	牡丹江市	231000	210
2009	黑龙江省	七台河市	230900	226
2009	黑龙江省	齐齐哈尔市	230200	239
2009	黑龙江省	双鸭山市	230500	247
2009	黑龙江省	绥化市	231200	214
2009	黑龙江省	伊春市	230700	205
2009	湖北省	鄂州市	420700	134
2009	湖北省	恩施土家族苗族自治州	422800	109
2009	湖北省	黄冈市	421100	147
2009	湖北省	黄石市	420200	136
2009	湖北省	荆门市	420800	179
2009	湖北省	荆州市	421000	169
2009	湖北省	潜江市	429005	181
2009	湖北省	神农架林区	429021	113
2009	湖北省	十堰市	420300	152
2009	湖北省	随州市	421300	197
2009	湖北省	天门市	429006	192
2009	湖北省	武汉市	420100	142
2009	湖北省	仙桃市	429004	178
2009	湖北省	咸宁市	421200	122
2009	湖北省	襄阳市	420600	183
2009	湖北省	孝感市	420900	177
2009	湖北省	宜昌市	420500	90
2009	湖南省	常德市	430700	125
2009	湖南省	郴州市	431000	136
2009	湖南省	衡阳市	430400	125
2009	湖南省	怀化市	431200	117
2009	湖南省	娄底市	431300	121
2009	湖南省	邵阳市	430500	119
2009	湖南省	湘潭市	430300	144
2009	湖南省	湘西土家族苗族自治州	433100	108
2009	湖南省	益阳市	430900	147
2009	湖南省	永州市	431100	129
2009	湖南省	岳阳市	430600	143
2009	湖南省	张家界市	430800	74
2009	湖南省	长沙市	430100	140
2009	湖南省	株洲市	430200	135
2009	吉林省	白城市	220800	227
2009	吉林省	白山市	220600	147
2009	吉林省	吉林市	220200	206
2009	吉林省	辽源市	220400	206
2009	吉林省	四平市	220300	219
2009	吉林省	松原市	220700	212
2009	吉林省	通化市	220500	188
2009	吉林省	延边朝鲜族自治州	222400	184
2009	吉林省	长春市	220100	219
2009	江苏省	常州市	320400	133
2009	江苏省	淮安市	320800	165
2009	江苏省	连云港市	320700	165
[truncated: 4,155 more rows]

## Sheet: NDVI data (Monthly maximum)
年份	省	省代码	市	市代码	NDVI
2003	安徽省	340000	安庆市	340800	7103.77
2003	安徽省	340000	蚌埠市	340300	6988.23
2003	安徽省	340000	亳州市	341600	6971.97
2003	安徽省	340000	池州市	341700	7678.76
2003	安徽省	340000	滁州市	341100	7072.93
2003	安徽省	340000	阜阳市	341200	7029.4
2003	安徽省	340000	合肥市	340100	6552.82
2003	安徽省	340000	淮北市	340600	6871.36
2003	安徽省	340000	淮南市	340400	6694.54
2003	安徽省	340000	黄山市	341000	7801.16
2003	安徽省	340000	六安市	341500	7287.43
2003	安徽省	340000	马鞍山市	340500	7023.6
2003	安徽省	340000	宿州市	341300	6860.67
2003	安徽省	340000	铜陵市	340700	6510
2003	安徽省	340000	芜湖市	340200	7085.17
2003	安徽省	340000	宣城市	341800	7701.94
2003	澳门特别行政区	820000	澳门特别行政区	820000	1722.17
2003	北京市	110000	北京市	110000	6936.85
2003	福建省	350000	福州市	350100	7048.38
2003	福建省	350000	龙岩市	350800	7873.72
2003	福建省	350000	南平市	350700	7824.12
2003	福建省	350000	宁德市	350900	7664.27
2003	福建省	350000	莆田市	350300	6919.15
2003	福建省	350000	泉州市	350500	6982.79
2003	福建省	350000	三明市	350400	7844.27
2003	福建省	350000	厦门市	350200	5786.65
2003	福建省	350000	漳州市	350600	7221.69
2003	甘肃省	620000	白银市	620400	3061.16
2003	甘肃省	620000	定西市	621100	5437.33
2003	甘肃省	620000	甘南藏族自治州	623000	7697.57
2003	甘肃省	620000	嘉峪关市	620200	1175.21
2003	甘肃省	620000	金昌市	620300	2523.57
2003	甘肃省	620000	酒泉市	620900	953.445
2003	甘肃省	620000	兰州市	620100	3746.06
2003	甘肃省	620000	临夏回族自治州	622900	5431.1
2003	甘肃省	620000	陇南市	621200	7233.73
2003	甘肃省	620000	平凉市	620800	5453.81
2003	甘肃省	620000	庆阳市	621000	4865.49
2003	甘肃省	620000	天水市	620500	6065.52
2003	甘肃省	620000	武威市	620600	2960.43
2003	甘肃省	620000	张掖市	620700	3193.49
2003	广东省	440000	潮州市	445100	6976.36
2003	广东省	440000	东莞市	441900	3653.15
2003	广东省	440000	佛山市	440600	4218.72
2003	广东省	440000	广州市	440100	6045.03
2003	广东省	440000	河源市	441600	7596.86
2003	广东省	440000	惠州市	441300	7235.71
2003	广东省	440000	江门市	440700	6514.12
2003	广东省	440000	揭阳市	445200	7000.75
2003	广东省	440000	茂名市	440900	7142.66
2003	广东省	440000	梅州市	441400	7540.85
2003	广东省	440000	清远市	441800	7684.15
2003	广东省	440000	汕头市	440500	5394.45
2003	广东省	440000	汕尾市	441500	6854.66
2003	广东省	440000	韶关市	440200	7730.88
2003	广东省	440000	深圳市	440300	4498.3
2003	广东省	440000	阳江市	441700	7283.6
2003	广东省	440000	云浮市	445300	7452.15
2003	广东省	440000	湛江市	440800	6404.05
2003	广东省	440000	肇庆市	441200	7630.16
2003	广东省	440000	中山市	442000	4106.01
2003	广东省	440000	珠海市	440400	4323.07
2003	广西壮族自治区	450000	百色市	451000	7756.84
2003	广西壮族自治区	450000	北海市	450500	6255.15
2003	广西壮族自治区	450000	崇左市	451400	7582.45
2003	广西壮族自治区	450000	防城港市	450600	7573.69
2003	广西壮族自治区	450000	贵港市	450800	7414.93
2003	广西壮族自治区	450000	桂林市	450300	7824.71
2003	广西壮族自治区	450000	河池市	451200	7685.24
2003	广西壮族自治区	450000	贺州市	451100	7827.86
2003	广西壮族自治区	450000	来宾市	451300	7462.79
2003	广西壮族自治区	450000	柳州市	450200	7561.72
2003	广西壮族自治区	450000	南宁市	450100	7322.3
2003	广西壮族自治区	450000	钦州市	450700	7124.9
2003	广西壮族自治区	450000	梧州市	450400	7797.02
2003	广西壮族自治区	450000	玉林市	450900	7527.4
2003	贵州省	520000	安顺市	520400	6937.26
2003	贵州省	520000	毕节市	520500	7124.79
2003	贵州省	520000	贵阳市	520100	6906.12
2003	贵州省	520000	六盘水市	520200	7125.23
2003	贵州省	520000	黔东南苗族侗族自治州	522600	7796.09
2003	贵州省	520000	黔南布依族苗族自治州	522700	7330.31
2003	贵州省	520000	黔西南布依族苗族自治州	522300	7168.32
2003	贵州省	520000	铜仁市	520600	7311.32
2003	贵州省	520000	遵义市	520300	7259.54
2003	海南省	460000	白沙黎族自治县	469025	8376.72
2003	海南省	460000	保亭黎族苗族自治县	469029	8270.99
2003	海南省	460000	昌江黎族自治县	469026	7606.12
2003	海南省	460000	澄迈县	469023	7359.62
2003	海南省	460000	儋州市	460400	7268.35
2003	海南省	460000	定安县	469021	7396.73
2003	海南省	460000	东方市	469007	7132.26
2003	海南省	460000	海口市	460100	6863.57
2003	海南省	460000	乐东黎族自治县	469027	7668.88
2003	海南省	460000	临高县	469024	6832.07
2003	海南省	460000	陵水黎族自治县	469028	7441.48
2003	海南省	460000	琼海市	469002	7563.07
2003	海南省	460000	琼中黎族苗族自治县	469030	8462
2003	海南省	460000	三沙市	460300	0
2003	海南省	460000	三亚市	460200	7441.93
2003	海南省	460000	屯昌县	469022	7967.68
2003	海南省	460000	万宁市	469006	7669.77
2003	海南省	460000	文昌市	469005	6646.58
2003	海南省	460000	五指山市	469001	8468.77
2003	河北省	130000	保定市	130600	7282.49
2003	河北省	130000	沧州市	130900	6722.85
2003	河北省	130000	承德市	130800	7677.87
2003	河北省	130000	邯郸市	130400	7157.57
2003	河北省	130000	衡水市	131100	7533.61
2003	河北省	130000	廊坊市	131000	7156.41
2003	河北省	130000	秦皇岛市	130300	7327.57
2003	河北省	130000	石家庄市	130100	7226.54
2003	河北省	130000	唐山市	130200	6603.41
2003	河北省	130000	邢台市	130500	7341.8
2003	河北省	130000	张家口市	130700	5918.08
2003	河南省	410000	安阳市	410500	6840.84
2003	河南省	410000	鹤壁市	410600	7173.77
2003	河南省	410000	济源市	419001	6633.48
2003	河南省	410000	焦作市	410800	6200.2
2003	河南省	410000	开封市	410200	5844.24
2003	河南省	410000	洛阳市	410300	6934.03
2003	河南省	410000	漯河市	411100	6881.26
2003	河南省	410000	南阳市	411300	6541.95
2003	河南省	410000	平顶山市	410400	6427.86
2003	河南省	410000	濮阳市	410900	7016.9
2003	河南省	410000	三门峡市	411200	7275.21
2003	河南省	410000	商丘市	411400	6983.03
2003	河南省	410000	新乡市	410700	5927.84
2003	河南省	410000	信阳市	411500	6853.64
2003	河南省	410000	许昌市	411000	6084.86
2003	河南省	410000	郑州市	410100	5016.17
2003	河南省	410000	周口市	411600	6952.24
2003	河南省	410000	驻马店市	411700	7078.51
2003	黑龙江省	230000	大庆市	230600	6305.27
2003	黑龙江省	230000	大兴安岭地区	232700	8154.15
2003	黑龙江省	230000	哈尔滨市	230100	8378.37
2003	黑龙江省	230000	鹤岗市	230400	8306.03
2003	黑龙江省	230000	黑河市	231100	8403.14
2003	黑龙江省	230000	鸡西市	230300	7935.95
2003	黑龙江省	230000	佳木斯市	230800	8054.95
2003	黑龙江省	230000	牡丹江市	231000	8578.06
2003	黑龙江省	230000	七台河市	230900	8317.32
2003	黑龙江省	230000	齐齐哈尔市	230200	7457.05
2003	黑龙江省	230000	双鸭山市	230500	8337.85
2003	黑龙江省	230000	绥化市	231200	7815.53
2003	黑龙江省	230000	伊春市	230700	8610.97
2003	湖北省	420000	鄂州市	420700	5726.65
2003	湖北省	420000	恩施土家族苗族自治州	422800	8187.89
2003	湖北省	420000	黄冈市	421100	7171.12
2003	湖北省	420000	黄石市	420200	6860.71
2003	湖北省	420000	荆门市	420800	6978.12
2003	湖北省	420000	荆州市	421000	6626.84
2003	湖北省	420000	潜江市	429005	7222.41
2003	湖北省	420000	神农架林区	429021	8778.02
2003	湖北省	420000	十堰市	420300	7672.1
2003	湖北省	420000	随州市	421300	6831.74
2003	湖北省	420000	天门市	429006	7335.07
2003	湖北省	420000	武汉市	420100	5591.78
2003	湖北省	420000	仙桃市	429004	6810.77
2003	湖北省	420000	咸宁市	421200	7371.17
2003	湖北省	420000	襄阳市	420600	6990.53
2003	湖北省	420000	孝感市	420900	6482.98
2003	湖北省	420000	宜昌市	420500	7851.32
2003	湖南省	430000	常德市	430700	7301.64
2003	湖南省	430000	郴州市	431000	7650.99
2003	湖南省	430000	衡阳市	430400	7130.38
2003	湖南省	430000	怀化市	431200	7774.6
2003	湖南省	430000	娄底市	431300	7378.25
2003	湖南省	430000	邵阳市	430500	7647.17
2003	湖南省	430000	湘潭市	430300	7233.97
2003	湖南省	430000	湘西土家族苗族自治州	433100	7526.61
2003	湖南省	430000	益阳市	430900	7519.59
2003	湖南省	430000	永州市	431100	7463.98
2003	湖南省	430000	岳阳市	430600	6917.93
2003	湖南省	430000	张家界市	430800	7826.56
2003	湖南省	430000	长沙市	430100	7304.61
2003	湖南省	430000	株洲市	430200	7556.29
2003	吉林省	220000	白城市	220800	6242.84
2003	吉林省	220000	白山市	220600	8535.39
2003	吉林省	220000	吉林市	220200	8506.21
2003	吉林省	220000	辽源市	220400	8142.4
2003	吉林省	220000	四平市	220300	7818.79
2003	吉林省	220000	松原市	220700	6927.87
2003	吉林省	220000	通化市	220500	8505.47
2003	吉林省	220000	延边朝鲜族自治州	222400	8689.57
2003	吉林省	220000	长春市	220100	8129.08
2003	江苏省	320000	常州市	320400	6554.67
2003	江苏省	320000	淮安市	320800	6581.17
2003	江苏省	320000	连云港市	320700	6373.3
2003	江苏省	320000	南京市	320100	6494.08
2003	江苏省	320000	南通市	320600	6587.71
2003	江苏省	320000	苏州市	320500	4606
2003	江苏省	320000	宿迁市	321300	6588.23
2003	江苏省	320000	泰州市	321200	7178.68
2003	江苏省	320000	无锡市	320200	5618.47
2003	江苏省	320000	徐州市	320300	6257
2003	江苏省	320000	盐城市	320900	7089.02
2003	江苏省	320000	扬州市	321000	6876.36
2003	江苏省	320000	镇江市	321100	7087.29
2003	江西省	360000	抚州市	361000	7496.05
2003	江西省	360000	赣州市	360700	7403.54
2003	江西省	360000	吉安市	360800	7439.99
2003	江西省	360000	景德镇市	360200	7777.7
2003	江西省	360000	九江市	360400	6954.51
2003	江西省	360000	南昌市	360100	6129.65
2003	江西省	360000	萍乡市	360300	7578.82
2003	江西省	360000	上饶市	361100	7247.43
2003	江西省	360000	新余市	360500	7143.67
2003	江西省	360000	宜春市	360900	7282.25
2003	江西省	360000	鹰潭市	360600	7147.99
2003	辽宁省	210000	鞍山市	210300	7863.3
2003	辽宁省	210000	本溪市	210500	8432.52
2003	辽宁省	210000	朝阳市	211300	6982.48
2003	辽宁省	210000	大连市	210200	6596.1
2003	辽宁省	210000	丹东市	210600	8216.09
2003	辽宁省	210000	抚顺市	210400	8450.1
2003	辽宁省	210000	阜新市	210900	7253.54
2003	辽宁省	210000	葫芦岛市	211400	7212.4
2003	辽宁省	210000	锦州市	210700	7241.36
2003	辽宁省	210000	辽阳市	211000	7942.1
2003	辽宁省	210000	盘锦市	211100	6950.27
2003	辽宁省	210000	沈阳市	210100	7754.84
2003	辽宁省	210000	铁岭市	211200	8141.62
2003	辽宁省	210000	营口市	210800	6698.28
2003	内蒙古自治区	150000	阿拉善盟	152900	964.321
2003	内蒙古自治区	150000	巴彦淖尔市	150800	2433.86
2003	内蒙古自治区	150000	包头市	150200	3447.14
2003	内蒙古自治区	150000	赤峰市	150400	5942.34
2003	内蒙古自治区	150000	鄂尔多斯市	150600	2702.58
2003	内蒙古自治区	150000	呼和浩特市	150100	5394.72
2003	内蒙古自治区	150000	呼伦贝尔市	150700	7477.33
2003	内蒙古自治区	150000	通辽市	150500	6277.98
2003	内蒙古自治区	150000	乌海市	150300	1948.9
2003	内蒙古自治区	150000	乌兰察布市	150900	4220.56
2003	内蒙古自治区	150000	锡林郭勒盟	152500	4434.16
2003	内蒙古自治区	150000	兴安盟	152200	7472.9
2003	宁夏回族自治区	640000	固原市	640400	4925.42
2003	宁夏回族自治区	640000	石嘴山市	640200	3456.94
2003	宁夏回族自治区	640000	吴忠市	640300	3198.81
2003	宁夏回族自治区	640000	银川市	640100	3857.39
2003	宁夏回族自治区	640000	中卫市	640500	3300.01
2003	青海省	630000	果洛藏族自治州	632600	5741.01
2003	青海省	630000	海北藏族自治州	632200	5528.86
2003	青海省	630000	海东市	630200	5890.36
2003	青海省	630000	海南藏族自治州	632500	4545.68
2003	青海省	630000	海西蒙古族藏族自治州	632800	1603.98
2003	青海省	630000	黄南藏族自治州	632300	7303.54
2003	青海省	630000	西宁市	630100	6985.7
2003	青海省	630000	玉树藏族自治州	632700	3912.72
2003	山东省	370000	滨州市	371600	5908.1
2003	山东省	370000	德州市	371400	6592.36
2003	山东省	370000	东营市	370500	4977.94
2003	山东省	370000	菏泽市	371700	6888.54
2003	山东省	370000	济南市	370100	5922.59
2003	山东省	370000	济宁市	370800	5677.18
2003	山东省	370000	聊城市	371500	5982.31
2003	山东省	370000	临沂市	371300	5930.22
2003	山东省	370000	青岛市	370200	5598.42
2003	山东省	370000	日照市	371100	5691.57
2003	山东省	370000	泰安市	370900	5829.07
2003	山东省	370000	威海市	371000	5898.57
2003	山东省	370000	潍坊市	370700	5988.62
2003	山东省	370000	烟台市	370600	6527.89
2003	山东省	370000	枣庄市	370400	5614.57
2003	山东省	370000	淄博市	370300	6343.45
2003	山西省	140000	大同市	140200	5271.85
2003	山西省	140000	晋城市	140500	7078.27
2003	山西省	140000	晋中市	140700	6346.69
2003	山西省	140000	临汾市	141000	6044.43
2003	山西省	140000	吕梁市	141100	5609.5
2003	山西省	140000	朔州市	140600	5381.95
2003	山西省	140000	太原市	140100	5674.3
2003	山西省	140000	忻州市	140900	5854.36
2003	山西省	140000	阳泉市	140300	6523.04
2003	山西省	140000	运城市	140800	6483.94
2003	山西省	140000	长治市	140400	6987.64
2003	陕西省	610000	安康市	610900	7952.91
2003	陕西省	610000	宝鸡市	610300	7493.07
2003	陕西省	610000	汉中市	610700	7948.56
2003	陕西省	610000	商洛市	611000	7940.49
2003	陕西省	610000	铜川市	610200	7103.37
2003	陕西省	610000	渭南市	610500	6421.6
2003	陕西省	610000	西安市	610100	7369.86
2003	陕西省	610000	咸阳市	610400	6260.84
2003	陕西省	610000	延安市	610600	6013.15
2003	陕西省	610000	榆林市	610800	3614.69
2003	上海市	310000	上海市	310000	5123.26
2003	四川省	510000	阿坝藏族羌族自治州	513200	7516.17
2003	四川省	510000	巴中市	511900	7589.78
2003	四川省	510000	成都市	510100	6694.63
2003	四川省	510000	达州市	511700	7533.67
2003	四川省	510000	德阳市	510600	6182.78
2003	四川省	510000	甘孜藏族自治州	513300	6450.27
2003	四川省	510000	广安市	511600	6838.62
2003	四川省	510000	广元市	510800	7503.76
2003	四川省	510000	乐山市	511100	7721.56
2003	四川省	510000	凉山彝族自治州	513400	7533.01
2003	四川省	510000	泸州市	510500	7475.12
2003	四川省	510000	眉山市	511400	7224.04
2003	四川省	510000	绵阳市	510700	7350.79
2003	四川省	510000	南充市	511300	6883.93
2003	四川省	510000	内江市	511000	6531.09
2003	四川省	510000	攀枝花市	510400	7509.65
2003	四川省	510000	遂宁市	510900	6929.3
2003	四川省	510000	雅安市	511800	8015.63
2003	四川省	510000	宜宾市	511500	6911.9
2003	四川省	510000	资阳市	512000	6586.19
2003	四川省	510000	自贡市	510300	6583.57
2003	台湾省	710000	台湾省	710000	7590.24
2003	天津市	120000	天津市	120000	5939.06
2003	西藏自治区	540000	阿里地区	542500	1331.49
2003	西藏自治区	540000	昌都市	540300	5116.51
2003	西藏自治区	540000	拉萨市	540100	4468.95
2003	西藏自治区	540000	林芝市	540400	5793.37
2003	西藏自治区	540000	那曲市	540600	2508.19
2003	西藏自治区	540000	日喀则市	540200	2270.4
2003	西藏自治区	540000	山南市	540500	5258.52
2003	香港特别行政区	810000	香港特别行政区	810000	5128.62
2003	新疆维吾尔自治区	650000	阿克苏地区	652900	1555
2003	新疆维吾尔自治区	650000	阿拉尔市	659002	3111.68
2003	新疆维吾尔自治区	650000	阿勒泰地区	654300	3025.49
2003	新疆维吾尔自治区	650000	巴音郭楞蒙古自治州	652800	1079.85
2003	新疆维吾尔自治区	650000	北屯市	659005	4072.18
2003	新疆维吾尔自治区	650000	博尔塔拉蒙古自治州	652700	3399.97
2003	新疆维吾尔自治区	650000	昌吉回族自治州	652300	2696.03
2003	新疆维吾尔自治区	650000	哈密市	650500	1028.84
2003	新疆维吾尔自治区	650000	和田地区	653200	813.169
2003	新疆维吾尔自治区	650000	胡杨河市	659010	4233.94
2003	新疆维吾尔自治区	650000	喀什地区	653100	1422.47
2003	新疆维吾尔自治区	650000	可克达拉市	659008	4858.58
2003	新疆维吾尔自治区	650000	克拉玛依市	650200	1612.51
2003	新疆维吾尔自治区	650000	克孜勒苏柯尔克孜自治州	653000	1396.83
2003	新疆维吾尔自治区	650000	昆玉市	659009	1743.21
2003	新疆维吾尔自治区	650000	石河子市	659001	5717.93
2003	新疆维吾尔自治区	650000	双河市	659007	5102.22
2003	新疆维吾尔自治区	650000	塔城地区	654200	3390.74
2003	新疆维吾尔自治区	650000	铁门关市	659006	4404.6
2003	新疆维吾尔自治区	650000	图木舒克市	659003	2997.88
2003	新疆维吾尔自治区	650000	吐鲁番市	650400	891.212
2003	新疆维吾尔自治区	650000	乌鲁木齐市	650100	3191.95
2003	新疆维吾尔自治区	650000	五家渠市	659004	3766.52
2003	新疆维吾尔自治区	650000	伊犁哈萨克自治州	654000	6314.19
2003	云南省	530000	保山市	530500	7785.9
2003	云南省	530000	楚雄彝族自治州	532300	7180.12
2003	云南省	530000	大理白族自治州	532900	7538.17
2003	云南省	530000	德宏傣族景颇族自治州	533100	8281.86
2003	云南省	530000	迪庆藏族自治州	533400	7222.85
2003	云南省	530000	红河哈尼族彝族自治州	532500	7406.19
2003	云南省	530000	昆明市	530100	7039.39
2003	云南省	530000	丽江市	530700	7470.05
2003	云南省	530000	临沧市	530900	7723.65
2003	云南省	530000	怒江傈僳族自治州	533300	7955.33
2003	云南省	530000	普洱市	530800	7934.99
2003	云南省	530000	曲靖市	530300	6865.69
2003	云南省	530000	文山壮族苗族自治州	532600	7175.01
2003	云南省	530000	西双版纳傣族自治州	532800	8331.08
2003	云南省	530000	玉溪市	530400	7392.39
2003	云南省	530000	昭通市	530600	7517.06
2003	浙江省	330000	杭州市	330100	7324.58
2003	浙江省	330000	湖州市	330500	7347.16
2003	浙江省	330000	嘉兴市	330400	6312.68
2003	浙江省	330000	金华市	330700	7417.86
2003	浙江省	330000	丽水市	331100	7952.01
2003	浙江省	330000	宁波市	330200	6672.26
2003	浙江省	330000	衢州市	330800	7539.06
2003	浙江省	330000	绍兴市	330600	7295.11
2003	浙江省	330000	台州市	331000	7241.57
2003	浙江省	330000	温州市	330300	7261.02
2003	浙江省	330000	舟山市	330900	5841.52
2003	重庆市	500000	重庆市	5e+05	7457.88
2004	安徽省	340000	安庆市	340800	6769.61
2004	安徽省	340000	蚌埠市	340300	7352.28
2004	安徽省	340000	亳州市	341600	7952.95
2004	安徽省	340000	池州市	341700	7423.45
2004	安徽省	340000	滁州市	341100	6920.87
2004	安徽省	340000	阜阳市	341200	7810.09
2004	安徽省	340000	合肥市	340100	6126.66
2004	安徽省	340000	淮北市	340600	7538.53
2004	安徽省	340000	淮南市	340400	7367.99
2004	安徽省	340000	黄山市	341000	7782.59
2004	安徽省	340000	六安市	341500	7465.97
2004	安徽省	340000	马鞍山市	340500	6706.68
2004	安徽省	340000	宿州市	341300	7546.15
2004	安徽省	340000	铜陵市	340700	6267.08
2004	安徽省	340000	芜湖市	340200	6557.83
2004	安徽省	340000	宣城市	341800	7430.22
2004	澳门特别行政区	820000	澳门特别行政区	820000	2344.6
2004	北京市	110000	北京市	110000	7376.61
2004	福建省	350000	福州市	350100	6959.39
2004	福建省	350000	龙岩市	350800	7870.2
2004	福建省	350000	南平市	350700	7888.29
2004	福建省	350000	宁德市	350900	7677.33
2004	福建省	350000	莆田市	350300	6990.69
2004	福建省	350000	泉州市	350500	6803.06
2004	福建省	350000	三明市	350400	7847.39
2004	福建省	350000	厦门市	350200	5773.95
2004	福建省	350000	漳州市	350600	7150.62
2004	甘肃省	620000	白银市	620400	2346.83
2004	甘肃省	620000	定西市	621100	5344.5
2004	甘肃省	620000	甘南藏族自治州	623000	7732.69
2004	甘肃省	620000	嘉峪关市	620200	1170.7
2004	甘肃省	620000	金昌市	620300	2854.22
2004	甘肃省	620000	酒泉市	620900	906.409
2004	甘肃省	620000	兰州市	620100	3058.01
2004	甘肃省	620000	临夏回族自治州	622900	5347.63
2004	甘肃省	620000	陇南市	621200	7372.55
2004	甘肃省	620000	平凉市	620800	5653.09
2004	甘肃省	620000	庆阳市	621000	4943.18
2004	甘肃省	620000	天水市	620500	6131.44
2004	甘肃省	620000	武威市	620600	2869.94
2004	甘肃省	620000	张掖市	620700	3158.3
2004	广东省	440000	潮州市	445100	6912.29
2004	广东省	440000	东莞市	441900	3149.31
2004	广东省	440000	佛山市	440600	3570.8
2004	广东省	440000	广州市	440100	5632.18
2004	广东省	440000	河源市	441600	7419.44
2004	广东省	440000	惠州市	441300	7047.95
2004	广东省	440000	江门市	440700	6044.63
2004	广东省	440000	揭阳市	445200	6851.03
2004	广东省	440000	茂名市	440900	7100.14
2004	广东省	440000	梅州市	441400	7374.62
2004	广东省	440000	清远市	441800	7215.66
2004	广东省	440000	汕头市	440500	5393.74
2004	广东省	440000	汕尾市	441500	6763.23
2004	广东省	440000	韶关市	440200	7476.61
2004	广东省	440000	深圳市	440300	4137.15
2004	广东省	440000	阳江市	441700	7032.75
2004	广东省	440000	云浮市	445300	7105.02
2004	广东省	440000	湛江市	440800	6112.79
2004	广东省	440000	肇庆市	441200	7182.73
2004	广东省	440000	中山市	442000	3659.17
2004	广东省	440000	珠海市	440400	4124.33
2004	广西壮族自治区	450000	百色市	451000	7638.49
2004	广西壮族自治区	450000	北海市	450500	5692.72
2004	广西壮族自治区	450000	崇左市	451400	7619.99
2004	广西壮族自治区	450000	防城港市	450600	7484.55
2004	广西壮族自治区	450000	贵港市	450800	6898.76
2004	广西壮族自治区	450000	桂林市	450300	7469.66
2004	广西壮族自治区	450000	河池市	451200	7577.11
2004	广西壮族自治区	450000	贺州市	451100	7290.59
2004	广西壮族自治区	450000	来宾市	451300	7056.33
2004	广西壮族自治区	450000	柳州市	450200	7253.61
2004	广西壮族自治区	450000	南宁市	450100	6845.66
2004	广西壮族自治区	450000	钦州市	450700	6786.88
2004	广西壮族自治区	450000	梧州市	450400	7336.69
2004	广西壮族自治区	450000	玉林市	450900	7078.74
2004	贵州省	520000	安顺市	520400	6749.96
2004	贵州省	520000	毕节市	520500	7406.51
2004	贵州省	520000	贵阳市	520100	7062.01
2004	贵州省	520000	六盘水市	520200	7178.66
2004	贵州省	520000	黔东南苗族侗族自治州	522600	7834.79
2004	贵州省	520000	黔南布依族苗族自治州	522700	7393.69
2004	贵州省	520000	黔西南布依族苗族自治州	522300	7160.44
2004	贵州省	520000	铜仁市	520600	7656.18
2004	贵州省	520000	遵义市	520300	7757.49
2004	海南省	460000	白沙黎族自治县	469025	8370.83
2004	海南省	460000	保亭黎族苗族自治县	469029	8452.59
2004	海南省	460000	昌江黎族自治县	469026	7678.03
2004	海南省	460000	澄迈县	469023	7352.33
2004	海南省	460000	儋州市	460400	7276.25
2004	海南省	460000	定安县	469021	7430.43
2004	海南省	460000	东方市	469007	7158.29
2004	海南省	460000	海口市	460100	6883.2
2004	海南省	460000	乐东黎族自治县	469027	7698.27
2004	海南省	460000	临高县	469024	7153.08
2004	海南省	460000	陵水黎族自治县	469028	7569.61
2004	海南省	460000	琼海市	469002	7635.76
2004	海南省	460000	琼中黎族苗族自治县	469030	8502.94
2004	海南省	460000	三沙市	460300	0
2004	海南省	460000	三亚市	460200	7837.45
2004	海南省	460000	屯昌县	469022	8061.68
2004	海南省	460000	万宁市	469006	7649.44
2004	海南省	460000	文昌市	469005	6619.53
2004	海南省	460000	五指山市	469001	8395.23
2004	河北省	130000	保定市	130600	7456.8
2004	河北省	130000	沧州市	130900	6669.17
2004	河北省	130000	承德市	130800	7861.75
2004	河北省	130000	邯郸市	130400	7091.45
2004	河北省	130000	衡水市	131100	7550.02
2004	河北省	130000	廊坊市	131000	7496.34
2004	河北省	130000	秦皇岛市	130300	7632.9
2004	河北省	130000	石家庄市	130100	7141.54
2004	河北省	130000	唐山市	130200	7066.98
2004	河北省	130000	邢台市	130500	7367.72
2004	河北省	130000	张家口市	130700	6472.39
2004	河南省	410000	安阳市	410500	7480.93
2004	河南省	410000	鹤壁市	410600	7208.14
2004	河南省	410000	济源市	419001	6805.4
2004	河南省	410000	焦作市	410800	6635.01
2004	河南省	410000	开封市	410200	7182.85
2004	河南省	410000	洛阳市	410300	7214.86
2004	河南省	410000	漯河市	411100	7178.95
2004	河南省	410000	南阳市	411300	6906.18
2004	河南省	410000	平顶山市	410400	6704.29
2004	河南省	410000	濮阳市	410900	7468.44
2004	河南省	410000	三门峡市	411200	7142.62
2004	河南省	410000	商丘市	411400	7341.39
2004	河南省	410000	新乡市	410700	7267.05
2004	河南省	410000	信阳市	411500	7415.54
2004	河南省	410000	许昌市	411000	7070.48
2004	河南省	410000	郑州市	410100	6179.42
2004	河南省	410000	周口市	411600	7403.75
2004	河南省	410000	驻马店市	411700	7606.78
2004	黑龙江省	230000	大庆市	230600	6106.78
2004	黑龙江省	230000	大兴安岭地区	232700	8500.81
2004	黑龙江省	230000	哈尔滨市	230100	8592.3
2004	黑龙江省	230000	鹤岗市	230400	8513.14
2004	黑龙江省	230000	黑河市	231100	8515.27
2004	黑龙江省	230000	鸡西市	230300	8131.83
2004	黑龙江省	230000	佳木斯市	230800	8387.64
2004	黑龙江省	230000	牡丹江市	231000	8752.92
2004	黑龙江省	230000	七台河市	230900	8548.35
2004	黑龙江省	230000	齐齐哈尔市	230200	7562.66
2004	黑龙江省	230000	双鸭山市	230500	8665.85
2004	黑龙江省	230000	绥化市	231200	8179.51
2004	黑龙江省	230000	伊春市	230700	8789.88
2004	湖北省	420000	鄂州市	420700	5313.11
2004	湖北省	420000	恩施土家族苗族自治州	422800	7977.14
2004	湖北省	420000	黄冈市	421100	7220.43
2004	湖北省	420000	黄石市	420200	6638.63
2004	湖北省	420000	荆门市	420800	7660.69
2004	湖北省	420000	荆州市	421000	6606.55
2004	湖北省	420000	潜江市	429005	7118.33
2004	湖北省	420000	神农架林区	429021	8703.93
2004	湖北省	420000	十堰市	420300	7921.9
2004	湖北省	420000	随州市	421300	7370.64
2004	湖北省	420000	天门市	429006	7581.75
2004	湖北省	420000	武汉市	420100	5608.39
2004	湖北省	420000	仙桃市	429004	7189.71
2004	湖北省	420000	咸宁市	421200	7059.27
2004	湖北省	420000	襄阳市	420600	7528.1
2004	湖北省	420000	孝感市	420900	6946.6
2004	湖北省	420000	宜昌市	420500	7890.67
2004	湖南省	430000	常德市	430700	7531.14
2004	湖南省	430000	郴州市	431000	6974.13
2004	湖南省	430000	衡阳市	430400	6369.98
2004	湖南省	430000	怀化市	431200	7808.48
2004	湖南省	430000	娄底市	431300	6946.06
2004	湖南省	430000	邵阳市	430500	7519.1
2004	湖南省	430000	湘潭市	430300	6516.58
2004	湖南省	430000	湘西土家族苗族自治州	433100	7842.14
2004	湖南省	430000	益阳市	430900	7166.67
2004	湖南省	430000	永州市	431100	6914.91
2004	湖南省	430000	岳阳市	430600	6796.8
2004	湖南省	430000	张家界市	430800	7877.42
2004	湖南省	430000	长沙市	430100	7033.07
2004	湖南省	430000	株洲市	430200	7145.2
2004	吉林省	220000	白城市	220800	5221.33
2004	吉林省	220000	白山市	220600	8624.93
2004	吉林省	220000	吉林市	220200	8742.54
2004	吉林省	220000	辽源市	220400	8468.34
2004	吉林省	220000	四平市	220300	7957.81
2004	吉林省	220000	松原市	220700	6771.18
2004	吉林省	220000	通化市	220500	8600.2
2004	吉林省	220000	延边朝鲜族自治州	222400	8831.65
2004	吉林省	220000	长春市	220100	8281.09
2004	江苏省	320000	常州市	320400	5898.78
2004	江苏省	320000	淮安市	320800	6328.93
2004	江苏省	320000	连云港市	320700	6717.14
2004	江苏省	320000	南京市	320100	5889.53
2004	江苏省	320000	南通市	320600	6371.46
2004	江苏省	320000	苏州市	320500	4186.4
2004	江苏省	320000	宿迁市	321300	6443.56
2004	江苏省	320000	泰州市	321200	7036.26
2004	江苏省	320000	无锡市	320200	4837.79
2004	江苏省	320000	徐州市	320300	7336.99
2004	江苏省	320000	盐城市	320900	7055.41
2004	江苏省	320000	扬州市	321000	6280.74
2004	江苏省	320000	镇江市	321100	6414.12
2004	江西省	360000	抚州市	361000	7480.56
2004	江西省	360000	赣州市	360700	7263.8
2004	江西省	360000	吉安市	360800	7162.44
2004	江西省	360000	景德镇市	360200	7648.57
2004	江西省	360000	九江市	360400	6840.73
2004	江西省	360000	南昌市	360100	5798.41
2004	江西省	360000	萍乡市	360300	7340.77
2004	江西省	360000	上饶市	361100	7329.34
2004	江西省	360000	新余市	360500	6910.05
2004	江西省	360000	宜春市	360900	7212.71
2004	江西省	360000	鹰潭市	360600	7153.9
2004	辽宁省	210000	鞍山市	210300	7900.97
2004	辽宁省	210000	本溪市	210500	8444.14
2004	辽宁省	210000	朝阳市	211300	6781.15
2004	辽宁省	210000	大连市	210200	6891.43
2004	辽宁省	210000	丹东市	210600	8071.99
2004	辽宁省	210000	抚顺市	210400	8595.51
2004	辽宁省	210000	阜新市	210900	7413.97
2004	辽宁省	210000	葫芦岛市	211400	7492.77
2004	辽宁省	210000	锦州市	210700	7634.46
2004	辽宁省	210000	辽阳市	211000	8116.71
2004	辽宁省	210000	盘锦市	211100	7276.19
2004	辽宁省	210000	沈阳市	210100	7873.92
2004	辽宁省	210000	铁岭市	211200	8395.98
2004	辽宁省	210000	营口市	210800	7156.66
2004	内蒙古自治区	150000	阿拉善盟	152900	940.457
2004	内蒙古自治区	150000	巴彦淖尔市	150800	2382.16
2004	内蒙古自治区	150000	包头市	150200	3573.88
2004	内蒙古自治区	150000	赤峰市	150400	6055.05
2004	内蒙古自治区	150000	鄂尔多斯市	150600	2748.35
2004	内蒙古自治区	150000	呼和浩特市	150100	5529.63
2004	内蒙古自治区	150000	呼伦贝尔市	150700	7302.91
2004	内蒙古自治区	150000	通辽市	150500	6086.9
2004	内蒙古自治区	150000	乌海市	150300	2023.39
2004	内蒙古自治区	150000	乌兰察布市	150900	4263.59
2004	内蒙古自治区	150000	锡林郭勒盟	152500	4070
2004	内蒙古自治区	150000	兴安盟	152200	6788.27
2004	宁夏回族自治区	640000	固原市	640400	4963.07
2004	宁夏回族自治区	640000	石嘴山市	640200	3509.98
2004	宁夏回族自治区	640000	吴忠市	640300	2933.83
2004	宁夏回族自治区	640000	银川市	640100	3830.14
2004	宁夏回族自治区	640000	中卫市	640500	2657.96
2004	青海省	630000	果洛藏族自治州	632600	5833.93
2004	青海省	630000	海北藏族自治州	632200	5596.7
2004	青海省	630000	海东市	630200	5795.02
2004	青海省	630000	海南藏族自治州	632500	4655.05
2004	青海省	630000	海西蒙古族藏族自治州	632800	1649.24
2004	青海省	630000	黄南藏族自治州	632300	7350.25
2004	青海省	630000	西宁市	630100	6804.64
2004	青海省	630000	玉树藏族自治州	632700	3993.52
2004	山东省	370000	滨州市	371600	6275.9
2004	山东省	370000	德州市	371400	7174.71
2004	山东省	370000	东营市	370500	5107.41
2004	山东省	370000	菏泽市	371700	7198.74
2004	山东省	370000	济南市	370100	6825.56
2004	山东省	370000	济宁市	370800	6971.35
2004	山东省	370000	聊城市	371500	7005.7
2004	山东省	370000	临沂市	371300	7220
2004	山东省	370000	青岛市	370200	6586.14
2004	山东省	370000	日照市	371100	7095.31
2004	山东省	370000	泰安市	370900	7083.52
2004	山东省	370000	威海市	371000	6164.29
2004	山东省	370000	潍坊市	370700	6643.41
2004	山东省	370000	烟台市	370600	6581.38
2004	山东省	370000	枣庄市	370400	7015.16
2004	山东省	370000	淄博市	370300	6909.67
2004	山西省	140000	大同市	140200	5914.54
2004	山西省	140000	晋城市	140500	7315.96
2004	山西省	140000	晋中市	140700	6778.87
2004	山西省	140000	临汾市	141000	6259.85
2004	山西省	140000	吕梁市	141100	5984.74
2004	山西省	140000	朔州市	140600	5453.13
2004	山西省	140000	太原市	140100	5907.54
2004	山西省	140000	忻州市	140900	6224.26
2004	山西省	140000	阳泉市	140300	6974.58
2004	山西省	140000	运城市	140800	6258.7
2004	山西省	140000	长治市	140400	7015.17
2004	陕西省	610000	安康市	610900	8181.14
2004	陕西省	610000	宝鸡市	610300	7721.5
2004	陕西省	610000	汉中市	610700	8107.58
2004	陕西省	610000	商洛市	611000	8063.97
2004	陕西省	610000	铜川市	610200	7001.12
2004	陕西省	610000	渭南市	610500	6190.04
2004	陕西省	610000	西安市	610100	7386.72
2004	陕西省	610000	咸阳市	610400	6377.95
2004	陕西省	610000	延安市	610600	6345.54
2004	陕西省	610000	榆林市	610800	3853.23
2004	上海市	310000	上海市	310000	4389.88
2004	四川省	510000	阿坝藏族羌族自治州	513200	7586.46
2004	四川省	510000	巴中市	511900	7914.42
2004	四川省	510000	成都市	510100	6948.85
2004	四川省	510000	达州市	511700	7811.47
2004	四川省	510000	德阳市	510600	5843.39
2004	四川省	510000	甘孜藏族自治州	513300	6629.57
2004	四川省	510000	广安市	511600	7409.81
2004	四川省	510000	广元市	510800	7905.87
2004	四川省	510000	乐山市	511100	6741.81
2004	四川省	510000	凉山彝族自治州	513400	7602.74
2004	四川省	510000	泸州市	510500	7488.17
2004	四川省	510000	眉山市	511400	7181.3
2004	四川省	510000	绵阳市	510700	7736.71
2004	四川省	510000	南充市	511300	7325.49
2004	四川省	510000	内江市	511000	5819.01
2004	四川省	510000	攀枝花市	510400	7358.42
2004	四川省	510000	遂宁市	510900	7107.94
2004	四川省	510000	雅安市	511800	7816.7
2004	四川省	510000	宜宾市	511500	7294.63
2004	四川省	510000	资阳市	512000	6500.38
2004	四川省	510000	自贡市	510300	6000.99
2004	台湾省	710000	台湾省	710000	7490.96
2004	天津市	120000	天津市	120000	6216.29
2004	西藏自治区	540000	阿里地区	542500	1261.3
2004	西藏自治区	540000	昌都市	540300	5130.14
2004	西藏自治区	540000	拉萨市	540100	4365.1
2004	西藏自治区	540000	林芝市	540400	5761.33
2004	西藏自治区	540000	那曲市	540600	2530.84
2004	西藏自治区	540000	日喀则市	540200	2202.4
2004	西藏自治区	540000	山南市	540500	5204.31
2004	香港特别行政区	810000	香港特别行政区	810000	4803.18
2004	新疆维吾尔自治区	650000	阿克苏地区	652900	1464.56
2004	新疆维吾尔自治区	650000	阿拉尔市	659002	3120.66
2004	新疆维吾尔自治区	650000	阿勒泰地区	654300	2941.66
2004	新疆维吾尔自治区	650000	巴音郭楞蒙古自治州	652800	1033.65
2004	新疆维吾尔自治区	650000	北屯市	659005	4121.2
2004	新疆维吾尔自治区	650000	博尔塔拉蒙古自治州	652700	3202.85
2004	新疆维吾尔自治区	650000	昌吉回族自治州	652300	2719.36
2004	新疆维吾尔自治区	650000	哈密市	650500	951.323
2004	新疆维吾尔自治区	650000	和田地区	653200	802.183
2004	新疆维吾尔自治区	650000	胡杨河市	659010	4351.34
2004	新疆维吾尔自治区	650000	喀什地区	653100	1391.07
2004	新疆维吾尔自治区	650000	可克达拉市	659008	4679.89
2004	新疆维吾尔自治区	650000	克拉玛依市	650200	1553.29
2004	新疆维吾尔自治区	650000	克孜勒苏柯尔克孜自治州	653000	1350.63
2004	新疆维吾尔自治区	650000	昆玉市	659009	1626.53
2004	新疆维吾尔自治区	650000	石河子市	659001	6156.27
2004	新疆维吾尔自治区	650000	双河市	659007	5410.45
2004	新疆维吾尔自治区	650000	塔城地区	654200	3174.54
2004	新疆维吾尔自治区	650000	铁门关市	659006	3993.12
2004	新疆维吾尔自治区	650000	图木舒克市	659003	2984.11
2004	新疆维吾尔自治区	650000	吐鲁番市	650400	822.432
2004	新疆维吾尔自治区	650000	乌鲁木齐市	650100	2936.12
2004	新疆维吾尔自治区	650000	五家渠市	659004	4159.45
2004	新疆维吾尔自治区	650000	伊犁哈萨克自治州	654000	6030.04
2004	云南省	530000	保山市	530500	7687.27
2004	云南省	530000	楚雄彝族自治州	532300	7137.91
2004	云南省	530000	大理白族自治州	532900	7374.13
2004	云南省	530000	德宏傣族景颇族自治州	533100	8174.56
2004	云南省	530000	迪庆藏族自治州	533400	7163.47
2004	云南省	530000	红河哈尼族彝族自治州	532500	7123.66
2004	云南省	530000	昆明市	530100	6899.36
2004	云南省	530000	丽江市	530700	7275.14
2004	云南省	530000	临沧市	530900	7730.61
2004	云南省	530000	怒江傈僳族自治州	533300	7812.06
2004	云南省	530000	普洱市	530800	7798.25
2004	云南省	530000	曲靖市	530300	7159.15
2004	云南省	530000	文山壮族苗族自治州	532600	7265.52
2004	云南省	530000	西双版纳傣族自治州	532800	8139.32
2004	云南省	530000	玉溪市	530400	7054.53
2004	云南省	530000	昭通市	530600	7756.14
2004	浙江省	330000	杭州市	330100	7140.77
2004	浙江省	330000	湖州市	330500	6893.57
2004	浙江省	330000	嘉兴市	330400	6095.4
2004	浙江省	330000	金华市	330700	7282.58
2004	浙江省	330000	丽水市	331100	7832.4
2004	浙江省	330000	宁波市	330200	6313.98
2004	浙江省	330000	衢州市	330800	7485.84
2004	浙江省	330000	绍兴市	330600	7041.1
2004	浙江省	330000	台州市	331000	6910.3
2004	浙江省	330000	温州市	330300	7061.92
2004	浙江省	330000	舟山市	330900	5674.13
2004	重庆市	500000	重庆市	5e+05	7595.74
2005	安徽省	340000	安庆市	340800	6985.67
2005	安徽省	340000	蚌埠市	340300	7249.19
2005	安徽省	340000	亳州市	341600	7766.55
2005	安徽省	340000	池州市	341700	7690.43
2005	安徽省	340000	滁州市	341100	7189.85
2005	安徽省	340000	阜阳市	341200	7571.71
2005	安徽省	340000	合肥市	340100	5826.41
2005	安徽省	340000	淮北市	340600	7521.07
2005	安徽省	340000	淮南市	340400	6822.95
2005	安徽省	340000	黄山市	341000	8026.12
2005	安徽省	340000	六安市	341500	7547.63
2005	安徽省	340000	马鞍山市	340500	6958.12
2005	安徽省	340000	宿州市	341300	7336.58
2005	安徽省	340000	铜陵市	340700	5973.36
2005	安徽省	340000	芜湖市	340200	6120.75
2005	安徽省	340000	宣城市	341800	7657.8
2005	澳门特别行政区	820000	澳门特别行政区	820000	2165.69
2005	北京市	110000	北京市	110000	7297.03
2005	福建省	350000	福州市	350100	6911.22
2005	福建省	350000	龙岩市	350800	7794.7
2005	福建省	350000	南平市	350700	7857.64
2005	福建省	350000	宁德市	350900	7605.87
2005	福建省	350000	莆田市	350300	6893.88
2005	福建省	350000	泉州市	350500	6760.5
2005	福建省	350000	三明市	350400	7838.49
2005	福建省	350000	厦门市	350200	5525.17
2005	福建省	350000	漳州市	350600	7128.89
2005	甘肃省	620000	白银市	620400	2260.08
2005	甘肃省	620000	定西市	621100	5645.55
2005	甘肃省	620000	甘南藏族自治州	623000	7876.89
2005	甘肃省	620000	嘉峪关市	620200	1177.19
2005	甘肃省	620000	金昌市	620300	2930.58
2005	甘肃省	620000	酒泉市	620900	952.756
2005	甘肃省	620000	兰州市	620100	3217.25
2005	甘肃省	620000	临夏回族自治州	622900	5568.28
2005	甘肃省	620000	陇南市	621200	7609.34
2005	甘肃省	620000	平凉市	620800	6030.54
2005	甘肃省	620000	庆阳市	621000	5007.49
2005	甘肃省	620000	天水市	620500	6327.39
2005	甘肃省	620000	武威市	620600	2829.15
2005	甘肃省	620000	张掖市	620700	3317.45
2005	广东省	440000	潮州市	445100	6818.4
2005	广东省	440000	东莞市	441900	2515.78
2005	广东省	440000	佛山市	440600	2850.42
2005	广东省	440000	广州市	440100	5196.44
2005	广东省	440000	河源市	441600	7291.4
2005	广东省	440000	惠州市	441300	7101.64
2005	广东省	440000	江门市	440700	5764.83
2005	广东省	440000	揭阳市	445200	6763.66
2005	广东省	440000	茂名市	440900	7366.68
2005	广东省	440000	梅州市	441400	7162.69
2005	广东省	440000	清远市	441800	7284.14
2005	广东省	440000	汕头市	440500	5076.24
2005	广东省	440000	汕尾市	441500	6502.07
2005	广东省	440000	韶关市	440200	7399.56
2005	广东省	440000	深圳市	440300	3745.81
2005	广东省	440000	阳江市	441700	7431.17
2005	广东省	440000	云浮市	445300	7436.86
2005	广东省	440000	湛江市	440800	6359.86
2005	广东省	440000	肇庆市	441200	7362.65
2005	广东省	440000	中山市	442000	3009.35
2005	广东省	440000	珠海市	440400	3493.58
2005	广西壮族自治区	450000	百色市	451000	7732.68
2005	广西壮族自治区	450000	北海市	450500	6004.9
2005	广西壮族自治区	450000	崇左市	451400	7669.58
2005	广西壮族自治区	450000	防城港市	450600	7543.88
2005	广西壮族自治区	450000	贵港市	450800	6785.78
2005	广西壮族自治区	450000	桂林市	450300	7044.39
2005	广西壮族自治区	450000	河池市	451200	7415.29
2005	广西壮族自治区	450000	贺州市	451100	7402.25
2005	广西壮族自治区	450000	来宾市	451300	6514.99
2005	广西壮族自治区	450000	柳州市	450200	6845.71
2005	广西壮族自治区	450000	南宁市	450100	7083.49
2005	广西壮族自治区	450000	钦州市	450700	7278.46
2005	广西壮族自治区	450000	梧州市	450400	7651.75
2005	广西壮族自治区	450000	玉林市	450900	7520.95
2005	贵州省	520000	安顺市	520400	6184.17
2005	贵州省	520000	毕节市	520500	6862.42
2005	贵州省	520000	贵阳市	520100	6014.98
2005	贵州省	520000	六盘水市	520200	6570.24
2005	贵州省	520000	黔东南苗族侗族自治州	522600	7649.93
2005	贵州省	520000	黔南布依族苗族自治州	522700	7277.82
2005	贵州省	520000	黔西南布依族苗族自治州	522300	7127.01
2005	贵州省	520000	铜仁市	520600	7524.12
2005	贵州省	520000	遵义市	520300	7496.73
2005	海南省	460000	白沙黎族自治县	469025	8296.18
2005	海南省	460000	保亭黎族苗族自治县	469029	8100.73
2005	海南省	460000	昌江黎族自治县	469026	7326.65
2005	海南省	460000	澄迈县	469023	7351.55
2005	海南省	460000	儋州市	460400	7279.69
2005	海南省	460000	定安县	469021	7366.64
2005	海南省	460000	东方市	469007	7018.09
2005	海南省	460000	海口市	460100	7042.1
2005	海南省	460000	乐东黎族自治县	469027	7491.1
2005	海南省	460000	临高县	469024	6972.76
2005	海南省	460000	陵水黎族自治县	469028	7191.43
2005	海南省	460000	琼海市	469002	7450.32
2005	海南省	460000	琼中黎族苗族自治县	469030	8310.87
2005	海南省	460000	三沙市	460300	2.15901
2005	海南省	460000	三亚市	460200	7182.57
2005	海南省	460000	屯昌县	469022	7884.42
2005	海南省	460000	万宁市	469006	7276
2005	海南省	460000	文昌市	469005	6111.15
2005	海南省	460000	五指山市	469001	8267.83
2005	河北省	130000	保定市	130600	7463.59
2005	河北省	130000	沧州市	130900	7109.23
2005	河北省	130000	承德市	130800	7834.58
2005	河北省	130000	邯郸市	130400	7330.34
2005	河北省	130000	衡水市	131100	7998.69
2005	河北省	130000	廊坊市	131000	7575.98
2005	河北省	130000	秦皇岛市	130300	7708.09
2005	河北省	130000	石家庄市	130100	7390.15
2005	河北省	130000	唐山市	130200	6837.04
2005	河北省	130000	邢台市	130500	7511.9
2005	河北省	130000	张家口市	130700	6183.28
2005	河南省	410000	安阳市	410500	6382.04
2005	河南省	410000	鹤壁市	410600	5901.7
2005	河南省	410000	济源市	419001	6291.14
2005	河南省	410000	焦作市	410800	6216.07
2005	河南省	410000	开封市	410200	5864.04
2005	河南省	410000	洛阳市	410300	6783.04
2005	河南省	410000	漯河市	411100	6268.35
2005	河南省	410000	南阳市	411300	5961.96
2005	河南省	410000	平顶山市	410400	6046.11
2005	河南省	410000	濮阳市	410900	6341.89
2005	河南省	410000	三门峡市	411200	6849.61
2005	河南省	410000	商丘市	411400	7283.94
2005	河南省	410000	新乡市	410700	6410.11
2005	河南省	410000	信阳市	411500	7452.98
2005	河南省	410000	许昌市	411000	6067.82
2005	河南省	410000	郑州市	410100	5588.66
2005	河南省	410000	周口市	411600	7071.47
2005	河南省	410000	驻马店市	411700	6756.38
2005	黑龙江省	230000	大庆市	230600	6684.19
2005	黑龙江省	230000	大兴安岭地区	232700	8501.38
2005	黑龙江省	230000	哈尔滨市	230100	8516.6
2005	黑龙江省	230000	鹤岗市	230400	8482.56
2005	黑龙江省	230000	黑河市	231100	8703.58
2005	黑龙江省	230000	鸡西市	230300	8184.23
2005	黑龙江省	230000	佳木斯市	230800	8390.07
2005	黑龙江省	230000	牡丹江市	231000	8702.03
2005	黑龙江省	230000	七台河市	230900	8539.23
2005	黑龙江省	230000	齐齐哈尔市	230200	7981.43
2005	黑龙江省	230000	双鸭山市	230500	8715.24
2005	黑龙江省	230000	绥化市	231200	8252.06
2005	黑龙江省	230000	伊春市	230700	8817.28
2005	湖北省	420000	鄂州市	420700	5813.3
2005	湖北省	420000	恩施土家族苗族自治州	422800	8068.35
2005	湖北省	420000	黄冈市	421100	7326.06
2005	湖北省	420000	黄石市	420200	6815.9
2005	湖北省	420000	荆门市	420800	6125.58
2005	湖北省	420000	荆州市	421000	6474.71
2005	湖北省	420000	潜江市	429005	7176.92
2005	湖北省	420000	神农架林区	429021	8704.63
2005	湖北省	420000	十堰市	420300	7589.96
2005	湖北省	420000	随州市	421300	6320
2005	湖北省	420000	天门市	429006	7186.86
2005	湖北省	420000	武汉市	420100	5712.84
2005	湖北省	420000	仙桃市	429004	7121.99
2005	湖北省	420000	咸宁市	421200	7443.87
2005	湖北省	420000	襄阳市	420600	6167.14
2005	湖北省	420000	孝感市	420900	6955.9
2005	湖北省	420000	宜昌市	420500	7423.04
2005	湖南省	430000	常德市	430700	7011.27
2005	湖南省	430000	郴州市	431000	7170.22
2005	湖南省	430000	衡阳市	430400	6692.34
2005	湖南省	430000	怀化市	431200	6818.88
2005	湖南省	430000	娄底市	431300	6528.26
2005	湖南省	430000	邵阳市	430500	6923.45
2005	湖南省	430000	湘潭市	430300	6899.97
2005	湖南省	430000	湘西土家族苗族自治州	433100	7024.27
2005	湖南省	430000	益阳市	430900	7034.16
2005	湖南省	430000	永州市	431100	6762.66
2005	湖南省	430000	岳阳市	430600	6762.17
2005	湖南省	430000	张家界市	430800	7479.46
2005	湖南省	430000	长沙市	430100	6798.06
2005	湖南省	430000	株洲市	430200	7317.3
2005	吉林省	220000	白城市	220800	6023.47
2005	吉林省	220000	白山市	220600	8672.85
2005	吉林省	220000	吉林市	220200	8435.57
2005	吉林省	220000	辽源市	220400	8218.29
2005	吉林省	220000	四平市	220300	7748.63
2005	吉林省	220000	松原市	220700	6780.89
2005	吉林省	220000	通化市	220500	8536.58
2005	吉林省	220000	延边朝鲜族自治州	222400	8830.4
2005	吉林省	220000	长春市	220100	7966.7
2005	江苏省	320000	常州市	320400	5968.87
2005	江苏省	320000	淮安市	320800	6506.35
2005	江苏省	320000	连云港市	320700	7105.7
2005	江苏省	320000	南京市	320100	6256.1
2005	江苏省	320000	南通市	320600	6226.82
2005	江苏省	320000	苏州市	320500	3467.66
2005	江苏省	320000	宿迁市	321300	6761.83
2005	江苏省	320000	泰州市	321200	6799.32
2005	江苏省	320000	无锡市	320200	4682.4
2005	江苏省	320000	徐州市	320300	6993.24
2005	江苏省	320000	盐城市	320900	7051.36
2005	江苏省	320000	扬州市	321000	6498.3
2005	江苏省	320000	镇江市	321100	6713.23
2005	江西省	360000	抚州市	361000	7431.49
2005	江西省	360000	赣州市	360700	7224.41
2005	江西省	360000	吉安市	360800	7371.16
2005	江西省	360000	景德镇市	360200	7570.81
2005	江西省	360000	九江市	360400	6762.01
2005	江西省	360000	南昌市	360100	5592.09
2005	江西省	360000	萍乡市	360300	7430.12
2005	江西省	360000	上饶市	361100	7075.29
2005	江西省	360000	新余市	360500	6915.03
2005	江西省	360000	宜春市	360900	7090.04
2005	江西省	360000	鹰潭市	360600	7011.25
2005	辽宁省	210000	鞍山市	210300	7946.05
2005	辽宁省	210000	本溪市	210500	8482.7
2005	辽宁省	210000	朝阳市	211300	7373.35
2005	辽宁省	210000	大连市	210200	6999.78
2005	辽宁省	210000	丹东市	210600	8232.78
2005	辽宁省	210000	抚顺市	210400	8389.59
2005	辽宁省	210000	阜新市	210900	7705.99
2005	辽宁省	210000	葫芦岛市	211400	7641.5
2005	辽宁省	210000	锦州市	210700	7648.06
2005	辽宁省	210000	辽阳市	211000	7954.36
2005	辽宁省	210000	盘锦市	211100	7482.51
2005	辽宁省	210000	沈阳市	210100	7730.23
2005	辽宁省	210000	铁岭市	211200	7993.83
2005	辽宁省	210000	营口市	210800	7286.65
2005	内蒙古自治区	150000	阿拉善盟	152900	902.054
2005	内蒙古自治区	150000	巴彦淖尔市	150800	2144.7
2005	内蒙古自治区	150000	包头市	150200	2652.7
2005	内蒙古自治区	150000	赤峰市	150400	6262.37
2005	内蒙古自治区	150000	鄂尔多斯市	150600	2516.41
2005	内蒙古自治区	150000	呼和浩特市	150100	5052.63
2005	内蒙古自治区	150000	呼伦贝尔市	150700	7716.2
2005	内蒙古自治区	150000	通辽市	150500	6367.02
2005	内蒙古自治区	150000	乌海市	150300	1584.84
2005	内蒙古自治区	150000	乌兰察布市	150900	3610.45
2005	内蒙古自治区	150000	锡林郭勒盟	152500	3962.17
2005	内蒙古自治区	150000	兴安盟	152200	7557.74
2005	宁夏回族自治区	640000	固原市	640400	4846.12
2005	宁夏回族自治区	640000	石嘴山市	640200	3235.97
2005	宁夏回族自治区	640000	吴忠市	640300	2417.97
2005	宁夏回族自治区	640000	银川市	640100	3455.49
2005	宁夏回族自治区	640000	中卫市	640500	2266.17
2005	青海省	630000	果洛藏族自治州	632600	6084.5
2005	青海省	630000	海北藏族自治州	632200	5779.83
2005	青海省	630000	海东市	630200	5976.41
2005	青海省	630000	海南藏族自治州	632500	4941.71
2005	青海省	630000	海西蒙古族藏族自治州	632800	1777.04
2005	青海省	630000	黄南藏族自治州	632300	7567.09
2005	青海省	630000	西宁市	630100	6978.01
2005	青海省	630000	玉树藏族自治州	632700	4227.68
2005	山东省	370000	滨州市	371600	6220.21
2005	山东省	370000	德州市	371400	7589.54
2005	山东省	370000	东营市	370500	5310.53
2005	山东省	370000	菏泽市	371700	6436.46
2005	山东省	370000	济南市	370100	5920.07
2005	山东省	370000	济宁市	370800	5660.37
2005	山东省	370000	聊城市	371500	7184.2
2005	山东省	370000	临沂市	371300	5899.67
2005	山东省	370000	青岛市	370200	6456.95
2005	山东省	370000	日照市	371100	6604.17
2005	山东省	370000	泰安市	370900	5777.17
2005	山东省	370000	威海市	371000	6730.58
2005	山东省	370000	潍坊市	370700	6400.61
2005	山东省	370000	烟台市	370600	6318.49
2005	山东省	370000	枣庄市	370400	5612.41
2005	山东省	370000	淄博市	370300	6253.28
2005	山西省	140000	大同市	140200	5960.87
2005	山西省	140000	晋城市	140500	6922.67
2005	山西省	140000	晋中市	140700	6981.74
2005	山西省	140000	临汾市	141000	5873.02
2005	山西省	140000	吕梁市	141100	5960.78
2005	山西省	140000	朔州市	140600	5434.16
2005	山西省	140000	太原市	140100	6454.78
2005	山西省	140000	忻州市	140900	6309.88
2005	山西省	140000	阳泉市	140300	7146.54
2005	山西省	140000	运城市	140800	5683.41
2005	山西省	140000	长治市	140400	7133.87
2005	陕西省	610000	安康市	610900	8057.21
2005	陕西省	610000	宝鸡市	610300	7862.39
2005	陕西省	610000	汉中市	610700	8182.39
2005	陕西省	610000	商洛市	611000	7906.87
2005	陕西省	610000	铜川市	610200	6912.82
2005	陕西省	610000	渭南市	610500	5969.33
2005	陕西省	610000	西安市	610100	7346.72
2005	陕西省	610000	咸阳市	610400	6370.05
2005	陕西省	610000	延安市	610600	6127.09
2005	陕西省	610000	榆林市	610800	3612.14
2005	上海市	310000	上海市	310000	4153.96
2005	四川省	510000	阿坝藏族羌族自治州	513200	7658.47
2005	四川省	510000	巴中市	511900	7184.77
2005	四川省	510000	成都市	510100	6839.86
2005	四川省	510000	达州市	511700	7109.97
2005	四川省	510000	德阳市	510600	6549.37
2005	四川省	510000	甘孜藏族自治州	513300	6786.95
2005	四川省	510000	广安市	511600	6257.84
2005	四川省	510000	广元市	510800	7755.06
2005	四川省	510000	乐山市	511100	6401.19
2005	四川省	510000	凉山彝族自治州	513400	7600.08
2005	四川省	510000	泸州市	510500	7358.63
2005	四川省	510000	眉山市	511400	7442.26
2005	四川省	510000	绵阳市	510700	7646.2
2005	四川省	510000	南充市	511300	6398.26
2005	四川省	510000	内江市	511000	6594.29
2005	四川省	510000	攀枝花市	510400	7273.38
2005	四川省	510000	遂宁市	510900	6884.69
2005	四川省	510000	雅安市	511800	7964.53
2005	四川省	510000	宜宾市	511500	5986.54
2005	四川省	510000	资阳市	512000	7263.45
2005	四川省	510000	自贡市	510300	5758.35
2005	台湾省	710000	台湾省	710000	7505.94
2005	天津市	120000	天津市	120000	6289.05
2005	西藏自治区	540000	阿里地区	542500	1292.86
2005	西藏自治区	540000	昌都市	540300	5196.2
2005	西藏自治区	540000	拉萨市	540100	4290.12
2005	西藏自治区	540000	林芝市	540400	5663.15
2005	西藏自治区	540000	那曲市	540600	2497.18
2005	西藏自治区	540000	日喀则市	540200	2395.34
2005	西藏自治区	540000	山南市	540500	5112.47
2005	香港特别行政区	810000	香港特别行政区	810000	3970.64
2005	新疆维吾尔自治区	650000	阿克苏地区	652900	1524.73
2005	新疆维吾尔自治区	650000	阿拉尔市	659002	3562.87
2005	新疆维吾尔自治区	650000	阿勒泰地区	654300	3092.36
2005	新疆维吾尔自治区	650000	巴音郭楞蒙古自治州	652800	1128.15
2005	新疆维吾尔自治区	650000	北屯市	659005	4278.69
2005	新疆维吾尔自治区	650000	博尔塔拉蒙古自治州	652700	3197.13
2005	新疆维吾尔自治区	650000	昌吉回族自治州	652300	2656.78
2005	新疆维吾尔自治区	650000	哈密市	650500	989.428
2005	新疆维吾尔自治区	650000	和田地区	653200	848.652
2005	新疆维吾尔自治区	650000	胡杨河市	659010	4613.06
2005	新疆维吾尔自治区	650000	喀什地区	653100	1526.42
2005	新疆维吾尔自治区	650000	可克达拉市	659008	4706.45
2005	新疆维吾尔自治区	650000	克拉玛依市	650200	1645.76
2005	新疆维吾尔自治区	650000	克孜勒苏柯尔克孜自治州	653000	1565.31
2005	新疆维吾尔自治区	650000	昆玉市	659009	1778.29
2005	新疆维吾尔自治区	650000	石河子市	659001	6009.11
2005	新疆维吾尔自治区	650000	双河市	659007	5445.32
2005	新疆维吾尔自治区	650000	塔城地区	654200	3268.94
2005	新疆维吾尔自治区	650000	铁门关市	659006	4608.63
2005	新疆维吾尔自治区	650000	图木舒克市	659003	3444.03
2005	新疆维吾尔自治区	650000	吐鲁番市	650400	869.007
2005	新疆维吾尔自治区	650000	乌鲁木齐市	650100	2936.8
2005	新疆维吾尔自治区	650000	五家渠市	659004	3974.02
2005	新疆维吾尔自治区	650000	伊犁哈萨克自治州	654000	5962.3
2005	云南省	530000	保山市	530500	7575
2005	云南省	530000	楚雄彝族自治州	532300	7070.46
2005	云南省	530000	大理白族自治州	532900	7317.81
2005	云南省	530000	德宏傣族景颇族自治州	533100	8157.22
2005	云南省	530000	迪庆藏族自治州	533400	7389.77
2005	云南省	530000	红河哈尼族彝族自治州	532500	7021.96
2005	云南省	530000	昆明市	530100	6618.75
2005	云南省	530000	丽江市	530700	7433.51
2005	云南省	530000	临沧市	530900	7738.73
2005	云南省	530000	怒江傈僳族自治州	533300	8014.05
2005	云南省	530000	普洱市	530800	7991.9
2005	云南省	530000	曲靖市	530300	6614.57
2005	云南省	530000	文山壮族苗族自治州	532600	7005.3
2005	云南省	530000	西双版纳傣族自治州	532800	8380.87
2005	云南省	530000	玉溪市	530400	7109.4
2005	云南省	530000	昭通市	530600	7559.36
2005	浙江省	330000	杭州市	330100	7156.38
2005	浙江省	330000	湖州市	330500	7037.7
2005	浙江省	330000	嘉兴市	330400	5486.17
2005	浙江省	330000	金华市	330700	7390.06
2005	浙江省	330000	丽水市	331100	7930.28
2005	浙江省	330000	宁波市	330200	6138.91
2005	浙江省	330000	衢州市	330800	7613.69
2005	浙江省	330000	绍兴市	330600	7092.6
2005	浙江省	330000	台州市	331000	6832.55
2005	浙江省	330000	温州市	330300	7048.48
2005	浙江省	330000	舟山市	330900	5500.74
2005	重庆市	500000	重庆市	5e+05	7470.02
2006	安徽省	340000	安庆市	340800	7243.25
2006	安徽省	340000	蚌埠市	340300	7397.68
2006	安徽省	340000	亳州市	341600	8043.77
2006	安徽省	340000	池州市	341700	7756.38
2006	安徽省	340000	滁州市	341100	7326.57
2006	安徽省	340000	阜阳市	341200	7734.42
2006	安徽省	340000	合肥市	340100	6514.27
2006	安徽省	340000	淮北市	340600	7639.75
2006	安徽省	340000	淮南市	340400	7239.36
2006	安徽省	340000	黄山市	341000	8096.29
2006	安徽省	340000	六安市	341500	7448.68
2006	安徽省	340000	马鞍山市	340500	6389.7
2006	安徽省	340000	宿州市	341300	7771.56
2006	安徽省	340000	铜陵市	340700	6594.94
2006	安徽省	340000	芜湖市	340200	6803.85
2006	安徽省	340000	宣城市	341800	7753.77
2006	澳门特别行政区	820000	澳门特别行政区	820000	1460.31
2006	北京市	110000	北京市	110000	7349.47
2006	福建省	350000	福州市	350100	7048.04
2006	福建省	350000	龙岩市	350800	7795.24
2006	福建省	350000	南平市	350700	7864.89
2006	福建省	350000	宁德市	350900	7632.94
2006	福建省	350000	莆田市	350300	7014.15
2006	福建省	350000	泉州市	350500	6744.31
2006	福建省	350000	三明市	350400	7882.13
2006	福建省	350000	厦门市	350200	5409.83
2006	福建省	350000	漳州市	350600	7046.53
2006	甘肃省	620000	白银市	620400	2275.61
2006	甘肃省	620000	定西市	621100	5284.31
2006	甘肃省	620000	甘南藏族自治州	623000	7816.61
2006	甘肃省	620000	嘉峪关市	620200	1157.98
2006	甘肃省	620000	金昌市	620300	2951.82
2006	甘肃省	620000	酒泉市	620900	960.689
2006	甘肃省	620000	兰州市	620100	2857.82
2006	甘肃省	620000	临夏回族自治州	622900	5072.41
2006	甘肃省	620000	陇南市	621200	7340.58
2006	甘肃省	620000	平凉市	620800	5945.91
2006	甘肃省	620000	庆阳市	621000	5468.11
2006	甘肃省	620000	天水市	620500	6294.1
2006	甘肃省	620000	武威市	620600	2915.58
2006	甘肃省	620000	张掖市	620700	3327.38
2006	广东省	440000	潮州市	445100	6661.81
2006	广东省	440000	东莞市	441900	2495.25
2006	广东省	440000	佛山市	440600	2996.35
2006	广东省	440000	广州市	440100	4903.78
2006	广东省	440000	河源市	441600	7325.61
2006	广东省	440000	惠州市	441300	6960.89
2006	广东省	440000	江门市	440700	5770.23
2006	广东省	440000	揭阳市	445200	6818.86
2006	广东省	440000	茂名市	440900	7129.51
2006	广东省	440000	梅州市	441400	7367
2006	广东省	440000	清远市	441800	7263.86
2006	广东省	440000	汕头市	440500	5010.07
2006	广东省	440000	汕尾市	441500	6836.82
2006	广东省	440000	韶关市	440200	7520.41
2006	广东省	440000	深圳市	440300	3536.21
2006	广东省	440000	阳江市	441700	7220.38
2006	广东省	440000	云浮市	445300	7381.62
2006	广东省	440000	湛江市	440800	6597.02
2006	广东省	440000	肇庆市	441200	7231.73
2006	广东省	440000	中山市	442000	2609.84
2006	广东省	440000	珠海市	440400	3311.65
2006	广西壮族自治区	450000	百色市	451000	7663.61
2006	广西壮族自治区	450000	北海市	450500	5725.32
2006	广西壮族自治区	450000	崇左市	451400	7425.32
2006	广西壮族自治区	450000	防城港市	450600	7458.48
2006	广西壮族自治区	450000	贵港市	450800	6860.35
2006	广西壮族自治区	450000	桂林市	450300	7329.59
2006	广西壮族自治区	450000	河池市	451200	7283.46
2006	广西壮族自治区	450000	贺州市	451100	7304.21
2006	广西壮族自治区	450000	来宾市	451300	6710.21
2006	广西壮族自治区	450000	柳州市	450200	6927.65
2006	广西壮族自治区	450000	南宁市	450100	6926.63
2006	广西壮族自治区	450000	钦州市	450700	6990.98
2006	广西壮族自治区	450000	梧州市	450400	7341.26
2006	广西壮族自治区	450000	玉林市	450900	7119.76
2006	贵州省	520000	安顺市	520400	7336.64
2006	贵州省	520000	毕节市	520500	7140.07
2006	贵州省	520000	贵阳市	520100	7279.53
2006	贵州省	520000	六盘水市	520200	7200.61
2006	贵州省	520000	黔东南苗族侗族自治州	522600	7348.65
2006	贵州省	520000	黔南布依族苗族自治州	522700	7565.22
2006	贵州省	520000	黔西南布依族苗族自治州	522300	7485.54
2006	贵州省	520000	铜仁市	520600	7339.03
2006	贵州省	520000	遵义市	520300	7392.88
2006	海南省	460000	白沙黎族自治县	469025	8439.34
2006	海南省	460000	保亭黎族苗族自治县	469029	8344.05
2006	海南省	460000	昌江黎族自治县	469026	7614.55
2006	海南省	460000	澄迈县	469023	7700.6
2006	海南省	460000	儋州市	460400	7466.05
2006	海南省	460000	定安县	469021	7806.6
2006	海南省	460000	东方市	469007	7314.76
2006	海南省	460000	海口市	460100	7210.84
2006	海南省	460000	乐东黎族自治县	469027	7606.13
2006	海南省	460000	临高县	469024	7329.93
2006	海南省	460000	陵水黎族自治县	469028	7287.5
2006	海南省	460000	琼海市	469002	7862.49
2006	海南省	460000	琼中黎族苗族自治县	469030	8522.92
2006	海南省	460000	三沙市	460300	0
2006	海南省	460000	三亚市	460200	7443.04
2006	海南省	460000	屯昌县	469022	8219.34
2006	海南省	460000	万宁市	469006	7769.11
2006	海南省	460000	文昌市	469005	6901.52
2006	海南省	460000	五指山市	469001	8395.55
2006	河北省	130000	保定市	130600	7235.26
2006	河北省	130000	沧州市	130900	5755.91
2006	河北省	130000	承德市	130800	7974.72
2006	河北省	130000	邯郸市	130400	6516.18
2006	河北省	130000	衡水市	131100	6793.71
2006	河北省	130000	廊坊市	131000	6642.96
2006	河北省	130000	秦皇岛市	130300	7325.6
2006	河北省	130000	石家庄市	130100	7077.72
2006	河北省	130000	唐山市	130200	5592.91
2006	河北省	130000	邢台市	130500	6920.92
2006	河北省	130000	张家口市	130700	6784.07
2006	河南省	410000	安阳市	410500	6727.92
2006	河南省	410000	鹤壁市	410600	7237.78
2006	河南省	410000	济源市	419001	6382.51
2006	河南省	410000	焦作市	410800	6149.24
2006	河南省	410000	开封市	410200	6839.75
2006	河南省	410000	洛阳市	410300	6943.52
2006	河南省	410000	漯河市	411100	6922.81
2006	河南省	410000	南阳市	411300	6418.45
2006	河南省	410000	平顶山市	410400	6094.52
2006	河南省	410000	濮阳市	410900	5618.95
2006	河南省	410000	三门峡市	411200	7113.73
2006	河南省	410000	商丘市	411400	7772.62
2006	河南省	410000	新乡市	410700	6881.13
2006	河南省	410000	信阳市	411500	7512.26
2006	河南省	410000	许昌市	411000	6722.05
2006	河南省	410000	郑州市	410100	6141.61
2006	河南省	410000	周口市	411600	7453.68
2006	河南省	410000	驻马店市	411700	6965.39
2006	黑龙江省	230000	大庆市	230600	6639.85
2006	黑龙江省	230000	大兴安岭地区	232700	8411.81
2006	黑龙江省	230000	哈尔滨市	230100	8474.92
2006	黑龙江省	230000	鹤岗市	230400	8443.63
2006	黑龙江省	230000	黑河市	231100	8473.72
2006	黑龙江省	230000	鸡西市	230300	7958.24
2006	黑龙江省	230000	佳木斯市	230800	8399.65
2006	黑龙江省	230000	牡丹江市	231000	8572.41
2006	黑龙江省	230000	七台河市	230900	8343.9
2006	黑龙江省	230000	齐齐哈尔市	230200	7827.81
2006	黑龙江省	230000	双鸭山市	230500	8519.23
2006	黑龙江省	230000	绥化市	231200	8089.31
2006	黑龙江省	230000	伊春市	230700	8747.71
2006	湖北省	420000	鄂州市	420700	6260.12
2006	湖北省	420000	恩施土家族苗族自治州	422800	8007.9
2006	湖北省	420000	黄冈市	421100	7390.77
2006	湖北省	420000	黄石市	420200	6872.96
2006	湖北省	420000	荆门市	420800	6264.09
2006	湖北省	420000	荆州市	421000	5255.2
2006	湖北省	420000	潜江市	429005	5284.47
2006	湖北省	420000	神农架林区	429021	8674.61
2006	湖北省	420000	十堰市	420300	7882.84
2006	湖北省	420000	随州市	421300	7316.03
2006	湖北省	420000	天门市	429006	6800.15
2006	湖北省	420000	武汉市	420100	5891.48
2006	湖北省	420000	仙桃市	429004	6937.86
2006	湖北省	420000	咸宁市	421200	7517.39
2006	湖北省	420000	襄阳市	420600	6686.55
2006	湖北省	420000	孝感市	420900	7064.4
2006	湖北省	420000	宜昌市	420500	7512.7
2006	湖南省	430000	常德市	430700	6942.97
2006	湖南省	430000	郴州市	431000	7288.95
2006	湖南省	430000	衡阳市	430400	6983.51
2006	湖南省	430000	怀化市	431200	7417.46
2006	湖南省	430000	娄底市	431300	7076.41
2006	湖南省	430000	邵阳市	430500	7288.12
2006	湖南省	430000	湘潭市	430300	7154.68
2006	湖南省	430000	湘西土家族苗族自治州	433100	7480.17
2006	湖南省	430000	益阳市	430900	7428.28
2006	湖南省	430000	永州市	431100	7247.79
2006	湖南省	430000	岳阳市	430600	6790.32
2006	湖南省	430000	张家界市	430800	7893.38
2006	湖南省	430000	长沙市	430100	6990.79
2006	湖南省	430000	株洲市	430200	7450.18
2006	吉林省	220000	白城市	220800	5965.46
2006	吉林省	220000	白山市	220600	8657.08
2006	吉林省	220000	吉林市	220200	8527.6
2006	吉林省	220000	辽源市	220400	8179.28
2006	吉林省	220000	四平市	220300	7866.24
2006	吉林省	220000	松原市	220700	6816.62
2006	吉林省	220000	通化市	220500	8526.22
2006	吉林省	220000	延边朝鲜族自治州	222400	8743.36
2006	吉林省	220000	长春市	220100	8033
2006	江苏省	320000	常州市	320400	5623.94
2006	江苏省	320000	淮安市	320800	6830.8
2006	江苏省	320000	连云港市	320700	7041.95
2006	江苏省	320000	南京市	320100	6124.47
2006	江苏省	320000	南通市	320600	5924.66
2006	江苏省	320000	苏州市	320500	3410.45
2006	江苏省	320000	宿迁市	321300	6936.61
2006	江苏省	320000	泰州市	321200	6309.97
2006	江苏省	320000	无锡市	320200	4439.45
2006	江苏省	320000	徐州市	320300	7484.14
2006	江苏省	320000	盐城市	320900	5889.26
2006	江苏省	320000	扬州市	321000	6503.37
2006	江苏省	320000	镇江市	321100	5996.52
2006	江西省	360000	抚州市	361000	7548.71
2006	江西省	360000	赣州市	360700	7448.01
2006	江西省	360000	吉安市	360800	7523.52
2006	江西省	360000	景德镇市	360200	7671.57
2006	江西省	360000	九江市	360400	6793.38
2006	江西省	360000	南昌市	360100	5175.52
2006	江西省	360000	萍乡市	360300	7509.71
2006	江西省	360000	上饶市	361100	7210.68
2006	江西省	360000	新余市	360500	6882.1
2006	江西省	360000	宜春市	360900	7091.53
2006	江西省	360000	鹰潭市	360600	7101.17
2006	辽宁省	210000	鞍山市	210300	7792.54
2006	辽宁省	210000	本溪市	210500	8440.7
2006	辽宁省	210000	朝阳市	211300	7038.01
2006	辽宁省	210000	大连市	210200	6575.39
2006	辽宁省	210000	丹东市	210600	8231.34
2006	辽宁省	210000	抚顺市	210400	8398.25
2006	辽宁省	210000	阜新市	210900	7180.36
2006	辽宁省	210000	葫芦岛市	211400	7414.04
2006	辽宁省	210000	锦州市	210700	7344.62
2006	辽宁省	210000	辽阳市	211000	7818.73
2006	辽宁省	210000	盘锦市	211100	7292.62
2006	辽宁省	210000	沈阳市	210100	7437.06
2006	辽宁省	210000	铁岭市	211200	8195.49
2006	辽宁省	210000	营口市	210800	6847.56
2006	内蒙古自治区	150000	阿拉善盟	152900	905.28
2006	内蒙古自治区	150000	巴彦淖尔市	150800	2233.84
2006	内蒙古自治区	150000	包头市	150200	3025.18
2006	内蒙古自治区	150000	赤峰市	150400	6036.91
2006	内蒙古自治区	150000	鄂尔多斯市	150600	2726.26
2006	内蒙古自治区	150000	呼和浩特市	150100	5297.89
2006	内蒙古自治区	150000	呼伦贝尔市	150700	7630.24
2006	内蒙古自治区	150000	通辽市	150500	5887.76
2006	内蒙古自治区	150000	乌海市	150300	2102.44
2006	内蒙古自治区	150000	乌兰察布市	150900	3991.35
2006	内蒙古自治区	150000	锡林郭勒盟	152500	4226.93
2006	内蒙古自治区	150000	兴安盟	152200	7366.24
2006	宁夏回族自治区	640000	固原市	640400	4958.63
2006	宁夏回族自治区	640000	石嘴山市	640200	3425.34
2006	宁夏回族自治区	640000	吴忠市	640300	2723.33
2006	宁夏回族自治区	640000	银川市	640100	3681.23
2006	宁夏回族自治区	640000	中卫市	640500	2613.71
2006	青海省	630000	果洛藏族自治州	632600	6039.32
2006	青海省	630000	海北藏族自治州	632200	5769.46
2006	青海省	630000	海东市	630200	5503.2
2006	青海省	630000	海南藏族自治州	632500	4785.86
2006	青海省	630000	海西蒙古族藏族自治州	632800	1716.18
2006	青海省	630000	黄南藏族自治州	632300	7469.44
2006	青海省	630000	西宁市	630100	6901.52
2006	青海省	630000	玉树藏族自治州	632700	4074.22
2006	山东省	370000	滨州市	371600	5863.78
2006	山东省	370000	德州市	371400	6983.7
2006	山东省	370000	东营市	370500	5019.77
2006	山东省	370000	菏泽市	371700	6600.67
2006	山东省	370000	济南市	370100	6180.21
2006	山东省	370000	济宁市	370800	6958.44
2006	山东省	370000	聊城市	371500	6365.05
2006	山东省	370000	临沂市	371300	6707.31
2006	山东省	370000	青岛市	370200	6277.16
2006	山东省	370000	日照市	371100	6852.08
2006	山东省	370000	泰安市	370900	6230.62
2006	山东省	370000	威海市	371000	6621.7
2006	山东省	370000	潍坊市	370700	6108.01
2006	山东省	370000	烟台市	370600	6713.92
2006	山东省	370000	枣庄市	370400	7099.34
2006	山东省	370000	淄博市	370300	6214.99
2006	山西省	140000	大同市	140200	5864.48
2006	山西省	140000	晋城市	140500	6715.04
2006	山西省	140000	晋中市	140700	6384.19
2006	山西省	140000	临汾市	141000	6455.49
2006	山西省	140000	吕梁市	141100	6169.16
2006	山西省	140000	朔州市	140600	5632.18
2006	山西省	140000	太原市	140100	6008.7
2006	山西省	140000	忻州市	140900	6323.14
2006	山西省	140000	阳泉市	140300	6655.48
2006	山西省	140000	运城市	140800	6131.07
2006	山西省	140000	长治市	140400	6730.2
2006	陕西省	610000	安康市	610900	7904.99
2006	陕西省	610000	宝鸡市	610300	7724.86
2006	陕西省	610000	汉中市	610700	7958.99
2006	陕西省	610000	商洛市	611000	8024.3
2006	陕西省	610000	铜川市	610200	7106.75
2006	陕西省	610000	渭南市	610500	6378.2
2006	陕西省	610000	西安市	610100	7270.56
2006	陕西省	610000	咸阳市	610400	6594.81
2006	陕西省	610000	延安市	610600	6882.82
2006	陕西省	610000	榆林市	610800	4212.39
2006	上海市	310000	上海市	310000	4112.01
2006	四川省	510000	阿坝藏族羌族自治州	513200	7674.38
2006	四川省	510000	巴中市	511900	6921.96
2006	四川省	510000	成都市	510100	5233.5
2006	四川省	510000	达州市	511700	7012.24
2006	四川省	510000	德阳市	510600	4846.31
2006	四川省	510000	甘孜藏族自治州	513300	6850.6
2006	四川省	510000	广安市	511600	5771.79
2006	四川省	510000	广元市	510800	6872.26
2006	四川省	510000	乐山市	511100	6718.47
2006	四川省	510000	凉山彝族自治州	513400	7751.83
2006	四川省	510000	泸州市	510500	7361.32
2006	四川省	510000	眉山市	511400	5946.27
2006	四川省	510000	绵阳市	510700	7061.34
2006	四川省	510000	南充市	511300	5874.19
2006	四川省	510000	内江市	511000	6389.38
2006	四川省	510000	攀枝花市	510400	7474.57
2006	四川省	510000	遂宁市	510900	6315.94
2006	四川省	510000	雅安市	511800	8089.46
2006	四川省	510000	宜宾市	511500	7354.74
2006	四川省	510000	资阳市	512000	6298.25
2006	四川省	510000	自贡市	510300	6534.46
2006	台湾省	710000	台湾省	710000	7561.12
2006	天津市	120000	天津市	120000	5445.52
2006	西藏自治区	540000	阿里地区	542500	1240.87
2006	西藏自治区	540000	昌都市	540300	5102.45
2006	西藏自治区	540000	拉萨市	540100	3877.97
2006	西藏自治区	540000	林芝市	540400	5425.98
2006	西藏自治区	540000	那曲市	540600	2430.87
2006	西藏自治区	540000	日喀则市	540200	2182.27
2006	西藏自治区	540000	山南市	540500	5110.07
2006	香港特别行政区	810000	香港特别行政区	810000	4474.13
2006	新疆维吾尔自治区	650000	阿克苏地区	652900	1423.37
2006	新疆维吾尔自治区	650000	阿拉尔市	659002	3105.1
2006	新疆维吾尔自治区	650000	阿勒泰地区	654300	3056.61
2006	新疆维吾尔自治区	650000	巴音郭楞蒙古自治州	652800	1069.09
2006	新疆维吾尔自治区	650000	北屯市	659005	3955.64
2006	新疆维吾尔自治区	650000	博尔塔拉蒙古自治州	652700	3060.85
2006	新疆维吾尔自治区	650000	昌吉回族自治州	652300	2675.34
2006	新疆维吾尔自治区	650000	哈密市	650500	970.912
2006	新疆维吾尔自治区	650000	和田地区	653200	780.154
2006	新疆维吾尔自治区	650000	胡杨河市	659010	4465.84
2006	新疆维吾尔自治区	650000	喀什地区	653100	1379.32
2006	新疆维吾尔自治区	650000	可克达拉市	659008	4560.24
2006	新疆维吾尔自治区	650000	克拉玛依市	650200	1566.21
2006	新疆维吾尔自治区	650000	克孜勒苏柯尔克孜自治州	653000	1367.9
2006	新疆维吾尔自治区	650000	昆玉市	659009	1794.96
2006	新疆维吾尔自治区	650000	石河子市	659001	5903.53
2006	新疆维吾尔自治区	650000	双河市	659007	5370.11
2006	新疆维吾尔自治区	650000	塔城地区	654200	3010.61
2006	新疆维吾尔自治区	650000	铁门关市	659006	4227.57
2006	新疆维吾尔自治区	650000	图木舒克市	659003	3478.63
2006	新疆维吾尔自治区	650000	吐鲁番市	650400	844.41
2006	新疆维吾尔自治区	650000	乌鲁木齐市	650100	2883.2
2006	新疆维吾尔自治区	650000	五家渠市	659004	3982.55
2006	新疆维吾尔自治区	650000	伊犁哈萨克自治州	654000	6004.46
2006	云南省	530000	保山市	530500	7686.24
2006	云南省	530000	楚雄彝族自治州	532300	7365.31
2006	云南省	530000	大理白族自治州	532900	7352.79
2006	云南省	530000	德宏傣族景颇族自治州	533100	8188.75
2006	云南省	530000	迪庆藏族自治州	533400	7294.97
2006	云南省	530000	红河哈尼族彝族自治州	532500	7325.38
2006	云南省	530000	昆明市	530100	7173.72
2006	云南省	530000	丽江市	530700	7487.27
2006	云南省	530000	临沧市	530900	7793.99
2006	云南省	530000	怒江傈僳族自治州	533300	7914.45
2006	云南省	530000	普洱市	530800	8045.45
2006	云南省	530000	曲靖市	530300	7204.98
2006	云南省	530000	文山壮族苗族自治州	532600	7452.08
2006	云南省	530000	西双版纳傣族自治州	532800	8258.02
2006	云南省	530000	玉溪市	530400	7236.5
2006	云南省	530000	昭通市	530600	7590.38
2006	浙江省	330000	杭州市	330100	7150.36
2006	浙江省	330000	湖州市	330500	7023.41
2006	浙江省	330000	嘉兴市	330400	5477.14
2006	浙江省	330000	金华市	330700	7408.28
2006	浙江省	330000	丽水市	331100	7961.22
2006	浙江省	330000	宁波市	330200	6182.57
2006	浙江省	330000	衢州市	330800	7527.65
2006	浙江省	330000	绍兴市	330600	7047.63
2006	浙江省	330000	台州市	331000	6939.68
2006	浙江省	330000	温州市	330300	7017.47
2006	浙江省	330000	舟山市	330900	5448.4
2006	重庆市	500000	重庆市	5e+05	7060.19
2007	安徽省	340000	安庆市	340800	6730.45
2007	安徽省	340000	蚌埠市	340300	6162.64
2007	安徽省	340000	亳州市	341600	7254.48
2007	安徽省	340000	池州市	341700	7791.36
2007	安徽省	340000	滁州市	341100	6078.25
2007	安徽省	340000	阜阳市	341200	6954.4
2007	安徽省	340000	合肥市	340100	5625.87
2007	安徽省	340000	淮北市	340600	6921.73
2007	安徽省	340000	淮南市	340400	6039.83
2007	安徽省	340000	黄山市	341000	8102.86
2007	安徽省	340000	六安市	341500	6781.93
2007	安徽省	340000	马鞍山市	340500	6793.58
2007	安徽省	340000	宿州市	341300	6911.93
2007	安徽省	340000	铜陵市	340700	6486.4
2007	安徽省	340000	芜湖市	340200	7027.64
2007	安徽省	340000	宣城市	341800	7851.5
2007	澳门特别行政区	820000	澳门特别行政区	820000	95.6571
2007	北京市	110000	北京市	110000	7213.02
2007	福建省	350000	福州市	350100	6827.45
2007	福建省	350000	龙岩市	350800	7835.88
2007	福建省	350000	南平市	350700	7939.8
2007	福建省	350000	宁德市	350900	7736.4
2007	福建省	350000	莆田市	350300	6681.61
2007	福建省	350000	泉州市	350500	6609.54
2007	福建省	350000	三明市	350400	7850.23
2007	福建省	350000	厦门市	350200	5229.68
2007	福建省	350000	漳州市	350600	7084.62
2007	甘肃省	620000	白银市	620400	3340.95
2007	甘肃省	620000	定西市	621100	5756.77
2007	甘肃省	620000	甘南藏族自治州	623000	7840.51
2007	甘肃省	620000	嘉峪关市	620200	1348.81
2007	甘肃省	620000	金昌市	620300	3031.37
2007	甘肃省	620000	酒泉市	620900	1055.08
2007	甘肃省	620000	兰州市	620100	4241.47
2007	甘肃省	620000	临夏回族自治州	622900	5746.67
2007	甘肃省	620000	陇南市	621200	7728.02
2007	甘肃省	620000	平凉市	620800	5912.03
2007	甘肃省	620000	庆阳市	621000	4861.51
2007	甘肃省	620000	天水市	620500	6486.88
2007	甘肃省	620000	武威市	620600	3025.84
2007	甘肃省	620000	张掖市	620700	3482.51
2007	广东省	440000	潮州市	445100	6700.6
2007	广东省	440000	东莞市	441900	2457.34
2007	广东省	440000	佛山市	440600	2938.2
2007	广东省	440000	广州市	440100	5218.55
2007	广东省	440000	河源市	441600	7394.53
2007	广东省	440000	惠州市	441300	7066.79
2007	广东省	440000	江门市	440700	6116.95
2007	广东省	440000	揭阳市	445200	6777.05
2007	广东省	440000	茂名市	440900	6935.1
2007	广东省	440000	梅州市	441400	7411.88
2007	广东省	440000	清远市	441800	7266.22
2007	广东省	440000	汕头市	440500	4701.58
2007	广东省	440000	汕尾市	441500	6755.41
2007	广东省	440000	韶关市	440200	7605.57
2007	广东省	440000	深圳市	440300	3305.23
2007	广东省	440000	阳江市	441700	7158.05
2007	广东省	440000	云浮市	445300	7265.39
2007	广东省	440000	湛江市	440800	6334.52
2007	广东省	440000	肇庆市	441200	7107.27
2007	广东省	440000	中山市	442000	2683.43
2007	广东省	440000	珠海市	440400	3144.13
2007	广西壮族自治区	450000	百色市	451000	7786.97
2007	广西壮族自治区	450000	北海市	450500	6193.09
2007	广西壮族自治区	450000	崇左市	451400	7734.78
2007	广西壮族自治区	450000	防城港市	450600	7543.14
2007	广西壮族自治区	450000	贵港市	450800	6875.27
2007	广西壮族自治区	450000	桂林市	450300	7553.92
2007	广西壮族自治区	450000	河池市	451200	7727.52
2007	广西壮族自治区	450000	贺州市	451100	7620.42
2007	广西壮族自治区	450000	来宾市	451300	7298.39
2007	广西壮族自治区	450000	柳州市	450200	7531.74
2007	广西壮族自治区	450000	南宁市	450100	7036.16
2007	广西壮族自治区	450000	钦州市	450700	7009.63
2007	广西壮族自治区	450000	梧州市	450400	7564.5
2007	广西壮族自治区	450000	玉林市	450900	6985.94
2007	贵州省	520000	安顺市	520400	6520.83
2007	贵州省	520000	毕节市	520500	6889.52
2007	贵州省	520000	贵阳市	520100	6347.91
2007	贵州省	520000	六盘水市	520200	7150.19
2007	贵州省	520000	黔东南苗族侗族自治州	522600	7299.21
2007	贵州省	520000	黔南布依族苗族自治州	522700	7102.73
2007	贵州省	520000	黔西南布依族苗族自治州	522300	7110.06
2007	贵州省	520000	铜仁市	520600	6987.55
2007	贵州省	520000	遵义市	520300	7032.54
2007	海南省	460000	白沙黎族自治县	469025	8449.29
2007	海南省	460000	保亭黎族苗族自治县	469029	8434.1
2007	海南省	460000	昌江黎族自治县	469026	7853.58
2007	海南省	460000	澄迈县	469023	7539.39
2007	海南省	460000	儋州市	460400	7467.19
2007	海南省	460000	定安县	469021	7642.67
2007	海南省	460000	东方市	469007	7512.1
2007	海南省	460000	海口市	460100	7038.49
2007	海南省	460000	乐东黎族自治县	469027	7801.88
2007	海南省	460000	临高县	469024	7409.56
2007	海南省	460000	陵水黎族自治县	469028	7586.94
2007	海南省	460000	琼海市	469002	7645.22
2007	海南省	460000	琼中黎族苗族自治县	469030	8505.56
2007	海南省	460000	三沙市	460300	0
2007	海南省	460000	三亚市	460200	7704.85
2007	海南省	460000	屯昌县	469022	8032.35
2007	海南省	460000	万宁市	469006	7708.55
2007	海南省	460000	文昌市	469005	6605.92
2007	海南省	460000	五指山市	469001	8491.72
2007	河北省	130000	保定市	130600	7203.42
2007	河北省	130000	沧州市	130900	6254.28
2007	河北省	130000	承德市	130800	7861.8
2007	河北省	130000	邯郸市	130400	6038.25
2007	河北省	130000	衡水市	131100	6975.03
2007	河北省	130000	廊坊市	131000	5840.69
2007	河北省	130000	秦皇岛市	130300	7739.87
2007	河北省	130000	石家庄市	130100	6725.52
2007	河北省	130000	唐山市	130200	6556.86
2007	河北省	130000	邢台市	130500	6229.86
2007	河北省	130000	张家口市	130700	6048.32
2007	河南省	410000	安阳市	410500	6798.49
2007	河南省	410000	鹤壁市	410600	6651.27
2007	河南省	410000	济源市	419001	6406.73
2007	河南省	410000	焦作市	410800	6284.63
2007	河南省	410000	开封市	410200	6368.13
2007	河南省	410000	洛阳市	410300	6970.85
2007	河南省	410000	漯河市	411100	7239.67
2007	河南省	410000	南阳市	411300	6441.42
2007	河南省	410000	平顶山市	410400	6455.54
2007	河南省	410000	濮阳市	410900	6931.02
2007	河南省	410000	三门峡市	411200	7216.09
2007	河南省	410000	商丘市	411400	7241.68
2007	河南省	410000	新乡市	410700	6785.24
2007	河南省	410000	信阳市	411500	5962.91
2007	河南省	410000	许昌市	411000	6511.1
2007	河南省	410000	郑州市	410100	5131.55
2007	河南省	410000	周口市	411600	7176.39
2007	河南省	410000	驻马店市	411700	6982.33
2007	黑龙江省	230000	大庆市	230600	6234.69
2007	黑龙江省	230000	大兴安岭地区	232700	8574.21
2007	黑龙江省	230000	哈尔滨市	230100	8374.98
2007	黑龙江省	230000	鹤岗市	230400	8108.39
2007	黑龙江省	230000	黑河市	231100	8364.14
2007	黑龙江省	230000	鸡西市	230300	7925.35
2007	黑龙江省	230000	佳木斯市	230800	8189.56
2007	黑龙江省	230000	牡丹江市	231000	8530.37
2007	黑龙江省	230000	七台河市	230900	8213.92
2007	黑龙江省	230000	齐齐哈尔市	230200	7673.68
2007	黑龙江省	230000	双鸭山市	230500	8414.7
2007	黑龙江省	230000	绥化市	231200	8047.35
2007	黑龙江省	230000	伊春市	230700	8660.03
2007	湖北省	420000	鄂州市	420700	4082.52
2007	湖北省	420000	恩施土家族苗族自治州	422800	7894.8
2007	湖北省	420000	黄冈市	421100	6833
2007	湖北省	420000	黄石市	420200	5812.2
2007	湖北省	420000	荆门市	420800	6308.54
2007	湖北省	420000	荆州市	421000	5645.23
2007	湖北省	420000	潜江市	429005	6461.49
2007	湖北省	420000	神农架林区	429021	8632.94
2007	湖北省	420000	十堰市	420300	7891.68
2007	湖北省	420000	随州市	421300	6582.49
2007	湖北省	420000	天门市	429006	6152.4
2007	湖北省	420000	武汉市	420100	3710.09
2007	湖北省	420000	仙桃市	429004	5864.3
2007	湖北省	420000	咸宁市	421200	6600.69
2007	湖北省	420000	襄阳市	420600	6917.25
2007	湖北省	420000	孝感市	420900	4532.75
2007	湖北省	420000	宜昌市	420500	7425.51
2007	湖南省	430000	常德市	430700	6352.55
2007	湖南省	430000	郴州市	431000	7171.88
2007	湖南省	430000	衡阳市	430400	6414.72
[truncated: 5,014 more rows]

## Sheet: Data
Year	City	GDP	Added value of the secondary industry (ten thousand yuan)	INS	PGDP	Population (10,000)		Number of students in regular institutions of higher learning (persons)	Scientific expenditure (ten thousand yuan)	Expenditure within the general budget of local governments (ten thousand yuan)
[truncated: 4,930 more rows]
